# Supplementary material for: Integrated genetic analyses revealed novel human longevity loci and reduced risks of multiple diseases in a cohort study of 15,651 Chinese individuals
Source: Aging Cell. 2021 Mar 3;20(3):e13323. doi: 10.1111/acel.13323 (PMC7963337; doi:10.1111/acel.13323)
Supplement: Supplementary file 2 — Table S1 [file ACEL-20-e13323-s002.xlsx]

## Sheet: sheet
Table S1. Age and sex distributions of CLHLS samples
Note: the age of the respondents with genetic data listed in this table refers to the age of the respondents at the time of investigation in 2014 when they were alive and interviewed, when they were dead or when they were lost, respectively.
	Dataset1			Dataset2			Total
Age	male	female	sum	male	female	sum	male	female	sum
<60	967	1027	1994	828	1316	2144	1429	1861	3290
60-64	120	54	174	48	107	155	126	124	250
65-69	407	284	691	0	0	0	408	295	703
70-74	645	486	1131	0	0	0	645	486	1131
75-79	653	516	1169	0	0	0	653	516	1169
80-84	813	706	1519	0	0	0	813	706	1519
85-89	851	781	1632	0	0	0	851	781	1632
90-94	928	1015	1943	0	0	0	931	1016	1947
95-99	481	740	1221	227	357	584	585	916	1501
100-104	319	1040	1359	257	927	1184	423	1471	1894
105-109	63	284	347	50	322	372	91	453	544
110+	7	41	48	6	32	38	12	59	71
Total	6254	6974	13228	1416	3061	4477	6967	8684	15651
