# Supplementary material for: Integrated genetic analyses revealed novel human longevity loci and reduced risks of multiple diseases in a cohort study of 15,651 Chinese individuals
Source: Aging Cell. 2021 Mar 3;20(3):e13323. doi: 10.1111/acel.13323 (PMC7963337; doi:10.1111/acel.13323)
Supplement: Supplementary file 3 — Table S2 [file ACEL-20-e13323-s003.xlsx]

## Sheet: sheet
Table S2. Statistics of the selected 27,656 candidate SNPs associated with longevity, chronic diseases and/or health indicators based on GWAS datasets from CLHLS, HRS, FHS, LLFS, EU longevity consortium, NECS and/or reported in the literature
	SNPs associated with longevity in Chinese		Reported SNPs associated with longevity in other population		SNPs associated with diseases in GWAS catalog		SNPs associated with health		SNPs in the human major histocompatibility complex (MHC) region
	CLHLS [1] GWAS		EU [2] & NECS [3] & LLFS [4] and FHS [5] GWAS				CLHLS and HRS whites [6]			Total # of SNPs
	#	P	#	P	#	P	#	P
(1) SNPs in this dataset	11893	P<0.015	1881	P<0.015	3966	P<E-05	7260	p<0.0083	2656	27656
(2) SNPs overlap in other dataset	82 ***	P<0.05 in other study	91	P<0.05 in other study	108	P<0.05 in other study	63	p<0.05 in other study	0	344
The line (2) includes SNPs in their parental project in (1) and overlap in other dataset (with P<0.05) of other studies we know (such as the studies listed in this Table), while these SNPs are only in their parental study but NOT included in the number of SNPs of other studies listed line (1), as the # of SNPs from different studies in line (1) are unique and they cannot be repeat each other. For…
