# Supplementary material for: Integrated genetic analyses revealed novel human longevity loci and reduced risks of multiple diseases in a cohort study of 15,651 Chinese individuals
Source: Aging Cell. 2021 Mar 3;20(3):e13323. doi: 10.1111/acel.13323 (PMC7963337; doi:10.1111/acel.13323)
Supplement: Supplementary file 4 — Table S3 [file ACEL-20-e13323-s008.xlsx]

## Sheet: sheet
Table S3. 27,656 candidate SNPs were included and well designed in chip.
affy_snp_id	snp	source	tiled_on_array	chr	position	alleles_fwd
Affx-10000241	rs9561428	3966_disease_snp	1	13	94341096	A/G
Affx-10003141	rs9524279	13303_longevity_CLHLS_and_other_study	1	13	94565947	G/T
Affx-10003550	rs2389078	2801_HRS_health_whites	1	13	94598974	A/C
Affx-10003843	rs9524292	2801_HRS_health_whites	1	13	94620468	G/T
Affx-10005490	rs12429417	4459_CLHLS_healthy_associated_SNPs	1	13	94752825	A/G
Affx-10005784	rs12876985	4459_CLHLS_healthy_associated_SNPs	1	13	94773878	A/G
Affx-10015468	rs9524662	4459_CLHLS_healthy_associated_SNPs	1	13	95535368	A/G
Affx-10017812	rs4148546	13303_longevity_CLHLS_and_other_study	1	13	95680285	A/G
Affx-10017817	rs4148544	13303_longevity_CLHLS_and_other_study	1	13	95680385	C/T
Affx-10019898	rs1729786	471-FHS-FFLS_associated_with_longevity	1	13	95823239	C/T
Affx-10019937	rs1189459	13303_longevity_CLHLS_and_other_study	1	13	95825391	A/C
Affx-10019938	rs1189458	13303_longevity_CLHLS_and_other_study	1	13	95825571	A/G
Affx-10019974	rs4148497	13303_longevity_CLHLS_and_other_study	1	13	95829316	A/C
Affx-10019997	rs7330933	13303_longevity_CLHLS_and_other_study	1	13	95831078	A/G
Affx-10020053	rs1887163	13303_longevity_CLHLS_and_other_study	1	13	95835694	A/G
Affx-10020080	rs1751008	13303_longevity_CLHLS_and_other_study	1	13	95837662	C/T
Affx-10020097	rs2766474	13303_longevity_CLHLS_and_other_study	1	13	95838523	A/G
Affx-10020127	rs9561802	13303_longevity_CLHLS_and_other_study	1	13	95840381	A/G
Affx-10020311	rs4148475	13303_longevity_CLHLS_and_other_study	1	13	95853574	A/T
Affx-10020379	rs12429872	13303_longevity_CLHLS_and_other_study	1	13	95858285	C/T
Affx-10020412	rs2274409	13303_longevity_CLHLS_and_other_study	1	13	95860214	C/T
Affx-10020489	rs11568658	13303_longevity_CLHLS_and_other_study	1	13	95863008	A/C
Affx-10020743	rs1926657	3966_disease_snp	1	13	95874956	C/T
Affx-10022390	rs9302062	4459_CLHLS_healthy_associated_SNPs	1	13	95966772	G/T
Affx-10024906	rs34819758	13303_longevity_CLHLS_and_other_study	1	13	96133164	A/G
Affx-10025319	rs7995308	13303_longevity_CLHLS_and_other_study	1	13	96162313	A/G
Affx-10025513	rs9302078	13303_longevity_CLHLS_and_other_study	1	13	96171939	A/G
Affx-10025701	rs11619109	13303_longevity_CLHLS_and_other_study	1	13	96182760	C/T
Affx-10025993	rs9302081	13303_longevity_CLHLS_and_other_study	1	13	96208087	G/T
Affx-10029334	rs11070154	13303_longevity_CLHLS_and_other_study	1	13	96506664	A/G
Affx-10029571	rs9561969	13303_longevity_CLHLS_and_other_study	1	13	96534639	C/T
Affx-10029784	rs35836619	13303_longevity_CLHLS_and_other_study	1	13	96558852	A/G
Affx-10030264	rs9561995	13303_longevity_CLHLS_and_other_study	1	13	96599565	C/T
Affx-10033901	rs2038823	3966_disease_snp	1	13	96951433	G/T
Affx-10034678	rs7989336	3966_disease_snp	1	13	97017548	A/G
Affx-10035426	rs12875799	4459_CLHLS_healthy_associated_SNPs	1	13	97082304	A/C
Affx-10046862	rs9300410	13303_longevity_CLHLS_and_other_study	1	13	98076178	C/T
Affx-10047291	rs2389910	13303_longevity_CLHLS_and_other_study	1	13	98117164	A/G
Affx-10047310	rs12873919	13303_longevity_CLHLS_and_other_study	1	13	98119524	C/T
Affx-10047359	rs9513245	13303_longevity_CLHLS_and_other_study	1	13	98123216	C/T
Affx-10050942	rs9556815	13303_longevity_CLHLS_and_other_study	1	13	98414310	A/C
Affx-10051016	rs1772377	13303_longevity_CLHLS_and_other_study	1	13	98419205	C/T
Affx-10051161	rs9556820	13303_longevity_CLHLS_and_other_study	1	13	98432390	C/T
Affx-10055064	rs562980	13303_longevity_CLHLS_and_other_study	1	13	98724993	G/T
Affx-10055083	rs536288	13303_longevity_CLHLS_and_other_study	1	13	98727052	A/G
Affx-10056661	rs285097	13303_longevity_CLHLS_and_other_study	1	13	98826997	G/T
Affx-10056662	rs285098	3966_disease_snp	1	13	98827035	C/G
Affx-10060904	rs9513427	13303_longevity_CLHLS_and_other_study	1	13	99096473	C/T
Affx-10061416	rs9517320	13303_longevity_CLHLS_and_other_study	1	13	99126303	A/C
Affx-10061490	rs912330	3966_disease_snp	1	13	99131294	C/T
Affx-10064769	rs6491441	13303_longevity_CLHLS_and_other_study	1	13	99357521	C/T
Affx-10064862	rs9554498	13303_longevity_CLHLS_and_other_study	1	13	99364008	G/T
Affx-10065641	rs11206378	13303_longevity_CLHLS_and_other_study	1	1	40049184	A/G
Affx-10067015	rs7332239	4459_CLHLS_healthy_associated_SNPs	1	13	99522261	A/G
Affx-10068527	rs9557109	13303_longevity_CLHLS_and_other_study	1	13	99634817	A/G
Affx-10068528	rs9554544	13303_longevity_CLHLS_and_other_study	1	13	99634870	A/G
Affx-10068886	rs1886554	13303_longevity_CLHLS_and_other_study	1	13	99662080	C/T
Affx-10068992	rs4396395	13303_longevity_CLHLS_and_other_study	1	13	99670271	A/C
Affx-10069126	rs10775022	13303_longevity_CLHLS_and_other_study	1	13	99683635	C/T
Affx-10069322	rs2390184	13303_longevity_CLHLS_and_other_study	1	13	99699439	C/T
Affx-10069437	rs56800447	13303_longevity_CLHLS_and_other_study	1	13	99708162	C/G
Affx-10069847	rs1927568	13303_longevity_CLHLS_and_other_study	1	13	99740117	C/T
Affx-10069849	rs913431	13303_longevity_CLHLS_and_other_study	1	13	99740198	A/G
Affx-10069963	rs1180320	13303_longevity_CLHLS_and_other_study	1	1	40082002	A/G
Affx-10072563	rs9557195	3966_disease_snp	1	13	99956622	C/T
Affx-10073551	rs7335046	3966_disease_snp	1	13	100041738	C/G
Affx-10073692	rs10161688	13303_longevity_CLHLS_and_other_study	1	13	100056753	A/G
Affx-10076514	rs2763928	4459_CLHLS_healthy_associated_SNPs	1	13	100246138	C/T
Affx-10076622	rs873917	3966_disease_snp	1	1	40132795	G/T
Affx-10076922	rs2793769	4459_CLHLS_healthy_associated_SNPs	1	13	100273863	A/G
Affx-10077441	rs12873858	4459_CLHLS_healthy_associated_SNPs	1	13	100316915	C/T
Affx-10077520	rs2806283	4459_CLHLS_healthy_associated_SNPs	1	13	100322687	A/G
Affx-10080178	rs9557321	3966_disease_snp	1	13	100521101	C/T
Affx-10080706	rs35358394	2801_HRS_health_whites	1	13	100558314	C/T
Affx-10080731	rs76315762	2801_HRS_health_whites	1	13	100559383	C/T
Affx-10080758	rs12874770	2801_HRS_health_whites	1	13	100561626	G/T
Affx-10080948	rs9300574	4459_CLHLS_healthy_associated_SNPs	1	13	100575093	A/G
Affx-10083538	rs704782	13303_longevity_CLHLS_and_other_study	1	1	40184733	A/G
Affx-10088804	rs1810494	4459_CLHLS_healthy_associated_SNPs	1	1	40252208	A/G
Affx-10089577	rs2087796	4459_CLHLS_healthy_associated_SNPs	1	1	40290277	C/T
Affx-10090333	rs4553153	4459_CLHLS_healthy_associated_SNPs	1	1	4111741	C/T
Affx-10093612	rs12021796	4459_CLHLS_healthy_associated_SNPs	1	1	4133241	G/T
Affx-10098198	rs12068474	13303_longevity_CLHLS_and_other_study	1	1	40878809	C/T
Affx-10098416	rs209618	13303_longevity_CLHLS_and_other_study	1	1	40897492	A/G
Affx-10098488	rs909969	13303_longevity_CLHLS_and_other_study	1	1	40901634	A/G
Affx-10098766	rs12568089	13303_longevity_CLHLS_and_other_study	1	1	40921238	C/T
Affx-10098786	rs10489435	13303_longevity_CLHLS_and_other_study	1	1	40922377	C/T
Affx-10100627	rs10915437	3966_disease_snp	1	1	4183006	A/G
Affx-10105136	rs730570	3966_disease_snp	1	14	101142890	A/G
Affx-10106950	rs941576	3966_disease_snp	1	14	101306045	A/G
Affx-10107000	rs2295388	13303_longevity_CLHLS_and_other_study	1	14	101309759	A/G
Affx-10107368	rs35465742	13303_longevity_CLHLS_and_other_study	1	14	101344749	A/G
Affx-10107415	rs6575805	13303_longevity_CLHLS_and_other_study	1	14	101349017	A/G
Affx-10107421	rs3825569	13303_longevity_CLHLS_and_other_study	1	14	101350298	C/T
Affx-10108778	rs10145110	3966_disease_snp	1	14	101474870	C/T
Affx-10110029	rs12589200	13303_longevity_CLHLS_and_other_study	1	14	101574431	A/G
Affx-10110639	rs17099887	4459_CLHLS_healthy_associated_SNPs	1	14	101617532	C/T
Affx-10111473	rs6575836	3966_disease_snp	1	14	101679255	A/G
Affx-10111704	rs1763212	13303_longevity_CLHLS_and_other_study	1	14	101693911	A/G
Affx-10112123	rs2400997	3966_disease_snp	1	14	101727107	C/T
Affx-10114971	rs2401044	2801_HRS_health_whites	1	14	101989679	C/G
Affx-10114997	rs6575857	2801_HRS_health_whites	1	14	101993011	C/T
Affx-10115056	rs10147579	13303_longevity_CLHLS_and_other_study	1	14	101999598	A/G
Affx-10115830	rs77386450	13303_longevity_CLHLS_and_other_study	1	14	102086686	A/C
Affx-10117768	rs73356822	2801_HRS_health_whites	1	14	102292122	A/G
Affx-10118554	rs7142002	3966_disease_snp	1	14	102360745	C/T
Affx-10120246	rs2273440	13303_longevity_CLHLS_and_other_study	1	14	102510874	A/G
Affx-10120788	rs3736807	471-FHS-FFLS_associated_with_longevity	1	14	102552775	G/T
Affx-10120836	rs11621560	471-FHS-FFLS_associated_with_longevity	1	14	102556743	A/C
Affx-10120864	rs10149953	471-FHS-FFLS_associated_with_longevity	1	14	102560317	A/G
Affx-10120944	rs10873531	471-FHS-FFLS_associated_with_longevity	1	14	102568296	A/G
Affx-10120964	rs11160669	471-FHS-FFLS_associated_with_longevity	1	14	102571014	A/C
Affx-10122555	rs2769255	13303_longevity_CLHLS_and_other_study	1	1	41245354	C/T
Affx-10125332	rs12590245	13303_longevity_CLHLS_and_other_study	1	14	103008824	C/T
Affx-10127313	rs12590361	13303_longevity_CLHLS_and_other_study	1	14	103202717	C/T
Affx-10128249	rs2144825	471-FHS-FFLS_associated_with_longevity	1	14	103290938	G/T
Affx-10131102	rs8017161	3966_disease_snp	1	14	103563195	A/G
Affx-10131784	rs10139416	4459_CLHLS_healthy_associated_SNPs	1	14	103616746	A/T
Affx-10131798	rs2403132	4459_CLHLS_healthy_associated_SNPs	1	14	103617222	A/G
Affx-10140981	rs10467890	13303_longevity_CLHLS_and_other_study	1	14	104397036	C/T
Affx-10141050	rs2208431	13303_longevity_CLHLS_and_other_study	1	14	104402336	A/G
Affx-10141456	rs8003075	13303_longevity_CLHLS_and_other_study	1	14	104430841	A/G
Affx-10142056	rs11628717	13303_longevity_CLHLS_and_other_study	1	14	104482637	A/G
Affx-10142310	rs11622475	3966_disease_snp	1	14	104509076	C/T
Affx-10142352	rs11160783	13303_longevity_CLHLS_and_other_study	1	14	104513387	A/G
Affx-10147225	rs35054160	4459_CLHLS_healthy_associated_SNPs	1	14	104917657	A/G
Affx-10147369	rs28797843	4459_CLHLS_healthy_associated_SNPs	1	14	104929954	A/C
Affx-10148340	rs4983591	13303_longevity_CLHLS_and_other_study	1	14	105002781	C/T
Affx-10148818	rs4548807	13303_longevity_CLHLS_and_other_study	1	14	105040988	A/G
Affx-10148972	rs3803318	13303_longevity_CLHLS_and_other_study	1	14	105055359	C/T
Affx-10149375	rs7147598	13303_longevity_CLHLS_and_other_study	1	14	105090350	C/T
Affx-10150823	rs2498804	13303_longevity_CLHLS_and_other_study	1	14	105233095	A/C
Affx-10150831	rs2498802	13303_longevity_CLHLS_and_other_study	1	14	105234442	C/G
Affx-10150879	rs2494731	13303_longevity_CLHLS_and_other_study	1	14	105237680	C/G
Affx-10150899	rs3803304	13303_longevity_CLHLS_and_other_study	1	14	105239146	C/G
Affx-10150900	rs2494732	13303_longevity_CLHLS_and_other_study	1	14	105239192	C/T
Affx-10150972	rs2498796	13303_longevity_CLHLS_and_other_study	1	14	105243220	A/G
Affx-10151023	rs2494738	13303_longevity_CLHLS_and_other_study	1	14	105246686	A/G
Affx-10151176	rs2494748	13303_longevity_CLHLS_and_other_study	1	14	105258892	C/T
Affx-10151190	rs1130214	13303_longevity_CLHLS_and_other_study	1	14	105259734	A/C
Affx-10152724	rs2841277	3966_disease_snp	1	14	105391005	C/T
Affx-10152743	rs2582532	3966_disease_snp	1	14	105392837	C/T
Affx-10154539	rs10135442	2801_HRS_health_whites	1	14	105560091	A/G
Affx-10154702	rs12881514	2801_HRS_health_whites	1	14	105570467	G/T
Affx-10155040	rs2816661	2801_HRS_health_whites	1	14	105596010	A/C
Affx-10156025	rs2018402	13303_longevity_CLHLS_and_other_study	1	14	105695493	C/T
Affx-10158657	rs61983271	4459_CLHLS_healthy_associated_SNPs	1	14	106008316	C/T
Affx-10181152	rs10129255	3966_disease_snp	1	14	107176213	C/T
Affx-10181379	rs2337406	3966_disease_snp	1	14	107180574	C/T
Affx-10190367	rs11585393	13303_longevity_CLHLS_and_other_study	1	1	41830257	C/T
Affx-10190371	rs7539614	13303_longevity_CLHLS_and_other_study	1	1	41831047	C/T
Affx-10190375	rs7547654	13303_longevity_CLHLS_and_other_study	1	1	41831361	C/G
Affx-10190411	rs11581271	13303_longevity_CLHLS_and_other_study	1	1	41835061	C/G
Affx-10190460	rs1317557	13303_longevity_CLHLS_and_other_study	1	1	41839342	C/T
Affx-10190461	rs6693260	13303_longevity_CLHLS_and_other_study	1	1	41839495	A/T
Affx-10190466	rs4660531	3966_disease_snp	1	1	41839822	G/T
Affx-10190469	rs4660532	13303_longevity_CLHLS_and_other_study	1	1	41840197	A/G
Affx-10190486	rs6690527	13303_longevity_CLHLS_and_other_study	1	1	41841986	C/T
Affx-10190493	rs4660192	13303_longevity_CLHLS_and_other_study	1	1	41842350	C/T
Affx-10190506	rs11209971	13303_longevity_CLHLS_and_other_study	1	1	41844293	A/G
Affx-10190766	rs7536490	4459_CLHLS_healthy_associated_SNPs	1	1	41866315	A/G
Affx-10190780	rs2971987	4459_CLHLS_healthy_associated_SNPs	1	1	41867980	A/G
Affx-10192929	rs2181276	13303_longevity_CLHLS_and_other_study	1	1	42029134	A/G
Affx-10202264	rs16828475	2801_HRS_health_whites	1	1	42076364	C/T
Affx-10205413	rs752010	3966_disease_snp	1	1	42093015	C/T
Affx-10210576	rs13375774	2801_HRS_health_whites	1	1	42114000	C/T
Affx-10223587	rs10484220	4459_CLHLS_healthy_associated_SNPs	1	14	20490138	A/G
Affx-10223600	rs10130580	4459_CLHLS_healthy_associated_SNPs	1	14	20491109	A/G
Affx-10224344	rs710243	2801_HRS_health_whites	1	1	42187478	A/G
Affx-10225254	rs11158865	13303_longevity_CLHLS_and_other_study	1	14	20589264	C/T
Affx-10225485	rs1958698	13303_longevity_CLHLS_and_other_study	1	14	20608288	C/T
Affx-10225915	rs710239	2801_HRS_health_whites	1	1	42198576	A/G
Affx-10228215	rs7159947	13303_longevity_CLHLS_and_other_study	1	14	20809491	C/T
Affx-10228822	rs938887	2801_HRS_health_whites	1	14	20847202	A/G
Affx-10229825	rs2275007	471-FHS-FFLS_associated_with_longevity	1	14	20920250	C/T
Affx-10231415	rs1243647	3966_disease_snp	1	14	21024619	A/G
Affx-10233526	rs3094	13303_longevity_CLHLS_and_other_study	1	14	21168055	C/T
Affx-10235662	rs12878080	2801_HRS_health_whites	1	14	21301282	A/G
Affx-10236498	rs28525131	13303_longevity_CLHLS_and_other_study	1	14	21358155	A/G
Affx-10236538	rs11849372	13303_longevity_CLHLS_and_other_study	1	14	21361384	C/T
Affx-10236870	rs113826113	13303_longevity_CLHLS_and_other_study	1	14	21391370	A/G
Affx-10237440	rs2771327	13303_longevity_CLHLS_and_other_study	1	14	21434371	C/T
Affx-10237520	rs6571588	13303_longevity_CLHLS_and_other_study	1	14	21438849	A/G
Affx-10241458	rs17197037	3966_disease_snp	1	14	21725654	A/G
Affx-10244382	rs1263806	13303_longevity_CLHLS_and_other_study	1	14	21982957	A/G
Affx-10245271	rs2141962	4459_CLHLS_healthy_associated_SNPs	1	14	22041045	G/T
Affx-10245309	rs10135603	13303_longevity_CLHLS_and_other_study	1	14	22043202	C/T
Affx-10247266	rs2993120	13303_longevity_CLHLS_and_other_study	1	1	42350837	A/C
Affx-10248032	rs12590350	2801_HRS_health_whites	1	14	22218156	G/T
Affx-10250568	rs7161350	4459_CLHLS_healthy_associated_SNPs	1	14	22387318	A/G
Affx-10250578	rs7493100	4459_CLHLS_healthy_associated_SNPs	1	14	22387839
Affx-10250661	rs8008040	4459_CLHLS_healthy_associated_SNPs	1	14	22392807	C/T
Affx-10256585	rs9323119	13303_longevity_CLHLS_and_other_study	1	14	22764839	C/T
Affx-10257268	rs12436199	2801_HRS_health_whites	1	14	22817156	A/G
Affx-10259028	rs227869	4459_CLHLS_healthy_associated_SNPs	1	14	22956710	A/G
Affx-10259956	rs1154155	3966_disease_snp	1	14	23002684	G/T
Affx-10260503	rs75464738	13303_longevity_CLHLS_and_other_study	1	14	23029263	C/T
Affx-10263882	rs12888930	2801_HRS_health_whites	1	14	23248583	C/T
Affx-10265533	rs12891954	13303_longevity_CLHLS_and_other_study	1	14	23354699	A/G
Affx-10265566	rs7155742	13303_longevity_CLHLS_and_other_study	1	14	23358604	A/G
Affx-10265607	rs4982702	13303_longevity_CLHLS_and_other_study	1	14	23363332	A/G
Affx-10265608	rs4982703	13303_longevity_CLHLS_and_other_study	1	14	23363472	A/G
Affx-10265633	rs4982705	13303_longevity_CLHLS_and_other_study	1	14	23366578	C/T
Affx-10268293	rs12434881	13303_longevity_CLHLS_and_other_study	1	14	23588642	A/G
Affx-10269249	rs73600433	2801_HRS_health_whites	1	14	23652305	A/C
Affx-10269308	rs73600436	2801_HRS_health_whites	1	14	23655403	G/T
Affx-10269309	rs17127493	2801_HRS_health_whites	1	14	23655504	C/T
Affx-10271692	rs10137082	3966_disease_snp	1	14	23840033	C/T
Affx-10274192	rs2281680	3966_disease_snp	1	14	24033070	C/T
Affx-10274231	rs10149510	13303_longevity_CLHLS_and_other_study	1	14	24039559	C/T
Affx-10276851	rs59445901	2801_HRS_health_whites	1	14	24234042	C/T
Affx-10277022	rs11158334	13303_longevity_CLHLS_and_other_study	1	14	24244134
Affx-10279001	rs12436436	3966_disease_snp	1	14	24381515	C/T
Affx-10279182	rs1159372	4459_CLHLS_healthy_associated_SNPs	1	14	24391713	C/T
Affx-10281268	rs45621931	4459_CLHLS_healthy_associated_SNPs	1	14	24545835	C/T
Affx-10283378	rs1126432	13303_longevity_CLHLS_and_other_study	1	14	24728294	G/T
Affx-10285025	rs1951126	13303_longevity_CLHLS_and_other_study	1	14	24869162	A/T
Affx-10285202	rs8017377	3966_disease_snp	1	14	24883887	A/G
Affx-10287670	rs75645538	13303_longevity_CLHLS_and_other_study	1	14	25048031	A/G
Affx-10288006	rs17200166	13303_longevity_CLHLS_and_other_study	1	14	25073898	A/G
Affx-10288012	rs75548374	13303_longevity_CLHLS_and_other_study	1	14	25074648	G/T
Affx-10288278	rs17795275	13303_longevity_CLHLS_and_other_study	1	14	25098192	A/G
Affx-10288340	rs8192917	3966_disease_snp	1	14	25102160	C/T
Affx-10288348	rs2273844	13303_longevity_CLHLS_and_other_study	1	14	25103414	A/G
Affx-10288370	rs10138102	13303_longevity_CLHLS_and_other_study	1	14	25105866	C/T
Affx-10288374	rs10149297	13303_longevity_CLHLS_and_other_study	1	14	25105977	C/T
Affx-10288710	rs1957519	13303_longevity_CLHLS_and_other_study	1	14	25126821	A/G
Affx-10288774	rs724023	13303_longevity_CLHLS_and_other_study	1	14	25131460	C/T
Affx-10288855	rs11621865	13303_longevity_CLHLS_and_other_study	1	14	25138412	A/G
Affx-10288902	rs8006693	13303_longevity_CLHLS_and_other_study	1	14	25141941	C/T
Affx-10289009	rs7144673	13303_longevity_CLHLS_and_other_study	1	14	25152070	A/G
Affx-10289064	rs4982987	4459_CLHLS_healthy_associated_SNPs	1	14	25157600	C/T
Affx-10289095	rs4981547	13303_longevity_CLHLS_and_other_study	1	14	25160945	A/G
Affx-10292257	rs11159001	2801_HRS_health_whites	1	14	25416594	A/G
Affx-10292278	rs2332459	2801_HRS_health_whites	1	14	25418131	A/C
Affx-10294804	rs1241517	13303_longevity_CLHLS_and_other_study	1	14	25625016	C/T
Affx-10294892	rs944390	13303_longevity_CLHLS_and_other_study	1	14	25631999	A/C
Affx-10306083	rs10162542	13303_longevity_CLHLS_and_other_study	1	14	26462905	A/G
Affx-10306191	rs61986070	13303_longevity_CLHLS_and_other_study	1	14	26471464	G/T
Affx-10307093	rs12887617	13303_longevity_CLHLS_and_other_study	1	14	26536823	C/T
Affx-10307378	rs10483305	13303_longevity_CLHLS_and_other_study	1	14	26556905	C/T
Affx-10308004	rs4140868	4459_CLHLS_healthy_associated_SNPs	1	14	26599492	A/G
Affx-10311666	rs10141093	13303_longevity_CLHLS_and_other_study	1	14	26881307	A/G
Affx-10312133	rs1268446	13303_longevity_CLHLS_and_other_study	1	14	26924612	A/G
Affx-10312235	rs1245214	13303_longevity_CLHLS_and_other_study	1	14	26935221	A/G
Affx-10312346	rs178214	13303_longevity_CLHLS_and_other_study	1	14	26945366	C/T
Affx-10312483	rs178203	13303_longevity_CLHLS_and_other_study	1	14	26959322	C/T
Affx-10312805	rs1473722	13303_longevity_CLHLS_and_other_study	1	14	26990356	C/T
Affx-10313172	rs428571	13303_longevity_CLHLS_and_other_study	1	14	27022042	A/G
Affx-10313311	rs1245196	13303_longevity_CLHLS_and_other_study	1	14	27034682	C/T
Affx-10313326	rs178161	13303_longevity_CLHLS_and_other_study	1	14	27035804	C/G
Affx-10313500	rs61988063	13303_longevity_CLHLS_and_other_study	1	14	27051242	C/T
Affx-10313550	rs1950410	13303_longevity_CLHLS_and_other_study	1	14	27056252	C/T
Affx-10313584	rs3794485	13303_longevity_CLHLS_and_other_study	1	14	27059346	C/T
Affx-10313692	rs6575068	13303_longevity_CLHLS_and_other_study	1	14	27071318	C/T
Affx-10313793	rs1884234	13303_longevity_CLHLS_and_other_study	1	14	27081857	A/C
Affx-10314308	rs1950399	13303_longevity_CLHLS_and_other_study	1	14	27120136	A/G
Affx-10314324	rs2144336	13303_longevity_CLHLS_and_other_study	1	14	27121783	G/T
Affx-10314397	rs1884235	13303_longevity_CLHLS_and_other_study	1	14	27128695	A/C
Affx-10322350	rs203581	2801_HRS_health_whites	1	14	27760029	A/G
Affx-10322468	rs2152481	2801_HRS_health_whites	1	14	27766191	A/G
Affx-10322523	rs61973620	2801_HRS_health_whites	1	14	27768467	A/C
Affx-10322527	rs203597	2801_HRS_health_whites	1	14	27768564	C/T
Affx-10322592	rs203592	2801_HRS_health_whites	1	14	27771418	C/T
Affx-10326949	rs7141842	3966_disease_snp	1	14	28119470	A/G
Affx-10338619	rs7493138	13303_longevity_CLHLS_and_other_study	1	14	29021928	C/T
Affx-10340274	rs1956388	3966_disease_snp	1	14	29132877	A/G
Affx-10341295	rs4141682	2801_HRS_health_whites	1	14	29208201	G/T
Affx-10341827	rs2038256	3966_disease_snp	1	14	29249349	G/T
Affx-10342519	rs75637410	13303_longevity_CLHLS_and_other_study	1	14	29321426	A/G
Affx-10345946	rs8022374	13303_longevity_CLHLS_and_other_study	1	14	29651984	A/G
Affx-10345977	rs10138733	13303_longevity_CLHLS_and_other_study	1	14	29655318	A/G
Affx-10346021	rs1950710	13303_longevity_CLHLS_and_other_study	1	14	29659737	A/G
Affx-10346186	rs4981692	13303_longevity_CLHLS_and_other_study	1	14	29675003	A/G
Affx-10349816	rs1191543	4459_CLHLS_healthy_associated_SNPs	1	14	30009227	A/G
Affx-10349817	rs1203842	4459_CLHLS_healthy_associated_SNPs	1	14	30009328	A/C
Affx-10349980	rs9788419	4459_CLHLS_healthy_associated_SNPs	1	14	30020939	A/C
Affx-10350576	rs2273814	4459_CLHLS_healthy_associated_SNPs	1	14	30063202	A/G
Affx-10351017	rs45573940	4459_CLHLS_healthy_associated_SNPs	1	14	30094541	C/T
Affx-10351057	rs1191605	4459_CLHLS_healthy_associated_SNPs	1	14	30097159	A/G
Affx-10359517	rs76704773	13303_longevity_CLHLS_and_other_study	1	14	30829590	G/T
Affx-10368626	rs4981820	13303_longevity_CLHLS_and_other_study	1	14	31531855	C/T
Affx-10368683	rs7150619	13303_longevity_CLHLS_and_other_study	1	14	31538939	A/G
Affx-10375954	rs17097892	13303_longevity_CLHLS_and_other_study	1	14	31915216	C/T
Affx-10382808	rs915071	3966_disease_snp	1	14	32433858	C/T
Affx-10383922	rs1279007	4459_CLHLS_healthy_associated_SNPs	1	14	32519158	A/C
Affx-10387735	rs7158840	2801_HRS_health_whites	1	14	32851114	C/T
Affx-10388768	rs11156747	13303_longevity_CLHLS_and_other_study	1	14	32930894	A/G
Affx-10390479	rs1956214	4459_CLHLS_healthy_associated_SNPs	1	14	33061639	C/T
Affx-10390501	rs733978	4459_CLHLS_healthy_associated_SNPs	1	14	33063248	C/T
Affx-10393335	rs2383378	3966_disease_snp	1	14	33282470	A/C
Affx-10394238	rs7157517	13303_longevity_CLHLS_and_other_study	1	14	33331841	G/T
Affx-10394777	rs7156374	13303_longevity_CLHLS_and_other_study	1	14	33377672	A/C
Affx-10394837	rs12146962	3966_disease_snp	1	14	33381098	C/T
Affx-10396661	rs12436002	4459_CLHLS_healthy_associated_SNPs	1	14	33531170	A/G
Affx-10397263	rs927761	13303_longevity_CLHLS_and_other_study	1	14	33579886	A/G
Affx-10400819	rs10143563	4459_CLHLS_healthy_associated_SNPs	1	14	33861413	C/T
Affx-10400825	rs1609495	4459_CLHLS_healthy_associated_SNPs	1	14	33862065	C/T
Affx-10400836	rs10483440	13303_longevity_CLHLS_and_other_study	1	14	33863165	A/G
Affx-10401162	rs17101078	13303_longevity_CLHLS_and_other_study	1	14	33892335	A/G
Affx-10401662	rs7155859	13303_longevity_CLHLS_and_other_study	1	14	33933329	C/T
Affx-10401708	rs17101308	13303_longevity_CLHLS_and_other_study	1	14	33938185	C/T
Affx-10401753	rs17101319	13303_longevity_CLHLS_and_other_study	1	14	33940552	A/G
Affx-10401937	rs1570211	13303_longevity_CLHLS_and_other_study	1	14	33955825	C/T
Affx-10403532	rs6571606	13303_longevity_CLHLS_and_other_study	1	14	34084773	C/T
Affx-10410199	rs1431056	4459_CLHLS_healthy_associated_SNPs	1	14	34574483	A/G
Affx-10410312	rs10498327	4459_CLHLS_healthy_associated_SNPs	1	14	34581670	A/G
Affx-10410322	rs12881871	4459_CLHLS_healthy_associated_SNPs	1	14	34582779	C/T
Affx-10410393	rs797352	4459_CLHLS_healthy_associated_SNPs	1	14	34589273	A/G
Affx-10410646	rs10162495	13303_longevity_CLHLS_and_other_study	1	14	34607464	C/T
Affx-10411135	rs72669642	4459_CLHLS_healthy_associated_SNPs	1	14	34650712	A/G
Affx-10413319	rs1958581	3966_disease_snp	1	14	34801599	C/G
Affx-10413829	rs12050125	13303_longevity_CLHLS_and_other_study	1	14	34838295	A/G
Affx-10413904	rs12891015	13303_longevity_CLHLS_and_other_study	1	14	34841699	C/G
Affx-10413953	rs1958589	3966_disease_snp	1	14	34844376	C/T
Affx-10425074	rs12586317	3966_disease_snp	1	14	35682172	C/T
Affx-10426937	rs8016947	3966_disease_snp	1	14	35832666	G/T
Affx-10435178	rs944290	4459_CLHLS_healthy_associated_SNPs	1	14	36564699	A/G
Affx-10435657	rs4981322	4459_CLHLS_healthy_associated_SNPs	1	14	36597142	A/G
Affx-10438574	rs12590640	3966_disease_snp	1	14	36854136	C/T
Affx-10438827	rs6571745	2801_HRS_health_whites	1	14	36877639	C/T
Affx-10438828	rs6571746	2801_HRS_health_whites	1	14	36877701	A/G
Affx-10441158	rs1955747	4459_CLHLS_healthy_associated_SNPs	1	14	37086366	C/T
Affx-10441684	rs2295221	13303_longevity_CLHLS_and_other_study	1	14	37125942	A/G
Affx-10441768	rs2236007	3966_disease_snp	1	14	37132769	A/G
Affx-10446028	rs2022584	13303_longevity_CLHLS_and_other_study	1	14	37473354	A/G
Affx-10452360	rs1884799	4459_CLHLS_healthy_associated_SNPs	1	14	38057334	G/T
Affx-10452362	rs78512541	4459_CLHLS_healthy_associated_SNPs	1	14	38057503	C/T
Affx-10452466	rs12587630	3966_disease_snp	1	14	38066575	A/G
Affx-10454450	rs7156854	13303_longevity_CLHLS_and_other_study	1	14	38234285	A/G
Affx-10457244	rs61976490	2801_HRS_health_whites	1	14	38486705	A/G
Affx-10460018	rs2819332	3966_disease_snp	1	1	44005280	A/G
Affx-10460045	rs1028930	13303_longevity_CLHLS_and_other_study	1	14	38711614	C/T
Affx-10463545	rs8003056	13303_longevity_CLHLS_and_other_study	1	14	38991928	C/T
Affx-10464302	rs80028771	13303_longevity_CLHLS_and_other_study	1	14	39050584	A/G
Affx-10464431	rs1890393	13303_longevity_CLHLS_and_other_study	1	14	39062032	C/T
Affx-10467499	rs7144708	4459_CLHLS_healthy_associated_SNPs	1	14	39332270	C/T
Affx-10467639	rs113637498	4459_CLHLS_healthy_associated_SNPs	1	14	39346250	A/C
Affx-10467667	rs7144416	4459_CLHLS_healthy_associated_SNPs	1	14	39348592	A/C
Affx-10467714	rs2145604	4459_CLHLS_healthy_associated_SNPs	1	14	39351577	A/G
Affx-10467966	rs12717274	4459_CLHLS_healthy_associated_SNPs	1	14	39376260	C/T
Affx-10468087	rs6571880	4459_CLHLS_healthy_associated_SNPs	1	14	39388881	A/G
Affx-10468181	rs1007415	4459_CLHLS_healthy_associated_SNPs	1	14	39399093	C/T
Affx-10468360	rs2025062	4459_CLHLS_healthy_associated_SNPs	1	14	39410681	A/G
Affx-10468369	rs2025060	4459_CLHLS_healthy_associated_SNPs	1	14	39411367	A/G
Affx-10468394	rs7155906	4459_CLHLS_healthy_associated_SNPs	1	14	39413793	A/C
Affx-10468657	rs12885731	4459_CLHLS_healthy_associated_SNPs	1	14	39433803	C/T
Affx-10468718	rs10150709	4459_CLHLS_healthy_associated_SNPs	1	14	39440106	C/T
Affx-10468863	rs2144526	4459_CLHLS_healthy_associated_SNPs	1	14	39453863	G/T
Affx-10470574	rs13379360	4459_CLHLS_healthy_associated_SNPs	1	14	39595734	C/T
Affx-10470883	rs2869	4459_CLHLS_healthy_associated_SNPs	1	14	39617103	C/T
Affx-10471443	rs532	471-FHS-FFLS_associated_with_longevity	1	14	39651193	A/G
Affx-10471454	rs2737721	4459_CLHLS_healthy_associated_SNPs	1	14	39652219	C/T
Affx-10473551	rs10137905	13303_longevity_CLHLS_and_other_study	1	14	39802186	C/T
Affx-10473842	rs660899	3966_disease_snp	1	1	44117006	G/T
Affx-10475405	rs669446	3966_disease_snp	1	1	44129779	A/G
Affx-10476072	rs74565320	4459_CLHLS_healthy_associated_SNPs	1	14	40007583	A/C
Affx-10476167	rs1980523	4459_CLHLS_healthy_associated_SNPs	1	14	40016353	A/C
Affx-10476559	rs17624620	4459_CLHLS_healthy_associated_SNPs	1	14	40051197	G/T
Affx-10477563	rs7140264	2801_HRS_health_whites	1	14	40132136	A/C
Affx-10477576	rs10483534	2801_HRS_health_whites	1	14	40133549	A/G
Affx-10477579	rs7148846	2801_HRS_health_whites	1	14	40133821	G/T
Affx-10477625	rs8019297	13303_longevity_CLHLS_and_other_study	1	14	40138562	C/T
Affx-10477734	rs8004701	4459_CLHLS_healthy_associated_SNPs	1	14	40148048	C/T
Affx-10477914	rs1958964	13303_longevity_CLHLS_and_other_study	1	14	40164269	A/C
Affx-10484774	rs17180977	13303_longevity_CLHLS_and_other_study	1	14	40741347	A/G
Affx-10485388	rs4903608	4459_CLHLS_healthy_associated_SNPs	1	14	40784744	A/G
Affx-10485777	rs2367725	13303_longevity_CLHLS_and_other_study	1	1	44215828
Affx-10499829	rs17453210	2801_HRS_health_whites	1	1	4508348	A/C
Affx-10500810	rs3011222	13303_longevity_CLHLS_and_other_study	1	1	44317545	C/T
Affx-10501031	rs3011225	3966_disease_snp	1	1	44319373	A/G
Affx-10505686	rs12323560	13303_longevity_CLHLS_and_other_study	1	14	42252673	G/T
Affx-10505976	rs8003107	13303_longevity_CLHLS_and_other_study	1	14	42271141	A/G
Affx-10506075	rs862538	13303_longevity_CLHLS_and_other_study	1	14	42279039	G/T
Affx-10506108	rs862541	13303_longevity_CLHLS_and_other_study	1	14	42281445	A/G
Affx-10506481	rs12889973	13303_longevity_CLHLS_and_other_study	1	14	42308018	A/G
Affx-10506564	rs12586811	2801_HRS_health_whites	1	14	42312887	A/G
Affx-10506604	rs8005474	13303_longevity_CLHLS_and_other_study	1	14	42315005	C/T
Affx-10509672	rs4451874	4459_CLHLS_healthy_associated_SNPs	1	14	42547320	A/G
Affx-10517643	rs12590869	13303_longevity_CLHLS_and_other_study	1	14	43140336	G/T
Affx-10518233	rs1777075	13303_longevity_CLHLS_and_other_study	1	14	43192241	A/G
Affx-10519947	rs2044747	13303_longevity_CLHLS_and_other_study	1	14	43324206	A/C
Affx-10521984	rs1584547	13303_longevity_CLHLS_and_other_study	1	14	43474406	A/G
Affx-10522125	rs8022933	13303_longevity_CLHLS_and_other_study	1	14	43485632	A/G
Affx-10523123	rs2488872	13303_longevity_CLHLS_and_other_study	1	14	43552280	C/T
Affx-10530116	rs4906495	13303_longevity_CLHLS_and_other_study	1	14	44119132	A/G
Affx-10530221	rs11157362	13303_longevity_CLHLS_and_other_study	1	14	44127771	C/T
Affx-10530225	rs1959577	13303_longevity_CLHLS_and_other_study	1	14	44128241	G/T
Affx-10530264	rs4900643	13303_longevity_CLHLS_and_other_study	1	14	44130700	G/T
Affx-10530418	rs8022034	13303_longevity_CLHLS_and_other_study	1	14	44140562	A/G
Affx-10531110	rs1951346	13303_longevity_CLHLS_and_other_study	1	14	44201175	C/T
Affx-10531220	rs17309078	13303_longevity_CLHLS_and_other_study	1	14	44207575	A/G
Affx-10531359	rs1957275	13303_longevity_CLHLS_and_other_study	1	14	44219540	G/T
Affx-10531795	rs10136219	13303_longevity_CLHLS_and_other_study	1	14	44255811	A/G
Affx-10531831	rs67550807	13303_longevity_CLHLS_and_other_study	1	14	44258792	G/T
Affx-10535458	rs10146512	4459_CLHLS_healthy_associated_SNPs	1	14	44547187	C/T
Affx-10537600	rs1959215	2801_HRS_health_whites	1	14	44699899	A/G
Affx-10546231	rs6572290	13303_longevity_CLHLS_and_other_study	1	14	45397165	A/G
Affx-10546425	rs10152101	13303_longevity_CLHLS_and_other_study	1	14	45420311	A/C
Affx-10547435	rs8006685	13303_longevity_CLHLS_and_other_study	1	14	45521227	A/G
Affx-10548682	rs226981	4459_CLHLS_healthy_associated_SNPs	1	14	45662325	C/T
Affx-10553313	rs80049702	4459_CLHLS_healthy_associated_SNPs	1	14	46125227	A/C
Affx-10556415	rs379585	2801_HRS_health_whites	1	14	46361344	C/T
Affx-10556493	rs11845831	13303_longevity_CLHLS_and_other_study	1	14	46367455	A/G
Affx-10556777	rs12148021	13303_longevity_CLHLS_and_other_study	1	14	46388163	C/T
Affx-10557220	rs10140681	13303_longevity_CLHLS_and_other_study	1	14	46420001	C/T
Affx-10557225	rs8181920	13303_longevity_CLHLS_and_other_study	1	14	46420325	C/T
Affx-10557470	rs762014	13303_longevity_CLHLS_and_other_study	1	14	46435899	C/T
Affx-10557506	rs8016253	13303_longevity_CLHLS_and_other_study	1	14	46438498	A/G
Affx-10557924	rs10141254	13303_longevity_CLHLS_and_other_study	1	14	46471628	G/T
Affx-10558312	rs10220533	13303_longevity_CLHLS_and_other_study	1	14	46494940	C/T
Affx-10565582	rs10130854	4459_CLHLS_healthy_associated_SNPs	1	14	47061822	G/T
Affx-10581318	rs80258992	4459_CLHLS_healthy_associated_SNPs	1	14	48327276	C/T
Affx-10583432	rs9944127	4459_CLHLS_healthy_associated_SNPs	1	14	48480003	A/G
Affx-10590419	rs73253851	13303_longevity_CLHLS_and_other_study	1	14	49029716	C/T
Affx-10595673	rs73260922	13303_longevity_CLHLS_and_other_study	1	14	49464044	A/G
Affx-10597095	rs11626206	4459_CLHLS_healthy_associated_SNPs	1	14	49579736	C/T
Affx-10599405	rs77205762	13303_longevity_CLHLS_and_other_study	1	14	49779241	C/T
Affx-10599726	rs67692894	2801_HRS_health_whites	1	14	49804551	A/G
Affx-10599794	rs34472140	2801_HRS_health_whites	1	14	49810694	C/T
Affx-10599798	rs2816742	13303_longevity_CLHLS_and_other_study	1	14	49811146	A/C
Affx-10599822	rs12879293	2801_HRS_health_whites	1	14	49812508	C/T
Affx-10599848	rs2816755	13303_longevity_CLHLS_and_other_study	1	14	49812928	A/G
Affx-10600157	rs2183617	2801_HRS_health_whites	1	14	49838397	A/G
Affx-10600530	rs59257919	2801_HRS_health_whites	1	1	45121018	C/T
Affx-10602244	rs1377427	4459_CLHLS_healthy_associated_SNPs	1	14	50011442	A/G
Affx-10606371	rs3100872	13303_longevity_CLHLS_and_other_study	1	14	50365160	C/T
Affx-10608379	rs11157721	13303_longevity_CLHLS_and_other_study	1	14	50516714	C/T
Affx-10608414	rs9323180	13303_longevity_CLHLS_and_other_study	1	14	50518581	C/T
Affx-10608451	rs1950705	13303_longevity_CLHLS_and_other_study	1	14	50520406	C/T
Affx-10608497	rs941604	13303_longevity_CLHLS_and_other_study	1	14	50523074	A/G
Affx-10618586	rs7141773	13303_longevity_CLHLS_and_other_study	1	14	51324617	A/C
Affx-10620226	rs12896043	4459_CLHLS_healthy_associated_SNPs	1	14	51436852	A/T
Affx-10620507	rs80016229	4459_CLHLS_healthy_associated_SNPs	1	14	51455745	C/T
Affx-10622071	rs61987479	13303_longevity_CLHLS_and_other_study	1	14	51563315	A/G
Affx-10624814	rs4901108	13303_longevity_CLHLS_and_other_study	1	14	51790223	C/T
Affx-10625259	rs17123829	13303_longevity_CLHLS_and_other_study	1	14	51824498	A/G
Affx-10625300	rs4898688	13303_longevity_CLHLS_and_other_study	1	14	51826904	C/T
Affx-10626206	rs55975252	13303_longevity_CLHLS_and_other_study	1	14	51893114	C/T
Affx-10626598	rs58078988	13303_longevity_CLHLS_and_other_study	1	14	51922234	A/G
Affx-10626600	rs8022753	13303_longevity_CLHLS_and_other_study	1	14	51922482	A/G
Affx-10627263	rs6572764	13303_longevity_CLHLS_and_other_study	1	14	51977263	A/G
Affx-10630536	rs11626056	3966_disease_snp	1	14	52233276	C/T
Affx-10632507	rs1316298	3966_disease_snp	1	14	52365774	A/G
Affx-10634143	rs10146989	13303_longevity_CLHLS_and_other_study	1	14	52477867	A/G
Affx-10635110	rs931627	2801_HRS_health_whites	1	14	52528648	C/T
Affx-10635135	rs1390966	2801_HRS_health_whites	1	14	52530282	A/C
Affx-10640288	rs781356	4459_CLHLS_healthy_associated_SNPs	1	14	52876727	A/G
Affx-10645114	rs7152229	13303_longevity_CLHLS_and_other_study	1	14	53313405	C/T
Affx-10645780	rs8008270	3966_disease_snp	1	14	53372330	C/T
Affx-10646170	rs17125944	3966_disease_snp	1	14	53400629	C/T
Affx-10651700	rs12434047	13303_longevity_CLHLS_and_other_study	1	14	53837485	A/G
Affx-10651831	rs1959840	13303_longevity_CLHLS_and_other_study	1	14	53850018	A/G
Affx-10654264	rs210328	13303_longevity_CLHLS_and_other_study	1	14	54065665	C/T
Affx-10655769	rs210332	13303_longevity_CLHLS_and_other_study	1	14	54192472	C/T
Affx-10656927	rs12431733	3966_disease_snp	1	14	54290830	C/T
Affx-10656933	rs4898812	13303_longevity_CLHLS_and_other_study	1	14	54291382	C/T
Affx-10658118	rs72680512	13303_longevity_CLHLS_and_other_study	1	14	54385282	C/T
Affx-10658167	rs12895146	13303_longevity_CLHLS_and_other_study	1	14	54388293	A/G
Affx-10658183	rs12323369	13303_longevity_CLHLS_and_other_study	1	14	54389587	A/G
Affx-10658310	rs12587398	13303_longevity_CLHLS_and_other_study	1	14	54399257	C/T
Affx-10658406	rs4444235	13303_longevity_CLHLS_and_other_study	1	14	54410919	C/T
Affx-10658408	rs7159662	13303_longevity_CLHLS_and_other_study	1	14	54411057	C/T
Affx-10658621	rs1957860	13303_longevity_CLHLS_and_other_study	1	14	54429355	C/T
Affx-10661194	rs1953743	3966_disease_snp	1	14	54652479	C/T
Affx-10663921	rs4251631	3966_disease_snp	1	14	54876184	C/T
Affx-10665669	rs7155641	13303_longevity_CLHLS_and_other_study	1	14	55046213	A/G
Affx-10666440	rs942606	4459_CLHLS_healthy_associated_SNPs	1	14	55105959	A/G
Affx-10667591	rs4901533	13303_longevity_CLHLS_and_other_study	1	14	55196524	C/T
Affx-10667751	rs17127855	13303_longevity_CLHLS_and_other_study	1	14	55208397	A/C
Affx-10669421	rs3783637	3966_disease_snp	1	14	55348118	C/T
Affx-10672066	rs7153322	2801_HRS_health_whites	1	14	55584614	A/G
Affx-10672837	rs8010751	2801_HRS_health_whites	1	14	55643774	G/T
Affx-10672839	rs8010791	2801_HRS_health_whites	1	14	55643857	G/T
Affx-10675230	rs11621265	13303_longevity_CLHLS_and_other_study	1	14	55822095	G/T
Affx-10683371	rs11624874	13303_longevity_CLHLS_and_other_study	1	14	56420071	A/C
Affx-10684882	rs379999	4459_CLHLS_healthy_associated_SNPs	1	14	56523506	C/T
Affx-10685006	rs442402	4459_CLHLS_healthy_associated_SNPs	1	14	56532990	A/G
Affx-10685920	rs242423	13303_longevity_CLHLS_and_other_study	1	14	56606550	C/T
Affx-10689586	rs17832777	3966_disease_snp	1	14	56886686	A/C
Affx-10692869	rs60995525	13303_longevity_CLHLS_and_other_study	1	14	57127852	A/G
Affx-10693868	rs6573104	13303_longevity_CLHLS_and_other_study	1	14	57196255	A/C
Affx-10694167	rs878889	3966_disease_snp	1	14	57221139	A/G
Affx-10698589	rs12139364	13303_longevity_CLHLS_and_other_study	1	1	45890155	C/T
Affx-10700237	rs10493120	13303_longevity_CLHLS_and_other_study	1	1	45903488	C/T
Affx-10701261	rs3896439	3966_disease_snp	1	1	4668670	A/G
Affx-10703265	rs34059379	4459_CLHLS_healthy_associated_SNPs	1	14	57962494	-/G
Affx-10704156	rs1190077	4459_CLHLS_healthy_associated_SNPs	1	14	58028509	A/G
Affx-10704157	rs1209145	4459_CLHLS_healthy_associated_SNPs	1	14	58028601	A/G
Affx-10704218	rs268819	4459_CLHLS_healthy_associated_SNPs	1	14	58032340	C/T
Affx-10704428	rs238390	13303_longevity_CLHLS_and_other_study	1	14	58049498	A/C
Affx-10704543	rs1190313	13303_longevity_CLHLS_and_other_study	1	14	58056257	G/T
Affx-10705097	rs12898168	13303_longevity_CLHLS_and_other_study	1	14	58096344	A/G
Affx-10705415	rs10134944	3966_disease_snp	1	14	58119196	C/T
Affx-10706617	rs1092015	3966_disease_snp	1	14	58200725	A/G
Affx-10709927	rs2747091	13303_longevity_CLHLS_and_other_study	1	14	58450839	C/G
Affx-10709933	rs6573183	13303_longevity_CLHLS_and_other_study	1	14	58450922	A/G
Affx-10710139	rs1360833	2801_HRS_health_whites	1	14	58466219	C/T
Affx-10710252	rs4654569	13303_longevity_CLHLS_and_other_study	1	1	4675555	A/G
Affx-10711469	rs4901847	3966_disease_snp	1	14	58559241	C/T
Affx-10719881	rs375588	4459_CLHLS_healthy_associated_SNPs	1	14	59316678	A/G
Affx-10727244	rs1253170	2801_HRS_health_whites	1	14	59893647	C/T
Affx-10731582	rs8020176	4459_CLHLS_healthy_associated_SNPs	1	14	60262027	C/T
Affx-10733405	rs219326	4459_CLHLS_healthy_associated_SNPs	1	14	60443190	C/T
Affx-10733913	rs219399	4459_CLHLS_healthy_associated_SNPs	1	14	60492173	G/T
Affx-10733930	rs219403	4459_CLHLS_healthy_associated_SNPs	1	14	60494285	C/T
Affx-10734143	rs160243	4459_CLHLS_healthy_associated_SNPs	1	14	60517036	C/T
Affx-10734725	rs11158275	4459_CLHLS_healthy_associated_SNPs	1	14	60564792	A/G
Affx-10734825	rs12465	4459_CLHLS_healthy_associated_SNPs	1	14	60574539	A/G
Affx-10734928	rs150687	4459_CLHLS_healthy_associated_SNPs	1	14	60581935	C/T
Affx-10735055	rs77803766	4459_CLHLS_healthy_associated_SNPs	1	14	60592121	A/G
Affx-10735763	rs216526	4459_CLHLS_healthy_associated_SNPs	1	14	60650086	A/G
Affx-10735847	rs376829	4459_CLHLS_healthy_associated_SNPs	1	14	60657839	A/G
Affx-10740186	rs10483727	3966_disease_snp	1	14	61072875	C/T
Affx-10746565	rs4902033	13303_longevity_CLHLS_and_other_study	1	14	61643045	A/C
Affx-10746724	rs12435266	13303_longevity_CLHLS_and_other_study	1	14	61652860	C/T
Affx-10748430	rs4902045	471-FHS-FFLS_associated_with_longevity	1	14	61787384	C/T
Affx-10749315	rs1957907	471-FHS-FFLS_associated_with_longevity	1	14	61860231	G/T
Affx-10750034	rs1957894	3966_disease_snp	1	14	61908111	G/T
Affx-10750044	rs1957895	3966_disease_snp	1	14	61908332	G/T
Affx-10750519	rs3783782	3966_disease_snp	1	14	61940675	A/G
Affx-10751064	rs17098632	13303_longevity_CLHLS_and_other_study	1	14	61978454	A/G
Affx-10755630	rs56382906	3966_disease_snp	1	14	62335915	A/G
Affx-10757238	rs7161389	13303_longevity_CLHLS_and_other_study	1	14	62482712	A/G
Affx-10757768	rs10138060	13303_longevity_CLHLS_and_other_study	1	14	62520869	A/G
Affx-10757844	rs7148675	13303_longevity_CLHLS_and_other_study	1	14	62526170	A/C
Affx-10757858	rs2211552	13303_longevity_CLHLS_and_other_study	1	14	62526860	C/T
Affx-10757985	rs1892048	13303_longevity_CLHLS_and_other_study	1	14	62534201	A/G
Affx-10758083	rs1892049	13303_longevity_CLHLS_and_other_study	1	14	62538961	A/G
Affx-10758221	rs78838321	13303_longevity_CLHLS_and_other_study	1	14	62549522	C/T
Affx-10758324	rs17808028	13303_longevity_CLHLS_and_other_study	1	14	62556950	A/C
Affx-10760342	rs12101082	13303_longevity_CLHLS_and_other_study	1	14	62718847	A/G
Affx-10760353	rs1514936	13303_longevity_CLHLS_and_other_study	1	14	62719835	A/G
Affx-10768688	rs8012941	3966_disease_snp	1	14	63322347	A/G
Affx-10774343	rs1255566	4459_CLHLS_healthy_associated_SNPs	1	14	63776229	C/T
Affx-10774399	rs9635247	4459_CLHLS_healthy_associated_SNPs	1	14	63779322	A/C
Affx-10774583	rs1270043	4459_CLHLS_healthy_associated_SNPs	1	14	63790015	A/G
Affx-10784329	rs10135310	13303_longevity_CLHLS_and_other_study	1	14	64574140	A/C
Affx-10784777	rs75778641	13303_longevity_CLHLS_and_other_study	1	14	64610354	A/G
Affx-10785540	rs1152591	3966_disease_snp	1	14	64680848	A/G
Affx-10786080	rs6573549	471-FHS-FFLS_associated_with_longevity	1	14	64721649	C/T
Affx-10787418	rs3020436	13303_longevity_CLHLS_and_other_study	1	14	64842570	C/T
Affx-10787796	rs8015278	13303_longevity_CLHLS_and_other_study	1	14	64875004	C/T
Affx-10787881	rs1950902	13303_longevity_CLHLS_and_other_study	1	14	64882380	A/G
Affx-10788226	rs8003567	13303_longevity_CLHLS_and_other_study	1	14	64908651	A/G
Affx-10788274	rs3818239	13303_longevity_CLHLS_and_other_study	1	14	64914537	C/T
Affx-10788510	rs3742609	13303_longevity_CLHLS_and_other_study	1	14	64936652	C/T
Affx-10789617	rs6573560	13303_longevity_CLHLS_and_other_study	1	14	65031534	C/T
Affx-10790895	rs10890384	13303_longevity_CLHLS_and_other_study	1	1	46649046	C/T
Affx-10796697	rs11621526	13303_longevity_CLHLS_and_other_study	1	14	65634797	A/G
Affx-10799745	rs7147624	3966_disease_snp	1	14	65865625	G/T
Affx-10803318	rs2411351	13303_longevity_CLHLS_and_other_study	1	14	66171541	C/T
Affx-10804358	rs8007846	3966_disease_snp	1	14	66262963	A/G
Affx-10804649	rs12882879	4459_CLHLS_healthy_associated_SNPs	1	14	66289350	A/G
Affx-10804853	rs28469591	2801_HRS_health_whites	1	14	66306949	A/G
Affx-10819588	rs10134592	13303_longevity_CLHLS_and_other_study	1	14	67640666	A/G
Affx-10823542	rs1885037	13303_longevity_CLHLS_and_other_study	1	14	67978539	G/T
Affx-10823718	rs17836787	13303_longevity_CLHLS_and_other_study	1	14	67990429	A/C
Affx-10824445	rs749271	13303_longevity_CLHLS_and_other_study	1	14	68053149	A/G
Affx-10826905	rs12891047	3966_disease_snp	1	14	68243075	A/C
Affx-10832504	rs3784099	3966_disease_snp	1	14	68749927	A/G
Affx-10832541	rs911263	3966_disease_snp	1	14	68753593	C/T
Affx-10832624	rs1950897	3966_disease_snp	1	14	68760141	C/T
Affx-10832941	rs8017304	3966_disease_snp	1	14	68785077	A/G
Affx-10837195	rs7141529	3966_disease_snp	1	14	69126744	C/T
Affx-10837227	rs1474960	13303_longevity_CLHLS_and_other_study	1	14	69129062	C/T
Affx-10837907	rs454988	13303_longevity_CLHLS_and_other_study	1	14	69183480	A/G
Affx-10838371	rs4902642	3966_disease_snp	1	14	69210199	A/G
Affx-10838979	rs4902647	3966_disease_snp	1	14	69254191	C/T
Affx-10839111	rs1465788	3966_disease_snp	1	14	69263599	C/T
Affx-10839240	rs194749	3966_disease_snp	1	14	69273905	C/T
Affx-10840426	rs181483	2801_HRS_health_whites	1	14	69358094	A/G
Affx-10840457	rs12050161	13303_longevity_CLHLS_and_other_study	1	14	69360631	C/T
Affx-10840645	rs72733527	2801_HRS_health_whites	1	14	69375839	G/T
Affx-10840891	rs3742897	2801_HRS_health_whites	1	14	69392445	A/G
Affx-10844775	rs7141424	13303_longevity_CLHLS_and_other_study	1	14	69728898	A/G
Affx-10844885	rs7493080	13303_longevity_CLHLS_and_other_study	1	14	69738079	A/G
Affx-10844973	rs12436823	13303_longevity_CLHLS_and_other_study	1	14	69745303	A/G
Affx-10845577	rs1147470	4459_CLHLS_healthy_associated_SNPs	1	14	69788597	A/G
Affx-10847958	rs17107061	13303_longevity_CLHLS_and_other_study	1	14	69997059	G/T
Affx-10849629	rs8015709	4459_CLHLS_healthy_associated_SNPs	1	14	70156105	A/G
Affx-10858496	rs1060681	13303_longevity_CLHLS_and_other_study	1	14	70836753	A/C
Affx-10858517	rs11844845	13303_longevity_CLHLS_and_other_study	1	14	70839389	A/C
Affx-10862897	rs8007558	2801_HRS_health_whites	1	14	71142161	A/G
Affx-10862932	rs74063325	2801_HRS_health_whites	1	14	71144853	A/G
Affx-10862999	rs77525589	2801_HRS_health_whites	1	14	71149190	C/T
Affx-10864433	rs17766621	13303_longevity_CLHLS_and_other_study	1	14	71262932	C/T
Affx-10876747	rs36361	2801_HRS_health_whites	1	14	72382876	C/T
Affx-10876749	rs36360	2801_HRS_health_whites	1	14	72382923	A/C
Affx-10876802	rs11621415	2801_HRS_health_whites	1	14	72386292	C/T
Affx-10876810	rs960431	2801_HRS_health_whites	1	14	72386949	C/T
Affx-10876853	rs36345	2801_HRS_health_whites	1	14	72389021	C/T
Affx-10876893	rs36341	2801_HRS_health_whites	1	14	72390689	A/G
Affx-10877086	rs36318	2801_HRS_health_whites	1	14	72409352	C/T
Affx-10877116	rs12897929	2801_HRS_health_whites	1	14	72412206	A/G
Affx-10877215	rs17093752	2801_HRS_health_whites	1	14	72419435	C/T
Affx-10877255	rs56067914	2801_HRS_health_whites	1	14	72421893	A/C
Affx-10877829	rs1978227	2801_HRS_health_whites	1	14	72461074	A/G
Affx-10877840	rs1978225	2801_HRS_health_whites	1	14	72462017	A/G
Affx-10877966	rs2238272	2801_HRS_health_whites	1	14	72467631	G/T
Affx-10881122	rs699363	3966_disease_snp	1	14	72692493	A/G
Affx-10881968	rs2079499	13303_longevity_CLHLS_and_other_study	1	14	72745895	A/C
Affx-10881989	rs7143932	13303_longevity_CLHLS_and_other_study	1	14	72747282	C/T
Affx-10883150	rs847327	13303_longevity_CLHLS_and_other_study	1	14	72831692	A/G
Affx-10883519	rs8018733	13303_longevity_CLHLS_and_other_study	1	14	72860859	A/G
Affx-10884591	rs17116363	4459_CLHLS_healthy_associated_SNPs	1	14	72952247	A/C
Affx-10885093	rs2189810	2801_HRS_health_whites	1	14	72984879	A/G
Affx-10885339	rs17117164	13303_longevity_CLHLS_and_other_study	1	14	73007547	G/T
Affx-10885647	rs3291	13303_longevity_CLHLS_and_other_study	1	14	73030410	C/T
Affx-10885665	rs3742843	13303_longevity_CLHLS_and_other_study	1	14	73032103	C/T
Affx-10895185	rs10483853	3966_disease_snp	1	14	73756299	A/G
Affx-10895325	rs2333194	3966_disease_snp	1	14	73767214	A/G
Affx-10910181	rs2884545	13303_longevity_CLHLS_and_other_study	1	14	74874707	A/G
Affx-10911519	rs862034	13303_longevity_CLHLS_and_other_study	1	14	74990746	A/G
Affx-10911902	rs57176747	13303_longevity_CLHLS_and_other_study	1	14	75022538	A/G
Affx-10912115	rs11623580	13303_longevity_CLHLS_and_other_study	1	14	75037676	C/T
Affx-10916156	rs2268613	4459_CLHLS_healthy_associated_SNPs	1	14	75408500	A/G
Affx-10916160	rs8185	4459_CLHLS_healthy_associated_SNPs	1	14	75408789	C/T
Affx-10919331	rs4899554	3966_disease_snp	1	14	75701221	C/T
Affx-10919398	rs55641408	4459_CLHLS_healthy_associated_SNPs	1	14	75705863	C/T
Affx-10921567	rs12887154	13303_longevity_CLHLS_and_other_study	1	14	75871697	A/G
Affx-10922615	rs7155603	3966_disease_snp	1	14	75960536	A/G
Affx-10923204	rs2300603	3966_disease_snp	1	14	76005557	C/T
Affx-10923588	rs10137540	2801_HRS_health_whites	1	14	76025425	G/T
Affx-10929799	rs2543356	13303_longevity_CLHLS_and_other_study	1	14	76588286	C/T
Affx-10931207	rs28589314	13303_longevity_CLHLS_and_other_study	1	14	76697679	C/T
Affx-10933149	rs3816318	2801_HRS_health_whites	1	14	76837469	A/G
Affx-10933319	rs4344663	2801_HRS_health_whites	1	14	76851399	C/T
Affx-10934827	rs2885232	4459_CLHLS_healthy_associated_SNPs	1	14	76957391	C/T
Affx-10935422	rs1676249	13303_longevity_CLHLS_and_other_study	1	14	76998666	C/T
Affx-10935532	rs2980893	13303_longevity_CLHLS_and_other_study	1	14	77006240	C/T
Affx-10935548	rs1620661	13303_longevity_CLHLS_and_other_study	1	14	77006974	A/G
Affx-10939174	rs1076584	13303_longevity_CLHLS_and_other_study	1	14	77254099	A/G
Affx-10939336	rs2075773	13303_longevity_CLHLS_and_other_study	1	14	77269788	A/C
Affx-10939795	rs5014291	13303_longevity_CLHLS_and_other_study	1	14	77307824	A/G
Affx-10939829	rs11159235	2801_HRS_health_whites	1	14	77309250	G/T
Affx-10940141	rs2362865	2801_HRS_health_whites	1	14	77331472	C/T
Affx-10940151	rs1882842	2801_HRS_health_whites	1	14	77332160	A/G
Affx-10940154	rs7160583	2801_HRS_health_whites	1	14	77332408	C/T
Affx-10943739	rs11628792	13303_longevity_CLHLS_and_other_study	1	14	77606799	C/T
Affx-10943875	rs7159372	13303_longevity_CLHLS_and_other_study	1	14	77618962	A/C
Affx-10943907	rs10141299	13303_longevity_CLHLS_and_other_study	1	14	77621324	C/T
Affx-10943918	rs17105411	13303_longevity_CLHLS_and_other_study	1	14	77622256	C/T
Affx-10944878	rs4467006	3966_disease_snp	1	14	77684670	C/G
Affx-10944879	rs2287375	3966_disease_snp	1	14	77684842	A/T
Affx-10945411	rs2287386	4459_CLHLS_healthy_associated_SNPs	1	14	77718621	A/C
Affx-10946241	rs2111699	13303_longevity_CLHLS_and_other_study	1	14	77788597	A/G
Affx-10946302	rs2270422	13303_longevity_CLHLS_and_other_study	1	14	77792824	C/G
Affx-10946352	rs2270423	13303_longevity_CLHLS_and_other_study	1	14	77795638	A/G
Affx-10951863	rs11159286	13303_longevity_CLHLS_and_other_study	1	14	78174473	A/C
Affx-10958014	rs4903716	4459_CLHLS_healthy_associated_SNPs	1	14	78633121	A/C
Affx-10958015	rs4903717	4459_CLHLS_healthy_associated_SNPs	1	14	78633226	C/T
Affx-10959954	rs11624704	3966_disease_snp	1	14	78786077	A/C
Affx-10961027	rs6660195	13303_longevity_CLHLS_and_other_study	1	1	48021767	A/G
Affx-10962927	rs6574453	4459_CLHLS_healthy_associated_SNPs	1	14	79028468	A/G
Affx-10963430	rs7149289	4459_CLHLS_healthy_associated_SNPs	1	14	79075141	C/T
Affx-10964483	rs7158060	13303_longevity_CLHLS_and_other_study	1	14	79168745	A/G
Affx-10964639	rs6574467	13303_longevity_CLHLS_and_other_study	1	14	79179745	A/G
Affx-10966218	rs17108301	13303_longevity_CLHLS_and_other_study	1	14	79303752	C/T
Affx-10966219	rs215506	13303_longevity_CLHLS_and_other_study	1	14	79303836	G/T
Affx-10966311	rs8007270	2801_HRS_health_whites	1	14	79315596	G/T
Affx-10966440	rs2950226	2801_HRS_health_whites	1	14	79328614	A/G
Affx-10966714	rs31394	13303_longevity_CLHLS_and_other_study	1	14	79356581	A/G
Affx-10970598	rs11625721	4459_CLHLS_healthy_associated_SNPs	1	14	79660745	A/G
Affx-10970739	rs80032053	13303_longevity_CLHLS_and_other_study	1	14	79670958	A/C
Affx-10973304	rs7141420	3966_disease_snp	1	14	79899454	C/T
Affx-10973338	rs2370983	3966_disease_snp	1	14	79903376	A/G
Affx-10974517	rs7147705	3966_disease_snp	1	14	80002096	C/T
Affx-10975246	rs170247	13303_longevity_CLHLS_and_other_study	1	14	80064635	A/G
Affx-10977649	rs2110433	2801_HRS_health_whites	1	14	80260432	A/G
Affx-10980020	rs11850478	13303_longevity_CLHLS_and_other_study	1	14	80441297	A/G
Affx-10987468	rs10498549	4459_CLHLS_healthy_associated_SNPs	1	14	81126217	A/G
Affx-10989383	rs17111153	4459_CLHLS_healthy_associated_SNPs	1	14	81298251	C/T
Affx-10990642	rs17111246	4459_CLHLS_healthy_associated_SNPs	1	14	81406683	A/G
Affx-10990795	rs10149689	13303_longevity_CLHLS_and_other_study	1	14	81415800	A/G
Affx-10990801	rs12050077	13303_longevity_CLHLS_and_other_study	1	14	81416064	A/G
Affx-10990822	rs12050350	4459_CLHLS_healthy_associated_SNPs	1	14	81417771	C/T
Affx-10991022	rs179249	4459_CLHLS_healthy_associated_SNPs	1	14	81435199	C/T
Affx-10991134	rs2284722	4459_CLHLS_healthy_associated_SNPs	1	14	81444367	A/G
Affx-10991245	rs12101261	3966_disease_snp	1	14	81451229	C/T
Affx-10991541	rs17545310	4459_CLHLS_healthy_associated_SNPs	1	14	81471139	A/C
Affx-10991669	rs4903965	4459_CLHLS_healthy_associated_SNPs	1	14	81477437	A/G
Affx-10991716	rs2300521	4459_CLHLS_healthy_associated_SNPs	1	14	81481332	A/C
Affx-10991761	rs2268466	4459_CLHLS_healthy_associated_SNPs	1	14	81484599	C/T
Affx-10991853	rs2268468	4459_CLHLS_healthy_associated_SNPs	1	14	81492615	A/G
Affx-10993384	rs7157900	13303_longevity_CLHLS_and_other_study	1	14	81600351	A/C
Affx-10994896	rs12887344	13303_longevity_CLHLS_and_other_study	1	14	81745152	A/G
Affx-10995051	rs4903976	13303_longevity_CLHLS_and_other_study	1	14	81761745	A/C
Affx-10995113	rs6574638	13303_longevity_CLHLS_and_other_study	1	14	81767047	A/G
Affx-10995122	rs78291610	13303_longevity_CLHLS_and_other_study	1	14	81768139	A/G
Affx-10995284	rs6574644	13303_longevity_CLHLS_and_other_study	1	14	81778644	A/G
Affx-10995385	rs2146244	13303_longevity_CLHLS_and_other_study	1	14	81786278	A/G
Affx-10997021	rs10134056	13303_longevity_CLHLS_and_other_study	1	14	81919396	A/G
Affx-10998999	rs1957535	4459_CLHLS_healthy_associated_SNPs	1	14	82075469	A/G
Affx-11001355	rs17115890	2801_HRS_health_whites	1	14	82260320	C/T
Affx-11001487	rs2025965	2801_HRS_health_whites	1	14	82267945	A/G
Affx-11001525	rs10136375	2801_HRS_health_whites	1	14	82270787	G/T
Affx-11003712	rs73346213	13303_longevity_CLHLS_and_other_study	1	14	82462670	C/T
Affx-11006649	rs10149903	2801_HRS_health_whites	1	14	82700643	A/G
Affx-11006688	rs10135954	2801_HRS_health_whites	1	14	82703080	C/T
Affx-11010811	rs2022785	4459_CLHLS_healthy_associated_SNPs	1	14	83041001	A/G
Affx-11011916	rs8012188	4459_CLHLS_healthy_associated_SNPs	1	14	83134238	C/T
Affx-11013458	rs3814006	4459_CLHLS_healthy_associated_SNPs	1	1	48459907	C/T
Affx-11014291	rs12880364	13303_longevity_CLHLS_and_other_study	1	14	83307174	A/C
Affx-11014614	rs7142426	13303_longevity_CLHLS_and_other_study	1	14	83328789	A/G
Affx-11014642	rs80059007	4459_CLHLS_healthy_associated_SNPs	1	14	83330523	A/G
Affx-11015619	rs17460783	4459_CLHLS_healthy_associated_SNPs	1	1	48474594	C/T
Affx-11016052	rs6660221	4459_CLHLS_healthy_associated_SNPs	1	1	48477528	C/T
Affx-11016452	rs12137714	4459_CLHLS_healthy_associated_SNPs	1	1	48480638	C/T
Affx-11020908	rs60955815	13303_longevity_CLHLS_and_other_study	1	14	83812245	A/G
Affx-11025001	rs80117279	4459_CLHLS_healthy_associated_SNPs	1	14	84156567	A/G
Affx-11027358	rs17468972	13303_longevity_CLHLS_and_other_study	1	1	48568400	C/T
Affx-11032956	rs11159647	3966_disease_snp	1	14	84775209	A/G
Affx-11035121	rs769124	13303_longevity_CLHLS_and_other_study	1	14	84948599	A/C
Affx-11035442	rs12884726	13303_longevity_CLHLS_and_other_study	1	14	84975084	A/G
Affx-11035684	rs8020826	13303_longevity_CLHLS_and_other_study	1	14	84987554	C/T
Affx-11035965	rs3008491	13303_longevity_CLHLS_and_other_study	1	14	85010618	C/T
Affx-11043638	rs80014969	2801_HRS_health_whites	1	14	85632905	A/G
Affx-11044875	rs8022603	13303_longevity_CLHLS_and_other_study	1	14	85725689	A/G
Affx-11044899	rs7151509	13303_longevity_CLHLS_and_other_study	1	14	85727121	G/T
Affx-11044956	rs12879855	13303_longevity_CLHLS_and_other_study	1	14	85730978	C/T
Affx-11045007	rs7160419	13303_longevity_CLHLS_and_other_study	1	14	85734046	A/G
Affx-11045047	rs1867082	13303_longevity_CLHLS_and_other_study	1	14	85737169	A/G
Affx-11045096	rs2053514	13303_longevity_CLHLS_and_other_study	1	14	85740426	C/T
Affx-11045121	rs10498583	13303_longevity_CLHLS_and_other_study	1	14	85742934	A/G
Affx-11045255	rs76354584	13303_longevity_CLHLS_and_other_study	1	14	85751982	A/C
Affx-11045366	rs7144022	13303_longevity_CLHLS_and_other_study	1	14	85761420	G/T
Affx-11047682	rs77439680	13303_longevity_CLHLS_and_other_study	1	14	85945598	C/T
Affx-11047751	rs76739127	4459_CLHLS_healthy_associated_SNPs	1	14	85950403	C/T
Affx-11047932	rs7144487	13303_longevity_CLHLS_and_other_study	1	14	85969521	A/G
Affx-11050339	rs2638801	4459_CLHLS_healthy_associated_SNPs	1	14	86145047	C/T
Affx-11052501	rs715682	13303_longevity_CLHLS_and_other_study	1	14	86294372	C/T
Affx-11052849	rs1957792	13303_longevity_CLHLS_and_other_study	1	14	86319868	C/T
Affx-11054866	rs17202171	13303_longevity_CLHLS_and_other_study	1	14	86481388	A/G
Affx-11054982	rs1953773	13303_longevity_CLHLS_and_other_study	1	14	86493297	G/T
Affx-11055830	rs61991522	13303_longevity_CLHLS_and_other_study	1	14	86570568	C/T
Affx-11055974	rs2243631	13303_longevity_CLHLS_and_other_study	1	14	86580659	C/T
Affx-11056111	rs12586203	13303_longevity_CLHLS_and_other_study	1	14	86591936	C/T
Affx-11056324	rs61991019	13303_longevity_CLHLS_and_other_study	1	14	86608386	A/G
Affx-11056685	rs8016687	13303_longevity_CLHLS_and_other_study	1	14	86636646	A/G
Affx-11069138	rs2533005	4459_CLHLS_healthy_associated_SNPs	1	14	87627303	C/T
Affx-11069149	rs2776546	13303_longevity_CLHLS_and_other_study	1	14	87628156	A/C
Affx-11073838	rs4143913	13303_longevity_CLHLS_and_other_study	1	14	87995173	G/T
Affx-11077583	rs4322600	3966_disease_snp	1	14	88295600	A/G
Affx-11078987	rs10142867	13303_longevity_CLHLS_and_other_study	1	14	88391765	A/G
Affx-11079484	rs3213915	13303_longevity_CLHLS_and_other_study	1	14	88415845	A/G
Affx-11080311	rs8005161	3966_disease_snp	1	14	88472595	C/T
Affx-11080470	rs4899932	13303_longevity_CLHLS_and_other_study	1	14	88486054	A/G
Affx-11080484	rs2119704	13303_longevity_CLHLS_and_other_study	1	14	88487689	A/C
Affx-11081470	rs6574988	3966_disease_snp	1	14	88559992	C/T
Affx-11085013	rs17772222	3966_disease_snp	1	14	88826482	A/G
Affx-11087710	rs942245	13303_longevity_CLHLS_and_other_study	1	1	4981503	A/G
Affx-11089668	rs74859740	13303_longevity_CLHLS_and_other_study	1	14	89253635	C/T
Affx-11093186	rs1033875	13303_longevity_CLHLS_and_other_study	1	14	89530904	A/C
Affx-11098160	rs4904575	13303_longevity_CLHLS_and_other_study	1	14	89898959	C/T
Affx-11103447	rs12100561	3966_disease_snp	1	14	90301035	A/G
Affx-11108443	rs8017423	3966_disease_snp	1	14	90679910	C/T
Affx-11109437	rs2282032	13303_longevity_CLHLS_and_other_study	1	14	90758891	G/T
Affx-11112206	rs7152250	4459_CLHLS_healthy_associated_SNPs	1	14	90983296	A/C
Affx-11114684	rs77621935	2801_HRS_health_whites	1	14	91199761	G/T
Affx-11116010	rs1286298	4459_CLHLS_healthy_associated_SNPs	1	14	91302758	C/T
Affx-11120634	rs2401983	2801_HRS_health_whites	1	14	91694190	A/G
Affx-11121190	rs2277509	13303_longevity_CLHLS_and_other_study	1	14	91749595	A/C
Affx-11122286	rs941764	3966_disease_snp	1	14	91841069	A/G
Affx-11126557	rs17127496	13303_longevity_CLHLS_and_other_study	1	14	92155691	C/T
Affx-11127076	rs77866910	13303_longevity_CLHLS_and_other_study	1	14	92196240	C/T
Affx-11127702	rs4243690	13303_longevity_CLHLS_and_other_study	1	14	92242032	A/G
Affx-11128753	rs759232	4459_CLHLS_healthy_associated_SNPs	1	14	92323910	A/G
Affx-11128980	rs12586948	13303_longevity_CLHLS_and_other_study	1	14	92338342	A/G
Affx-11129652	rs2430373	4459_CLHLS_healthy_associated_SNPs	1	14	92394310	A/G
Affx-11131107	rs12589059	13303_longevity_CLHLS_and_other_study	1	14	92509986	A/G
Affx-11131430	rs12588287	3966_disease_snp	1	14	92536959	C/T
Affx-11131807	rs10873415	13303_longevity_CLHLS_and_other_study	1	14	92558171	A/G
Affx-11136708	rs57557729	13303_longevity_CLHLS_and_other_study	1	14	92897245	C/T
Affx-11136985	rs7143416	13303_longevity_CLHLS_and_other_study	1	14	92918793	A/G
Affx-11136995	rs7149167	13303_longevity_CLHLS_and_other_study	1	14	92919443	A/G
Affx-11137051	rs12878418	13303_longevity_CLHLS_and_other_study	1	14	92923032	A/G
Affx-11137102	rs10498633	3966_disease_snp	1	14	92926952	G/T
Affx-11138105	rs12879551	13303_longevity_CLHLS_and_other_study	1	14	92997066	A/G
Affx-11139669	rs754388	3966_disease_snp	1	14	93115410	C/G
Affx-11141595	rs2208465	13303_longevity_CLHLS_and_other_study	1	14	93257208	A/C
Affx-11147943	rs11160112	13303_longevity_CLHLS_and_other_study	1	14	93775073	C/T
Affx-11150543	rs1951716	13303_longevity_CLHLS_and_other_study	1	14	94007075	C/T
Affx-11153138	rs6575358	13303_longevity_CLHLS_and_other_study	1	14	94256261	C/T
Affx-11159032	rs12739724	13303_longevity_CLHLS_and_other_study	1	1	5038051	A/G
Affx-11159861	rs1956179	471-FHS-FFLS_associated_with_longevity	1	14	94785742	C/T
Affx-11160744	rs1303	471-FHS-FFLS_associated_with_longevity	1	14	94844843	G/T
Affx-11162312	rs17825644	2801_HRS_health_whites	1	14	94944112	C/T
Affx-11162383	rs72692881	13303_longevity_CLHLS_and_other_study	1	14	94950066	A/G
Affx-11162388	rs8008729	2801_HRS_health_whites	1	14	94950121	C/T
Affx-11162558	rs4905211	2801_HRS_health_whites	1	14	94961888	A/G
Affx-11163618	rs1955653	2801_HRS_health_whites	1	14	95041612	C/T
Affx-11163778	rs2069958	2801_HRS_health_whites	1	14	95052480	C/T
Affx-11166479	rs10134903	4459_CLHLS_healthy_associated_SNPs	1	14	95229777	A/G
Affx-11166504	rs10149672	4459_CLHLS_healthy_associated_SNPs	1	14	95232105	C/T
Affx-11166508	rs10150398	4459_CLHLS_healthy_associated_SNPs	1	14	95232683	A/G
Affx-11166861	rs8004620	4459_CLHLS_healthy_associated_SNPs	1	14	95263461	A/G
Affx-11167457	rs1243513	13303_longevity_CLHLS_and_other_study	1	14	95297441	A/G
Affx-11168002	rs6575468	13303_longevity_CLHLS_and_other_study	1	14	95334587	A/G
Affx-11168005	rs6575469	13303_longevity_CLHLS_and_other_study	1	14	95334687	C/T
Affx-11168129	rs10149181	13303_longevity_CLHLS_and_other_study	1	14	95339930	C/T
Affx-11174609	rs17092127	13303_longevity_CLHLS_and_other_study	1	14	95856570	A/G
Affx-11174673	rs11849043	13303_longevity_CLHLS_and_other_study	1	14	95861988	C/T
Affx-11176149	rs1187740	13303_longevity_CLHLS_and_other_study	1	14	95948278	A/G
Affx-11176788	rs75245362	13303_longevity_CLHLS_and_other_study	1	14	95990645	C/T
Affx-11177376	rs8005962	3966_disease_snp	1	14	96027153	C/T
Affx-11178863	rs7148498	3966_disease_snp	1	14	96107955	C/T
Affx-11182802	rs12434696	13303_longevity_CLHLS_and_other_study	1	14	96412654	C/T
Affx-11184809	rs7141681	13303_longevity_CLHLS_and_other_study	1	14	96567869	G/T
Affx-11186397	rs7155797	2801_HRS_health_whites	1	14	96682353	C/T
Affx-11186440	rs10132462	2801_HRS_health_whites	1	14	96684354	C/T
Affx-11186503	rs61193624	2801_HRS_health_whites	1	14	96690826	G/T
Affx-11186539	rs7149163	13303_longevity_CLHLS_and_other_study	1	14	96693643	C/T
Affx-11190996	rs234577	13303_longevity_CLHLS_and_other_study	1	14	97099626	C/T
Affx-11192125	rs10135123	4459_CLHLS_healthy_associated_SNPs	1	14	97192013	A/G
Affx-11195026	rs10484165	13303_longevity_CLHLS_and_other_study	1	14	97426813	G/T
Affx-11195728	rs1884065	13303_longevity_CLHLS_and_other_study	1	14	97488362	A/C
Affx-11196752	rs4145671	13303_longevity_CLHLS_and_other_study	1	14	97569575	A/G
Affx-11199092	rs72696257	13303_longevity_CLHLS_and_other_study	1	14	97774991	C/T
Affx-11199167	rs8014334	13303_longevity_CLHLS_and_other_study	1	14	97785079	C/T
Affx-11199244	rs74783296	13303_longevity_CLHLS_and_other_study	1	14	97792936	A/G
Affx-11199987	rs8011773	13303_longevity_CLHLS_and_other_study	1	14	97857732	C/T
Affx-11202925	rs11628303	13303_longevity_CLHLS_and_other_study	1	14	98110338	A/G
Affx-11206105	rs2615453	13303_longevity_CLHLS_and_other_study	1	14	98325346	A/G
Affx-11208005	rs1350279	4459_CLHLS_healthy_associated_SNPs	1	14	98453460	C/T
Affx-11208490	rs1456988	3966_disease_snp	1	14	98488007	G/T
Affx-11208630	rs4900384	3966_disease_snp	1	14	98498951	A/G
Affx-11208638	rs74078208	4459_CLHLS_healthy_associated_SNPs	1	14	98499682	C/T
Affx-11208652	rs1478061	4459_CLHLS_healthy_associated_SNPs	1	14	98500814	C/T
Affx-11208691	rs12434293	4459_CLHLS_healthy_associated_SNPs	1	14	98503520	A/G
Affx-11209098	rs10142957	4459_CLHLS_healthy_associated_SNPs	1	14	98534558	C/T
Affx-112099966	rs1059615	new_marker_list	1	6	32549557	C/G
Affx-11211364	rs1257939	13303_longevity_CLHLS_and_other_study	1	14	98700611	C/T
Affx-11211391	rs7149754	13303_longevity_CLHLS_and_other_study	1	14	98702475	A/G
Affx-11216952	rs1951094	13303_longevity_CLHLS_and_other_study	1	14	99070367	G/T
Affx-11218383	rs17602962	2801_HRS_health_whites	1	14	99170330	A/G
Affx-11222706	rs4900424	13303_longevity_CLHLS_and_other_study	1	14	99487562	G/T
Affx-11223681	rs17098268	4459_CLHLS_healthy_associated_SNPs	1	14	99563496	A/G
Affx-11223686	rs12434512	13303_longevity_CLHLS_and_other_study	1	14	99563710	C/T
Affx-11223762	rs67791045	4459_CLHLS_healthy_associated_SNPs	1	14	99569449	C/T
Affx-11223898	rs2988105	4459_CLHLS_healthy_associated_SNPs	1	14	99575709	C/T
Affx-11223915	rs12431760	13303_longevity_CLHLS_and_other_study	1	14	99576730	A/G
Affx-11224031	rs28584270	4459_CLHLS_healthy_associated_SNPs	1	14	99584988	C/T
Affx-11224096	rs1257513	4459_CLHLS_healthy_associated_SNPs	1	14	99589008	A/G
Affx-11224129	rs807444	4459_CLHLS_healthy_associated_SNPs	1	14	99590399	C/T
Affx-11224133	rs807445	13303_longevity_CLHLS_and_other_study	1	14	99591320	C/T
Affx-11224290	rs72702604	4459_CLHLS_healthy_associated_SNPs	1	14	99597539	C/T
Affx-11226470	rs77057623	13303_longevity_CLHLS_and_other_study	1	14	99781822	A/G
Affx-11226745	rs1257321	13303_longevity_CLHLS_and_other_study	1	14	99802109	A/G
Affx-11226854	rs7153149	13303_longevity_CLHLS_and_other_study	1	14	99806695	C/T
Affx-11226911	rs1704172	13303_longevity_CLHLS_and_other_study	1	14	99810153	A/T
Affx-11227003	rs731347	2801_HRS_health_whites	1	14	99816577	C/T
Affx-11230789	rs2895811	3966_disease_snp	1	14	100133942	C/T
Affx-11235574	rs1190961	4459_CLHLS_healthy_associated_SNPs	1	14	100533402	A/G
Affx-11235846	rs6575762	13303_longevity_CLHLS_and_other_study	1	14	100557265	A/G
Affx-11236550	rs7157599	3966_disease_snp	1	14	100625902	C/T
Affx-11238177	rs4905945	13303_longevity_CLHLS_and_other_study	1	14	100777793	C/T
Affx-11239106	rs2273800	4459_CLHLS_healthy_associated_SNPs	1	14	100847707	A/G
Affx-11239109	rs3742387	4459_CLHLS_healthy_associated_SNPs	1	14	100847930	A/G
Affx-11239179	rs11624049	4459_CLHLS_healthy_associated_SNPs	1	14	100852820	C/T
Affx-11239302	rs4900464	4459_CLHLS_healthy_associated_SNPs	1	14	100865861	C/T
Affx-11239332	rs999045	4459_CLHLS_healthy_associated_SNPs	1	14	100869227	A/G
Affx-11239795	rs1212911	4459_CLHLS_healthy_associated_SNPs	1	14	100917372	C/T
Affx-11246888	rs17106184	3966_disease_snp	1	1	50909985	A/G
Affx-11249725	rs11205760	471-FHS-FFLS_associated_with_longevity	1	1	51174330	C/T
Affx-11261367	rs11800254	4459_CLHLS_healthy_associated_SNPs	1	1	51784438
Affx-11261390	rs61782062	4459_CLHLS_healthy_associated_SNPs	1	1	51786899	C/T
Affx-11301380	rs4433784	13303_longevity_CLHLS_and_other_study	1	15	22765683	A/G
Affx-11304249	rs4134803	13303_longevity_CLHLS_and_other_study	1	15	22958104	A/G
Affx-11310618	rs12135834	4459_CLHLS_healthy_associated_SNPs	1	1	5309667	C/T
Affx-11310999	rs12128282	4459_CLHLS_healthy_associated_SNPs	1	1	5309897	A/G
Affx-11319339	rs12438567	2801_HRS_health_whites	1	15	24077969	A/G
Affx-11319362	rs4778255	2801_HRS_health_whites	1	15	24079785	A/C
Affx-11319376	rs11633712	13303_longevity_CLHLS_and_other_study	1	15	24080936	C/T
Affx-11319519	rs11633486	13303_longevity_CLHLS_and_other_study	1	15	24088722	A/G
Affx-11319538	rs73448894	13303_longevity_CLHLS_and_other_study	1	15	24089714	C/T
Affx-11319566	rs73450503	13303_longevity_CLHLS_and_other_study	1	15	24091793	C/T
Affx-11319568	rs73450505	13303_longevity_CLHLS_and_other_study	1	15	24091991	C/T
Affx-11319749	rs541377	13303_longevity_CLHLS_and_other_study	1	1	5316722	A/G
Affx-11333531	rs34587891	4459_CLHLS_healthy_associated_SNPs	1	15	24907064	C/T
Affx-11333794	rs12902137	3966_disease_snp	1	15	24924663	C/T
Affx-11335177	rs8030136	3966_disease_snp	1	15	25022988	C/T
Affx-11336582	rs5001649	2801_HRS_health_whites	1	15	25108838	C/T
Affx-11336911	rs12909900	13303_longevity_CLHLS_and_other_study	1	15	25126013	C/T
Affx-11337052	rs12438971	13303_longevity_CLHLS_and_other_study	1	15	25133003	A/G
Affx-11337065	rs12443099	13303_longevity_CLHLS_and_other_study	1	15	25133695	A/G
Affx-11337172	rs11634496	13303_longevity_CLHLS_and_other_study	1	15	25139203	A/C
Affx-11337196	rs952981	13303_longevity_CLHLS_and_other_study	1	15	25140207	G/T
Affx-11337214	rs12439229	13303_longevity_CLHLS_and_other_study	1	15	25141370	A/G
Affx-11337244	rs35726691	13303_longevity_CLHLS_and_other_study	1	15	25143763	A/C
Affx-11337699	rs76088065	13303_longevity_CLHLS_and_other_study	1	15	25171662	A/G
Affx-11341637	rs1883006	13303_longevity_CLHLS_and_other_study	1	15	25472176	C/T
Affx-11345180	rs11631923	13303_longevity_CLHLS_and_other_study	1	15	25764385	C/T
Affx-11347506	rs9806558	13303_longevity_CLHLS_and_other_study	1	15	25907690	C/T
Affx-11347596	rs17636733	3966_disease_snp	1	15	25912339	C/T
Affx-11349055	rs11161215	4459_CLHLS_healthy_associated_SNPs	1	15	26010273	A/C
Affx-11349386	rs8037418	13303_longevity_CLHLS_and_other_study	1	15	26032950	C/T
Affx-11351974	rs12148814	2801_HRS_health_whites	1	15	26187113	A/T
Affx-11351980	rs12148810	2801_HRS_health_whites	1	15	26187240
Affx-11353470	rs7178079	2801_HRS_health_whites	1	15	26256619	A/G
Affx-11355121	rs9806314	13303_longevity_CLHLS_and_other_study	1	15	26380716	C/T
Affx-11362390	rs28446765	13303_longevity_CLHLS_and_other_study	1	15	26893419	A/G
Affx-11362687	rs623058	4459_CLHLS_healthy_associated_SNPs	1	1	5344838	A/G
Affx-11364058	rs3212335	13303_longevity_CLHLS_and_other_study	1	15	27012141	C/T
Affx-11365367	rs557477	4459_CLHLS_healthy_associated_SNPs	1	1	5346474	G/T
Affx-11366265	rs478357	4459_CLHLS_healthy_associated_SNPs	1	1	5347627	C/T
Affx-11366662	rs678476	4459_CLHLS_healthy_associated_SNPs	1	1	5347979	A/C
Affx-11368102	rs4340300	13303_longevity_CLHLS_and_other_study	1	15	27307958	C/T
Affx-11368127	rs34801455	13303_longevity_CLHLS_and_other_study	1	15	27309683	C/G
Affx-11373125	rs12437614	4459_CLHLS_healthy_associated_SNPs	1	15	27706661	A/G
Affx-11373195	rs74006954	3966_disease_snp	1	15	27712644	A/G
Affx-11374367	rs912988	3966_disease_snp	1	1	5354844	C/T
Affx-11377394	rs17565841	3966_disease_snp	1	15	27997247	A/G
Affx-11392544	rs11857861	13303_longevity_CLHLS_and_other_study	1	15	29247691	G/T
Affx-11392560	rs8035791	13303_longevity_CLHLS_and_other_study	1	15	29248489	A/G
Affx-11392769	rs12164946	13303_longevity_CLHLS_and_other_study	1	15	29263506	A/G
Affx-11392806	rs1907000	13303_longevity_CLHLS_and_other_study	1	15	29266154	A/G
Affx-11392827	rs7162303	13303_longevity_CLHLS_and_other_study	1	15	29267878	G/T
Affx-11393719	rs2220545	13303_longevity_CLHLS_and_other_study	1	15	29339499	A/G
Affx-11394296	rs2171892	13303_longevity_CLHLS_and_other_study	1	15	29384362	A/G
Affx-11394304	rs11632682	13303_longevity_CLHLS_and_other_study	1	15	29384951	C/T
Affx-11394444	rs1038732	13303_longevity_CLHLS_and_other_study	1	15	29395378	A/G
Affx-11395527	rs11071118	13303_longevity_CLHLS_and_other_study	1	15	29467605	C/T
Affx-11395544	rs12708438	13303_longevity_CLHLS_and_other_study	1	15	29468794	C/T
Affx-11395739	rs4847570	2801_HRS_health_whites	1	1	5372885	C/T
Affx-11397903	rs8039737	13303_longevity_CLHLS_and_other_study	1	15	29645263	A/G
Affx-11398540	rs5026665	2801_HRS_health_whites	1	1	5374940	A/G
Affx-11398991	rs10519650	4459_CLHLS_healthy_associated_SNPs	1	15	29728948	C/T
Affx-11400105	rs977060	13303_longevity_CLHLS_and_other_study	1	15	29808724	C/T
Affx-11400151	rs8028924	13303_longevity_CLHLS_and_other_study	1	15	29812777	C/T
Affx-11400252	rs8032172	13303_longevity_CLHLS_and_other_study	1	15	29821234	C/T
Affx-11400417	rs12917374	13303_longevity_CLHLS_and_other_study	1	15	29833895	A/C
Affx-11400512	rs7170313	13303_longevity_CLHLS_and_other_study	1	15	29838096	C/T
Affx-11400696	rs12913565	13303_longevity_CLHLS_and_other_study	1	15	29847100	C/T
Affx-11400703	rs7177210	13303_longevity_CLHLS_and_other_study	1	15	29847838	C/T
Affx-11403174	rs2148210	2801_HRS_health_whites	1	1	5378416	A/G
Affx-11404433	rs4847569	2801_HRS_health_whites	1	1	5379624	C/T
Affx-11406279	rs4779695	13303_longevity_CLHLS_and_other_study	1	15	30307205	A/G
Affx-11417421	rs7178375	3966_disease_snp	1	15	31215935	C/T
Affx-11419029	rs9439531	2801_HRS_health_whites	1	1	5391497	G/T
Affx-11420663	rs7169523	3966_disease_snp	1	15	31463378	A/G
Affx-11422933	rs4779864	13303_longevity_CLHLS_and_other_study	1	15	31637047	A/G
Affx-11425036	rs7164569	3966_disease_snp	1	15	31793930	A/G
Affx-11425528	rs2125623	3966_disease_snp	1	15	31829707	C/T
Affx-11433512	rs59152257	13303_longevity_CLHLS_and_other_study	1	15	32440928	C/T
Affx-11439757	rs4779584	3966_disease_snp	1	15	32994756	C/T
Affx-11440057	rs73376930	3966_disease_snp	1	15	33012502	A/G
Affx-11442102	rs1258784	13303_longevity_CLHLS_and_other_study	1	15	33137777	C/T
Affx-11443878	rs6494794	4459_CLHLS_healthy_associated_SNPs	1	15	33251727	C/T
Affx-11447575	rs6494933	13303_longevity_CLHLS_and_other_study	1	15	33462719	C/T
Affx-11447608	rs8037033	13303_longevity_CLHLS_and_other_study	1	15	33464534	A/C
Affx-11447670	rs56168838	13303_longevity_CLHLS_and_other_study	1	15	33469284	A/G
Affx-11448111	rs974379	3966_disease_snp	1	15	33505067	A/C
Affx-11449605	rs2676071	3966_disease_snp	1	15	33597076	C/T
Affx-11450402	rs75908835	3966_disease_snp	1	15	33662412	G/T
Affx-11451012	rs2256382	13303_longevity_CLHLS_and_other_study	1	15	33702670	C/T
Affx-11455635	rs8033323	4459_CLHLS_healthy_associated_SNPs	1	15	34029775	C/T
Affx-11457124	rs72716804	13303_longevity_CLHLS_and_other_study	1	15	34123836	C/T
Affx-11469890	rs6495702	13303_longevity_CLHLS_and_other_study	1	15	34956496	C/T
Affx-11471569	rs543686	3966_disease_snp	1	15	35068309	C/T
Affx-11471673	rs4924215	13303_longevity_CLHLS_and_other_study	1	15	35075673	A/G
Affx-11471862	rs893132	13303_longevity_CLHLS_and_other_study	1	15	35090060	A/G
Affx-11476627	rs16960587	4459_CLHLS_healthy_associated_SNPs	1	15	35469339	C/T
Affx-11478584	rs2242274	13303_longevity_CLHLS_and_other_study	1	1	53568980	A/G
Affx-11479750	rs6495768	13303_longevity_CLHLS_and_other_study	1	15	35729175	C/T
Affx-11480143	rs3820201	3966_disease_snp	1	1	53581670	A/G
Affx-11486002	rs6695567	3966_disease_snp	1	1	53629585	A/G
Affx-11486348	rs17616971	2801_HRS_health_whites	1	15	36260238	A/G
Affx-11486414	rs1510385	2801_HRS_health_whites	1	15	36264847	A/C
Affx-11486442	rs9302311	2801_HRS_health_whites	1	15	36267960	A/G
Affx-11486529	rs16962182	2801_HRS_health_whites	1	15	36276700	C/T
Affx-11486883	rs12440400	2801_HRS_health_whites	1	15	36305631	A/G
Affx-11486941	rs2175271	2801_HRS_health_whites	1	15	36309765	C/T
Affx-11486979	rs76761655	2801_HRS_health_whites	1	15	36311921	G/T
Affx-11486997	rs9806757	2801_HRS_health_whites	1	15	36312457	A/G
Affx-11487003	rs10520043	2801_HRS_health_whites	1	15	36312948	A/G
Affx-11487017	rs10520045	3966_disease_snp	1	15	36313965	G/T
Affx-11488409	rs4924049	2801_HRS_health_whites	1	15	36413904	A/G
Affx-11488508	rs16954322	2801_HRS_health_whites	1	15	36424581
Affx-11493704	rs1453973	4459_CLHLS_healthy_associated_SNPs	1	15	36843697	C/T
Affx-11494676	rs16963705	4459_CLHLS_healthy_associated_SNPs	1	15	36909991	A/G
Affx-11496877	rs4923726	4459_CLHLS_healthy_associated_SNPs	1	15	37092438	C/T
Affx-11497144	rs199670615	4459_CLHLS_healthy_associated_SNPs	1	15	37121798	C/T
Affx-11497718	rs11634677	4459_CLHLS_healthy_associated_SNPs	1	15	37171459	A/G
Affx-11497757	rs4451907	4459_CLHLS_healthy_associated_SNPs	1	15	37173945	A/G
Affx-11497760	rs12595046	4459_CLHLS_healthy_associated_SNPs	1	15	37174337	A/G
Affx-11499261	rs17527540	4459_CLHLS_healthy_associated_SNPs	1	15	37303370	C/T
Affx-11501222	rs6685032	13303_longevity_CLHLS_and_other_study	1	1	53754361	C/G
Affx-11501235	rs12594717	13303_longevity_CLHLS_and_other_study	1	15	37483812	A/G
Affx-11501488	rs79313414	13303_longevity_CLHLS_and_other_study	1	15	37504049	C/T
Affx-11513097	rs11206153	13303_longevity_CLHLS_and_other_study	1	1	53852469	A/G
Affx-11513116	rs16966389	3966_disease_snp	1	15	38464874	A/G
Affx-11513645	rs16966460	3966_disease_snp	1	15	38511983	C/G
Affx-11516535	rs8029989	3966_disease_snp	1	15	38733847	A/G
Affx-11516924	rs11073328	13303_longevity_CLHLS_and_other_study	1	15	38764843	C/T
Affx-11517612	rs7403531	3966_disease_snp	1	15	38822905	C/T
Affx-11517702	rs8032939	3966_disease_snp	1	15	38834033	C/T
Affx-11517762	rs8035957	3966_disease_snp	1	15	38838264	C/T
Affx-11519261	rs7177672	13303_longevity_CLHLS_and_other_study	1	15	38975293	A/G
Affx-11519275	rs6495989	13303_longevity_CLHLS_and_other_study	1	15	38976860	C/T
Affx-11519393	rs12912251	3966_disease_snp	1	15	38986368	G/T
Affx-11519878	rs12900428	2801_HRS_health_whites	1	15	39015293	A/G
Affx-11519883	rs12903854	2801_HRS_health_whites	1	15	39015479	A/C
Affx-11519947	rs7163834	2801_HRS_health_whites	1	15	39020093	C/T
Affx-11520038	rs2912382	4459_CLHLS_healthy_associated_SNPs	1	15	39024926	G/T
Affx-11520367	rs1465511	4459_CLHLS_healthy_associated_SNPs	1	15	39046212	G/T
Affx-11521265	rs1469305	13303_longevity_CLHLS_and_other_study	1	15	39113061	A/G
Affx-11521794	rs2725795	13303_longevity_CLHLS_and_other_study	1	15	39159590	C/T
Affx-11523506	rs72737120	13303_longevity_CLHLS_and_other_study	1	15	39274460	A/C
Affx-11524167	rs12907914	3966_disease_snp	1	15	39315358	C/G
Affx-11528161	rs9302101	13303_longevity_CLHLS_and_other_study	1	15	39595684	A/G
Affx-11533430	rs12739933	4459_CLHLS_healthy_associated_SNPs	1	1	54003748	A/G
Affx-11533604	rs11206169	4459_CLHLS_healthy_associated_SNPs	1	1	54005060	C/T
Affx-11535066	rs12081852	4459_CLHLS_healthy_associated_SNPs	1	1	54015832	A/C
Affx-11536750	rs12076641	4459_CLHLS_healthy_associated_SNPs	1	1	54029893	A/G
Affx-11538661	rs10152521	13303_longevity_CLHLS_and_other_study	1	15	40386911	C/T
Affx-11538752	rs672873	13303_longevity_CLHLS_and_other_study	1	15	40395403	A/G
Affx-11538890	rs537455	13303_longevity_CLHLS_and_other_study	1	15	40407824	A/C
Affx-11538912	rs11630670	13303_longevity_CLHLS_and_other_study	1	15	40410840	A/G
Affx-11541028	rs1869901	3966_disease_snp	1	15	40595627	A/G
Affx-11541480	rs1898885	4459_CLHLS_healthy_associated_SNPs	1	15	40637622	A/C
Affx-11541811	rs12912270	13303_longevity_CLHLS_and_other_study	1	15	40667886	A/G
Affx-11542423	rs2034650	3966_disease_snp	1	15	40717302	A/G
Affx-11552085	rs6492998	13303_longevity_CLHLS_and_other_study	1	15	41546631	A/G
Affx-11554372	rs12440045	13303_longevity_CLHLS_and_other_study	1	15	41782684	A/C
Affx-11554564	rs316623	13303_longevity_CLHLS_and_other_study	1	15	41801081	C/T
Affx-11554655	rs11070332	13303_longevity_CLHLS_and_other_study	1	15	41809205	A/G
Affx-11554687	rs3743031	13303_longevity_CLHLS_and_other_study	1	15	41813279
Affx-11554700	rs2297377	13303_longevity_CLHLS_and_other_study	1	15	41815649	A/G
Affx-11554723	rs1473781	13303_longevity_CLHLS_and_other_study	1	15	41818917	A/G
Affx-11554732	rs1200345	13303_longevity_CLHLS_and_other_study	1	15	41819716	C/T
Affx-11554752	rs1200349	13303_longevity_CLHLS_and_other_study	1	15	41821752	C/T
Affx-11554779	rs68090643	13303_longevity_CLHLS_and_other_study	1	15	41823800	C/T
Affx-11554946	rs1200353	13303_longevity_CLHLS_and_other_study	1	15	41836234	C/T
Affx-11555209	rs6493004	13303_longevity_CLHLS_and_other_study	1	15	41858687	C/T
Affx-11555214	rs6493005	13303_longevity_CLHLS_and_other_study	1	15	41859152	C/T
Affx-11557118	rs6603835	13303_longevity_CLHLS_and_other_study	1	1	5475663	A/C
Affx-11559286	rs8035074	13303_longevity_CLHLS_and_other_study	1	15	42239779	C/T
Affx-11568274	rs16957055	13303_longevity_CLHLS_and_other_study	1	15	42980390	C/T
Affx-11569993	rs11206226	3966_disease_snp	1	1	54320337	A/G
Affx-11573760	rs748404	3966_disease_snp	1	15	43559231	C/T
Affx-11573933	rs580469	13303_longevity_CLHLS_and_other_study	1	15	43575624	G/T
Affx-11574403	rs484029	13303_longevity_CLHLS_and_other_study	1	15	43619560
Affx-11574423	rs731828	2801_HRS_health_whites	1	1	54368253	A/C
Affx-11574435	rs3742970	13303_longevity_CLHLS_and_other_study	1	15	43622265	A/C
Affx-11574441	rs3742971	13303_longevity_CLHLS_and_other_study	1	15	43622916	C/T
Affx-11580328	rs1077421	13303_longevity_CLHLS_and_other_study	1	15	44236115	C/T
Affx-11580387	rs7178452	13303_longevity_CLHLS_and_other_study	1	15	44242039	G/T
Affx-11580478	rs2929278	13303_longevity_CLHLS_and_other_study	1	15	44250313	C/T
Affx-11582367	rs638749	4459_CLHLS_healthy_associated_SNPs	1	1	54450490	A/G
Affx-11582797	rs4924743	2801_HRS_health_whites	1	15	44485276	A/G
Affx-11582807	rs2706464	2801_HRS_health_whites	1	15	44486511	C/T
Affx-11583024	rs870161	2801_HRS_health_whites	1	15	44502266	C/T
Affx-11583033	rs2615258	2801_HRS_health_whites	1	15	44504115	A/C
Affx-11583059	rs2696082	2801_HRS_health_whites	1	15	44507403	G/T
Affx-11584249	rs620907	4459_CLHLS_healthy_associated_SNPs	1	1	54468166	G/T
Affx-11584709	rs6672989	4459_CLHLS_healthy_associated_SNPs	1	1	54474472	C/T
Affx-11586534	rs11206274	13303_longevity_CLHLS_and_other_study	1	1	54494702	G/T
Affx-11586728	rs1547467	4459_CLHLS_healthy_associated_SNPs	1	1	54497040	C/T
Affx-11594656	rs6588502	4459_CLHLS_healthy_associated_SNPs	1	1	54563156	A/G
Affx-11595525	rs2453533	3966_disease_snp	1	15	45641225	A/C
Affx-11595814	rs10788972	4459_CLHLS_healthy_associated_SNPs	1	1	54572243	A/C
Affx-11596170	rs2467853	3966_disease_snp	1	15	45698793	G/T
Affx-11597431	rs7516735	4459_CLHLS_healthy_associated_SNPs	1	1	54588398	A/C
Affx-11597709	rs612368	4459_CLHLS_healthy_associated_SNPs	1	1	54591322	A/G
Affx-11597723	rs689239	4459_CLHLS_healthy_associated_SNPs	1	1	54591442	C/T
Affx-11606034	rs62006352	13303_longevity_CLHLS_and_other_study	1	15	46496047	C/T
Affx-11606228	rs8034848	13303_longevity_CLHLS_and_other_study	1	15	46511879	C/T
Affx-11606698	rs6493205	13303_longevity_CLHLS_and_other_study	1	15	46549136	A/G
Affx-11607133	rs8038522	13303_longevity_CLHLS_and_other_study	1	15	46585105	G/T
Affx-11607542	rs1890566	3966_disease_snp	1	1	54668278	A/G
Affx-11607769	rs4775302	3966_disease_snp	1	15	46639808	A/G
Affx-11610198	rs642990	13303_longevity_CLHLS_and_other_study	1	1	54688516	C/T
Affx-11611009	rs34584935	2801_HRS_health_whites	1	15	46878719	C/T
Affx-11615482	rs72623931	13303_longevity_CLHLS_and_other_study	1	15	47240322	A/C
Affx-11623950	rs1898111	3966_disease_snp	1	15	47892298	A/G
Affx-11626059	rs9672333	2801_HRS_health_whites	1	15	48079284	C/T
Affx-11627338	rs529245	13303_longevity_CLHLS_and_other_study	1	15	48179897	A/G
Affx-11627568	rs1377676	13303_longevity_CLHLS_and_other_study	1	15	48200161	A/G
Affx-11627658	rs549368	13303_longevity_CLHLS_and_other_study	1	15	48207466	C/T
Affx-11630780	rs1484547	13303_longevity_CLHLS_and_other_study	1	15	48520699	C/T
Affx-11632878	rs10519170	4459_CLHLS_healthy_associated_SNPs	1	15	48686175	A/G
Affx-11634135	rs11635140	13303_longevity_CLHLS_and_other_study	1	15	48782563	C/T
Affx-11635599	rs1876206	3966_disease_snp	1	15	48900586	C/T
Affx-11637344	rs784411	3966_disease_snp	1	15	49039797	C/T
Affx-11639197	rs8023445	3966_disease_snp	1	15	49192791	C/T
Affx-11639618	rs10519201	3966_disease_snp	1	15	49221591	G/T
Affx-11643918	rs1055254	13303_longevity_CLHLS_and_other_study	1	15	49620200	C/T
Affx-11651767	rs8027102	13303_longevity_CLHLS_and_other_study	1	15	50274246	C/T
Affx-11656460	rs12594956	13303_longevity_CLHLS_and_other_study	1	15	50621834	A/C
Affx-11662232	rs8035452	3966_disease_snp	1	15	51040798	C/T
Affx-11663167	rs10888859	13303_longevity_CLHLS_and_other_study	1	1	55117520	A/G
Affx-11663221	rs1655522	13303_longevity_CLHLS_and_other_study	1	1	55117879	A/G
Affx-11667903	rs4646	13303_longevity_CLHLS_and_other_study	1	15	51502844	A/C
Affx-11669301	rs3751591	13303_longevity_CLHLS_and_other_study	1	15	51606710	A/G
Affx-11670304	rs10162956	13303_longevity_CLHLS_and_other_study	1	15	51673125	C/T
Affx-11670315	rs78723362	13303_longevity_CLHLS_and_other_study	1	15	51673579	C/T
Affx-11670316	rs10163098	13303_longevity_CLHLS_and_other_study	1	15	51673630	A/G
Affx-11670322	rs77868452	13303_longevity_CLHLS_and_other_study	1	15	51673965	G/T
Affx-11680293	rs76266884	4459_CLHLS_healthy_associated_SNPs	1	1	55254350	A/C
Affx-11680733	rs62623565	13303_longevity_CLHLS_and_other_study	1	15	52521383	C/T
Affx-11685471	rs17651850	13303_longevity_CLHLS_and_other_study	1	15	52883770	C/T
Affx-11687608	rs2440335	13303_longevity_CLHLS_and_other_study	1	15	53046210	C/T
Affx-11687882	rs6493581	4459_CLHLS_healthy_associated_SNPs	1	15	53065676	A/G
Affx-11689765	rs6676123	4459_CLHLS_healthy_associated_SNPs	1	1	55326933	A/G
Affx-11693913	rs690399	13303_longevity_CLHLS_and_other_study	1	15	53490630	A/C
Affx-11694328	rs10851536	13303_longevity_CLHLS_and_other_study	1	15	53516085	C/T
Affx-11694486	rs9284297	13303_longevity_CLHLS_and_other_study	1	15	53527644	A/G
Affx-11694772	rs571278	13303_longevity_CLHLS_and_other_study	1	15	53548475	C/T
Affx-11694795	rs692768	13303_longevity_CLHLS_and_other_study	1	15	53550013	A/G
Affx-11694806	rs8030675	13303_longevity_CLHLS_and_other_study	1	15	53550460	A/G
Affx-11694857	rs3921827	4459_CLHLS_healthy_associated_SNPs	1	15	53553685	C/T
Affx-11694895	rs12148511	4459_CLHLS_healthy_associated_SNPs	1	15	53556252	C/T
Affx-11694935	rs4776125	4459_CLHLS_healthy_associated_SNPs	1	15	53561587	C/T
Affx-11698050	rs7168365	13303_longevity_CLHLS_and_other_study	1	15	53805825	A/C
Affx-11698624	rs10220852	13303_longevity_CLHLS_and_other_study	1	15	53839779	C/T
Affx-11698856	rs16966219	13303_longevity_CLHLS_and_other_study	1	15	53859262	A/C
Affx-11699135	rs9672398	13303_longevity_CLHLS_and_other_study	1	15	53879241	G/T
Affx-11699157	rs57388125	13303_longevity_CLHLS_and_other_study	1	15	53880619	A/G
Affx-11700181	rs491567	3966_disease_snp	1	15	53946593	A/C
Affx-11705648	rs2317951	4459_CLHLS_healthy_associated_SNPs	1	1	55434648	A/G
Affx-11706290	rs17633860	4459_CLHLS_healthy_associated_SNPs	1	15	54335897	A/T
Affx-11707185	rs72742567	13303_longevity_CLHLS_and_other_study	1	15	54397294	A/G
Affx-11709113	rs2495513	13303_longevity_CLHLS_and_other_study	1	1	55457815	C/T
Affx-11710679	rs17237494	13303_longevity_CLHLS_and_other_study	1	15	54626396	C/T
Affx-11714202	rs9920919	13303_longevity_CLHLS_and_other_study	1	15	54892000	C/T
Affx-11714204	rs2495498	471-FHS-FFLS_associated_with_longevity	1	1	55495363	C/T
Affx-11714317	rs11206510	3966_disease_snp	1	1	55496039	C/T
Affx-11714874	rs79129797	13303_longevity_CLHLS_and_other_study	1	15	54930626	G/T
Affx-11715875	rs2479409	13303_longevity_CLHLS_and_other_study	1	1	55504650	A/G
Affx-11716049	rs2479410	13303_longevity_CLHLS_and_other_study	1	1	55505861	A/G
Affx-11716216	rs74519172	13303_longevity_CLHLS_and_other_study	1	15	55010305	C/T
Affx-11716707	rs4927193	13303_longevity_CLHLS_and_other_study	1	1	55509872	C/T
Affx-11717013	rs644000	13303_longevity_CLHLS_and_other_study	1	1	55511995	A/G
Affx-11717126	rs499718	13303_longevity_CLHLS_and_other_study	1	1	55512549	C/T
Affx-11717623	rs11206514	13303_longevity_CLHLS_and_other_study	1	1	55516004	A/C
Affx-11717729	rs7546522	13303_longevity_CLHLS_and_other_study	1	1	55516713	C/T
Affx-11718564	rs557435	13303_longevity_CLHLS_and_other_study	1	1	55520864	A/G
Affx-11719201	rs562556	471-FHS-FFLS_associated_with_longevity	1	1	55524237	A/G
Affx-11719253	rs1846923	2801_HRS_health_whites	1	15	55182806	C/T
Affx-11719332	rs568052	13303_longevity_CLHLS_and_other_study	1	1	55524842	A/G
Affx-11719587	rs11206517	13303_longevity_CLHLS_and_other_study	1	1	55526428	G/T
Affx-11719849	rs28794334	2801_HRS_health_whites	1	15	55217403	G/T
Affx-11719854	rs643257	471-FHS-FFLS_associated_with_longevity	1	1	55527918	C/T
Affx-11720586	rs16975682	2801_HRS_health_whites	1	15	55259584	A/C
Affx-11724579	rs8032859	4459_CLHLS_healthy_associated_SNPs	1	15	55550755	A/G
Affx-11725168	rs58971300	2801_HRS_health_whites	1	15	55596893	C/T
Affx-11728104	rs4774780	13303_longevity_CLHLS_and_other_study	1	15	55830276	A/C
Affx-11728277	rs17111652	13303_longevity_CLHLS_and_other_study	1	1	55590465	C/T
Affx-11731511	rs11631355	2801_HRS_health_whites	1	15	56081626	C/T
Affx-11734738	rs1509405	13303_longevity_CLHLS_and_other_study	1	15	56321854	A/G
Affx-11734765	rs1475701	13303_longevity_CLHLS_and_other_study	1	1	55638546	C/T
Affx-11734785	rs67405592	13303_longevity_CLHLS_and_other_study	1	15	56325512	A/G
Affx-11734788	rs67227544	13303_longevity_CLHLS_and_other_study	1	15	56325606	A/G
Affx-11735709	rs16976734	3966_disease_snp	1	15	56382295	A/G
Affx-11753472	rs1280376	4459_CLHLS_healthy_associated_SNPs	1	15	57755696	C/T
Affx-11753628	rs2934442	3966_disease_snp	1	15	57762793	C/T
Affx-11753724	rs2922220	4459_CLHLS_healthy_associated_SNPs	1	15	57768641	C/T
Affx-11754757	rs1620402	13303_longevity_CLHLS_and_other_study	1	15	57835903	G/T
Affx-11755216	rs2932201	13303_longevity_CLHLS_and_other_study	1	15	57863647	C/T
Affx-11755305	rs2932206	13303_longevity_CLHLS_and_other_study	1	15	57869783	A/C
Affx-11755358	rs1666576	13303_longevity_CLHLS_and_other_study	1	15	57872866	G/T
Affx-11755478	rs1690325	13303_longevity_CLHLS_and_other_study	1	15	57879723	C/T
Affx-11755649	rs2934428	13303_longevity_CLHLS_and_other_study	1	15	57894236	C/T
Affx-11755663	rs4774275	13303_longevity_CLHLS_and_other_study	1	15	57895353	A/G
Affx-11755712	rs2934429	13303_longevity_CLHLS_and_other_study	1	15	57899577	A/G
Affx-11755887	rs937254	3966_disease_snp	1	15	57910164	A/G
Affx-11755907	rs2934438	13303_longevity_CLHLS_and_other_study	1	15	57912134	A/G
Affx-11755933	rs4774977	13303_longevity_CLHLS_and_other_study	1	15	57914169	A/G
Affx-11755976	rs77014830	13303_longevity_CLHLS_and_other_study	1	15	57916806	A/G
Affx-11756141	rs11637944	13303_longevity_CLHLS_and_other_study	1	15	57925990	A/G
Affx-11756146	rs11638184	13303_longevity_CLHLS_and_other_study	1	15	57926273	A/G
Affx-11756214	rs1863401	13303_longevity_CLHLS_and_other_study	1	15	57930775	C/T
Affx-11756220	rs16977631	13303_longevity_CLHLS_and_other_study	1	15	57931017	C/T
Affx-11756305	rs74745780	13303_longevity_CLHLS_and_other_study	1	15	57939286	A/G
Affx-11756368	rs12914437	13303_longevity_CLHLS_and_other_study	1	15	57944369	C/T
Affx-11757607	rs2414519	4459_CLHLS_healthy_associated_SNPs	1	15	58034646	A/G
Affx-11757760	rs11858872	4459_CLHLS_healthy_associated_SNPs	1	15	58044700	C/T
Affx-11757840	rs11856153	13303_longevity_CLHLS_and_other_study	1	15	58049299	A/G
Affx-11757883	rs7176749	13303_longevity_CLHLS_and_other_study	1	15	58053028	A/G
Affx-11757894	rs1079208	13303_longevity_CLHLS_and_other_study	1	15	58053659	A/G
Affx-11757946	rs4374101	13303_longevity_CLHLS_and_other_study	1	15	58056783	A/G
Affx-11757979	rs34200934	13303_longevity_CLHLS_and_other_study	1	15	58059424	G/T
Affx-11760360	rs1550576	3966_disease_snp	1	15	58213414	C/T
Affx-11760845	rs3784262	3966_disease_snp	1	15	58253106	C/T
Affx-11763699	rs2280197	2801_HRS_health_whites	1	15	58467578	A/G
Affx-11763701	rs1663245	2801_HRS_health_whites	1	15	58467698	C/T
Affx-11763714	rs1618930	2801_HRS_health_whites	1	15	58467966	A/C
Affx-11763735	rs3784253	2801_HRS_health_whites	1	15	58469211	C/T
Affx-11763790	rs3784254	2801_HRS_health_whites	1	15	58471879	G/T
Affx-11763794	rs2899619	2801_HRS_health_whites	1	15	58472206	C/T
Affx-11766148	rs17821226	13303_longevity_CLHLS_and_other_study	1	15	58623328	G/T
Affx-11766273	rs1711049	4459_CLHLS_healthy_associated_SNPs	1	15	58629813	A/C
Affx-11766304	rs12591635	4459_CLHLS_healthy_associated_SNPs	1	15	58631624	C/T
Affx-11766340	rs382086	4459_CLHLS_healthy_associated_SNPs	1	15	58633647	A/G
Affx-11766663	rs34374334	2801_HRS_health_whites	1	1	5641785	C/T
Affx-11767099	rs10468017	3966_disease_snp	1	15	58678512	C/T
Affx-11767151	rs2043085	3966_disease_snp	1	15	58680954	C/T
Affx-11767184	rs1532085	3966_disease_snp	1	15	58683366	A/G
Affx-11767274	rs493258	3966_disease_snp	1	15	58687880	C/T
Affx-11767284	rs920915	3966_disease_snp	1	15	58688467	C/G
Affx-11767890	rs17301739	3966_disease_snp	1	15	58730639	C/G
Affx-11768099	rs3825776	3966_disease_snp	1	15	58746830	C/T
Affx-11769416	rs6082	4459_CLHLS_healthy_associated_SNPs	1	15	58837957	A/G
Affx-11771166	rs28391588	13303_longevity_CLHLS_and_other_study	1	15	58977856	A/C
Affx-11772401	rs673813	4459_CLHLS_healthy_associated_SNPs	1	15	59077171	A/T
Affx-11773511	rs7179456	3966_disease_snp	1	15	59174539	G/T
Affx-11773859	rs60836118	2801_HRS_health_whites	1	15	59206679	C/T
Affx-11774363	rs35473102	2801_HRS_health_whites	1	15	59253166	C/T
Affx-11774534	rs2899637	2801_HRS_health_whites	1	15	59268410	C/T
Affx-11774705	rs12905422	2801_HRS_health_whites	1	15	59280279	A/G
Affx-11774719	rs1693534	2801_HRS_health_whites	1	15	59281962	G/T
Affx-11775811	rs11636707	2801_HRS_health_whites	1	15	59371663	A/G
Affx-11780859	rs28890483	3966_disease_snp	1	15	59719169	A/G
Affx-11782636	rs7176947	13303_longevity_CLHLS_and_other_study	1	15	59865433	C/T
Affx-11786294	rs62014975	13303_longevity_CLHLS_and_other_study	1	15	60128491	C/G
Affx-11789513	rs1469278	2801_HRS_health_whites	1	15	60357955	C/T
Affx-11789589	rs28590220	2801_HRS_health_whites	1	15	60361473	A/C
Affx-11792468	rs10888935	3966_disease_snp	1	1	56060951	A/T
Affx-11792824	rs7528859	3966_disease_snp	1	1	5661009	A/T
Affx-11793592	rs1033027	4459_CLHLS_healthy_associated_SNPs	1	15	60616715	C/T
Affx-11793652	rs11071519	4459_CLHLS_healthy_associated_SNPs	1	15	60620661	G/T
Affx-11793975	rs3743269	4459_CLHLS_healthy_associated_SNPs	1	15	60643302	C/T
Affx-11794566	rs2100432	471-FHS-FFLS_associated_with_longevity	1	15	60687844	A/G
Affx-11795558	rs11071537	13303_longevity_CLHLS_and_other_study	1	15	60764076	A/G
Affx-11796849	rs17237290	2801_HRS_health_whites	1	15	60871870	C/T
Affx-11796895	rs340006	2801_HRS_health_whites	1	15	60878217	C/T
Affx-11796955	rs2289163	2801_HRS_health_whites	1	15	60882968	A/C
Affx-11797083	rs28529189	2801_HRS_health_whites	1	15	60893277	A/G
Affx-11797160	rs28731125	2801_HRS_health_whites	1	15	60899339	A/C
Affx-11798442	rs1425287	4459_CLHLS_healthy_associated_SNPs	1	15	60995837	A/G
Affx-11799145	rs7183955	2801_HRS_health_whites	1	15	61049569	A/C
Affx-11799378	rs11637671	4459_CLHLS_healthy_associated_SNPs	1	15	61065607
Affx-11799426	rs11071557	4459_CLHLS_healthy_associated_SNPs	1	15	61068954	C/T
Affx-11799439	rs11071559	3966_disease_snp	1	15	61069988	C/T
Affx-11800360	rs341402	4459_CLHLS_healthy_associated_SNPs	1	15	61134662	C/T
Affx-11803515	rs7172342	3966_disease_snp	1	15	61336442	C/G
Affx-11804311	rs13329643	13303_longevity_CLHLS_and_other_study	1	15	61397660	C/T
Affx-11808094	rs3884558	3966_disease_snp	1	15	61702779	A/G
Affx-11808417	rs7180597	13303_longevity_CLHLS_and_other_study	1	15	61726389	G/T
Affx-11808508	rs742	4459_CLHLS_healthy_associated_SNPs	1	15	61734359	A/G
Affx-11810004	rs4775413	3966_disease_snp	1	15	61840103	C/T
Affx-11810379	rs12592967	3966_disease_snp	1	15	61870943	C/T
Affx-11811932	rs13380413	13303_longevity_CLHLS_and_other_study	1	15	61993303	G/T
Affx-11812027	rs10519131	3966_disease_snp	1	15	62001132	A/C
Affx-11812129	rs2899674	13303_longevity_CLHLS_and_other_study	1	15	62008878	C/T
Affx-11812130	rs4517727	13303_longevity_CLHLS_and_other_study	1	15	62008949	A/G
Affx-11812221	rs8028149	13303_longevity_CLHLS_and_other_study	1	15	62017105	C/T
Affx-11812239	rs6494294	13303_longevity_CLHLS_and_other_study	1	15	62019564	A/G
Affx-11812250	rs2414743	13303_longevity_CLHLS_and_other_study	1	15	62021068	A/G
Affx-11812267	rs1047471	13303_longevity_CLHLS_and_other_study	1	15	62023363	C/T
Affx-11812388	rs8027240	13303_longevity_CLHLS_and_other_study	1	15	62031134	A/G
Affx-11812466	rs11854281	13303_longevity_CLHLS_and_other_study	1	15	62038941	C/T
Affx-11812522	rs16944568	13303_longevity_CLHLS_and_other_study	1	15	62044136	A/G
Affx-11812552	rs6494296	13303_longevity_CLHLS_and_other_study	1	15	62046610	G/T
Affx-11812621	rs7178749	13303_longevity_CLHLS_and_other_study	1	15	62053897	G/T
Affx-11812790	rs2899676	13303_longevity_CLHLS_and_other_study	1	15	62066648	C/T
Affx-11812951	rs17303740	13303_longevity_CLHLS_and_other_study	1	15	62076483	C/T
Affx-11813110	rs12901633	13303_longevity_CLHLS_and_other_study	1	15	62088574	C/T
Affx-11813210	rs17238047	13303_longevity_CLHLS_and_other_study	1	15	62095875	A/C
Affx-11813268	rs2059467	13303_longevity_CLHLS_and_other_study	1	15	62099448	A/G
Affx-11813470	rs10851702	2801_HRS_health_whites	1	15	62112292	C/T
Affx-11813614	rs12906499	13303_longevity_CLHLS_and_other_study	1	15	62122798	C/T
Affx-11816817	rs7163757	3966_disease_snp	1	15	62391608	C/T
Affx-11816861	rs11858355	13303_longevity_CLHLS_and_other_study	1	15	62394324	A/G
Affx-11816904	rs7172432	3966_disease_snp	1	15	62396389	A/G
Affx-11817002	rs1436955	3966_disease_snp	1	15	62404382	C/T
Affx-11817112	rs1436953	3966_disease_snp	1	15	62414014	C/T
Affx-11819387	rs874897	13303_longevity_CLHLS_and_other_study	1	15	62597844	A/G
Affx-11829166	rs10775183	2801_HRS_health_whites	1	15	63290534	A/C
Affx-11831172	rs1472631	13303_longevity_CLHLS_and_other_study	1	15	63423739	A/G
Affx-11831504	rs953978	13303_longevity_CLHLS_and_other_study	1	15	63445144	C/T
Affx-11831532	rs28562564	13303_longevity_CLHLS_and_other_study	1	15	63446598	C/T
Affx-11831567	rs7170846	13303_longevity_CLHLS_and_other_study	1	15	63449543	A/C
Affx-11831665	rs4775635	13303_longevity_CLHLS_and_other_study	1	15	63456307
Affx-11831758	rs12903970	13303_longevity_CLHLS_and_other_study	1	15	63466226	C/T
Affx-11832333	rs8037296	13303_longevity_CLHLS_and_other_study	1	15	63516759	A/G
Affx-11832560	rs6681658	4459_CLHLS_healthy_associated_SNPs	1	1	56359597	A/G
Affx-11832581	rs6684428	3966_disease_snp	1	1	56359813	A/T
Affx-11832702	rs10851726	13303_longevity_CLHLS_and_other_study	1	15	63548787	A/G
Affx-11832800	rs34896765	13303_longevity_CLHLS_and_other_study	1	15	63558299	A/G
Affx-11832886	rs1017546	13303_longevity_CLHLS_and_other_study	1	15	63566702	A/C
Affx-11832906	rs3784671	13303_longevity_CLHLS_and_other_study	1	15	63569184	A/C
Affx-11832925	rs7163368	13303_longevity_CLHLS_and_other_study	1	15	63571121	C/T
Affx-11833129	rs17762576	13303_longevity_CLHLS_and_other_study	1	15	63589972	C/T
Affx-11833177	rs12910654	13303_longevity_CLHLS_and_other_study	1	15	63594231	C/T
Affx-11833649	rs4984265	13303_longevity_CLHLS_and_other_study	1	15	63627439	A/G
Affx-11833732	rs1075456	13303_longevity_CLHLS_and_other_study	1	15	63634405	G/T
Affx-11833789	rs2270764	13303_longevity_CLHLS_and_other_study	1	15	63639016	A/G
Affx-11833803	rs67020211	13303_longevity_CLHLS_and_other_study	1	15	63639644	G/T
Affx-11835982	rs12144400	13303_longevity_CLHLS_and_other_study	1	1	56387285	A/G
Affx-11843359	rs2290117	13303_longevity_CLHLS_and_other_study	1	15	64410484	G/T
Affx-11843455	rs3816385	13303_longevity_CLHLS_and_other_study	1	15	64418655	A/G
Affx-11843648	rs12591947	13303_longevity_CLHLS_and_other_study	1	15	64436455	A/C
Affx-11851611	rs12595292	3966_disease_snp	1	15	65153690	A/G
Affx-11852338	rs832878	13303_longevity_CLHLS_and_other_study	1	15	65207670	A/G
Affx-11865805	rs8035662	2801_HRS_health_whites	1	15	66372477	A/G
Affx-11867934	rs1513933	2801_HRS_health_whites	1	15	66529301	C/T
Affx-11872191	rs62011958	2801_HRS_health_whites	1	15	66862678	G/T
Affx-11872194	rs11635545	2801_HRS_health_whites	1	15	66863408	G/T
Affx-11872327	rs4776794	2801_HRS_health_whites	1	15	66872266	A/G
Affx-11872329	rs2218181	2801_HRS_health_whites	1	15	66872325	C/T
Affx-11874121	rs11857194	13303_longevity_CLHLS_and_other_study	1	15	66989515	C/T
Affx-11874128	rs7497064	13303_longevity_CLHLS_and_other_study	1	15	66990159	C/T
Affx-11874221	rs3809569	13303_longevity_CLHLS_and_other_study	1	15	66999828	A/G
Affx-11874252	rs62005625	4459_CLHLS_healthy_associated_SNPs	1	15	67002309	G/T
Affx-11874418	rs2469116	4459_CLHLS_healthy_associated_SNPs	1	15	67014378	C/T
Affx-11876538	rs4589502	3966_disease_snp	1	15	67155069	C/T
Affx-11878087	rs12101383	13303_longevity_CLHLS_and_other_study	1	15	67268203	A/G
Affx-11879820	rs9972423	13303_longevity_CLHLS_and_other_study	1	15	67391805	A/T
Affx-11880082	rs35887379	13303_longevity_CLHLS_and_other_study	1	15	67409910	C/T
Affx-11880131	rs7163381	13303_longevity_CLHLS_and_other_study	1	15	67414055	A/G
Affx-11880181	rs16950635	4459_CLHLS_healthy_associated_SNPs	1	15	67418205	A/G
Affx-11880511	rs744910	3966_disease_snp	1	15	67446785	A/G
Affx-11880671	rs11639295	2801_HRS_health_whites	1	15	67460757	C/T
Affx-11880999	rs8025774	13303_longevity_CLHLS_and_other_study	1	15	67483276	C/T
Affx-11881008	rs8031440	13303_longevity_CLHLS_and_other_study	1	15	67483979	A/G
Affx-11881012	rs8031627	13303_longevity_CLHLS_and_other_study	1	15	67484119	A/G
Affx-11881028	rs12595334	13303_longevity_CLHLS_and_other_study	1	15	67485156	C/T
Affx-11881035	rs3743342	13303_longevity_CLHLS_and_other_study	1	15	67485667	C/T
Affx-11881143	rs12476	13303_longevity_CLHLS_and_other_study	1	15	67493726	C/T
Affx-11881687	rs12911370	13303_longevity_CLHLS_and_other_study	1	15	67546321	C/T
Affx-11887574	rs8028313	3966_disease_snp	1	15	68043057	C/G
Affx-11889968	rs67157066	13303_longevity_CLHLS_and_other_study	1	15	68227960	A/G
Affx-11893930	rs12902478	13303_longevity_CLHLS_and_other_study	1	15	68547828	C/T
Affx-11894709	rs3784334	13303_longevity_CLHLS_and_other_study	1	15	68610384	G/T
Affx-11895103	rs3784345	13303_longevity_CLHLS_and_other_study	1	15	68636849	C/T
Affx-11896130	rs4630156	2801_HRS_health_whites	1	1	56876498	A/G
Affx-11897342	rs34647667	13303_longevity_CLHLS_and_other_study	1	15	68789866	G/T
Affx-11897529	rs1373698	13303_longevity_CLHLS_and_other_study	1	15	68805429	C/T
Affx-11897670	rs7367993	2801_HRS_health_whites	1	1	56888166	G/T
Affx-11898884	rs1123931	13303_longevity_CLHLS_and_other_study	1	15	68919321	A/G
Affx-11899186	rs2046925	4459_CLHLS_healthy_associated_SNPs	1	15	68946463	C/T
Affx-11899296	rs7168495	13303_longevity_CLHLS_and_other_study	1	15	68955438	C/T
Affx-11899322	rs1491633	13303_longevity_CLHLS_and_other_study	1	15	68957142	A/G
Affx-11899583	rs16952370	13303_longevity_CLHLS_and_other_study	1	15	68974267	A/C
Affx-11900056	rs7183063	13303_longevity_CLHLS_and_other_study	1	15	69005334	A/G
Affx-11900131	rs9646210	13303_longevity_CLHLS_and_other_study	1	15	69010629	A/C
Affx-11900170	rs4482222	13303_longevity_CLHLS_and_other_study	1	15	69013759	C/T
Affx-11900220	rs8032109	13303_longevity_CLHLS_and_other_study	1	15	69017248	C/T
Affx-11901583	rs11206814	13303_longevity_CLHLS_and_other_study	1	1	56918048	C/T
Affx-11902696	rs7525717	13303_longevity_CLHLS_and_other_study	1	1	56927638	A/G
Affx-11904752	rs17357879	13303_longevity_CLHLS_and_other_study	1	15	69410280	C/T
Affx-11907418	rs11072089	3966_disease_snp	1	15	69650053	C/T
Affx-11907849	rs7182493	13303_longevity_CLHLS_and_other_study	1	15	69684050	C/T
Affx-11907897	rs11576602	13303_longevity_CLHLS_and_other_study	1	1	56974816	A/G
Affx-11908263	rs2404716	13303_longevity_CLHLS_and_other_study	1	1	56979076	A/G
Affx-11910745	rs4777170	13303_longevity_CLHLS_and_other_study	1	15	69949516	C/T
Affx-11911311	rs8026898	3966_disease_snp	1	15	69991417	A/G
Affx-11911357	rs17374222	3966_disease_snp	1	15	69995344	A/C
Affx-11911482	rs4776472	3966_disease_snp	1	15	70006873	A/G
Affx-11911592	rs7176508	3966_disease_snp	1	15	70018990	A/G
Affx-11912681	rs10493211	13303_longevity_CLHLS_and_other_study	1	1	57016912	A/C
Affx-11914353	rs2679615	13303_longevity_CLHLS_and_other_study	1	15	70238569	A/G
Affx-11914357	rs1878882	13303_longevity_CLHLS_and_other_study	1	15	70238970	A/C
Affx-11914459	rs17679422	13303_longevity_CLHLS_and_other_study	1	15	70248960	A/G
Affx-11914652	rs56336357	2801_HRS_health_whites	1	15	70266610	A/G
Affx-11914692	rs4776489	13303_longevity_CLHLS_and_other_study	1	15	70269796	A/G
Affx-11914831	rs8030939	2801_HRS_health_whites	1	15	70278813	C/T
Affx-11914976	rs16954029	2801_HRS_health_whites	1	15	70289150	A/G
Affx-11915020	rs56181306	13303_longevity_CLHLS_and_other_study	1	15	70292574	G/T
Affx-11915039	rs72749610	13303_longevity_CLHLS_and_other_study	1	15	70294306	A/G
Affx-11915044	rs72749611	13303_longevity_CLHLS_and_other_study	1	15	70294881	A/C
Affx-11915137	rs4777220	13303_longevity_CLHLS_and_other_study	1	15	70302352	C/T
Affx-11917275	rs6494849	3966_disease_snp	1	15	70480614	A/C
Affx-11918495	rs1971791	13303_longevity_CLHLS_and_other_study	1	15	70576138	A/G
Affx-11919350	rs11072158	3966_disease_snp	1	15	70634709
Affx-11920162	rs71393487	2801_HRS_health_whites	1	15	70691608	G/T
Affx-11920417	rs36090426	2801_HRS_health_whites	1	15	70715900	A/G
Affx-11923224	rs720251	13303_longevity_CLHLS_and_other_study	1	15	70938445	C/T
Affx-11928955	rs74751475	13303_longevity_CLHLS_and_other_study	1	15	71505577	G/T
Affx-11929757	rs9806183	3966_disease_snp	1	15	71574799
Affx-11929796	rs1442779	3966_disease_snp	1	15	71576755	A/G
Affx-11930762	rs16955491	13303_longevity_CLHLS_and_other_study	1	15	71650112	C/T
Affx-11930876	rs7162192	13303_longevity_CLHLS_and_other_study	1	15	71657396	A/C
Affx-11930903	rs2028465	13303_longevity_CLHLS_and_other_study	1	15	71659358	G/T
Affx-11931134	rs2044028	13303_longevity_CLHLS_and_other_study	1	15	71678547	C/G
Affx-11931146	rs7167593	13303_longevity_CLHLS_and_other_study	1	15	71679469	C/T
Affx-11931155	rs2044029	3966_disease_snp	1	15	71679959	A/G
Affx-11931302	rs7165378	13303_longevity_CLHLS_and_other_study	1	15	71691504	C/T
Affx-11931435	rs12442632	13303_longevity_CLHLS_and_other_study	1	15	71700427	C/T
Affx-11931691	rs4776552	13303_longevity_CLHLS_and_other_study	1	15	71722819	A/G
Affx-11931829	rs4511482	13303_longevity_CLHLS_and_other_study	1	15	71731334	A/G
Affx-11935429	rs4776569	2801_HRS_health_whites	1	15	71976925	A/G
Affx-11935626	rs11634282	2801_HRS_health_whites	1	15	71993353	G/T
Affx-11939176	rs2143750	4459_CLHLS_healthy_associated_SNPs	1	1	57234703	C/T
Affx-11943220	rs199910161	13303_longevity_CLHLS_and_other_study	1	15	72681878
Affx-11943864	rs79895490	4459_CLHLS_healthy_associated_SNPs	1	1	5782727	A/G
Affx-11951149	rs7170328	13303_longevity_CLHLS_and_other_study	1	15	73403389	A/G
Affx-11951154	rs16957640	13303_longevity_CLHLS_and_other_study	1	15	73403694	C/T
Affx-11951252	rs7177629	13303_longevity_CLHLS_and_other_study	1	15	73412761	C/T
Affx-11951311	rs6495056	13303_longevity_CLHLS_and_other_study	1	15	73417565	A/G
Affx-11951352	rs7163504	13303_longevity_CLHLS_and_other_study	1	15	73421553	A/G
Affx-11951541	rs1023924	13303_longevity_CLHLS_and_other_study	1	15	73438622	C/T
Affx-11951829	rs79449045	13303_longevity_CLHLS_and_other_study	1	15	73463180	A/G
Affx-11952082	rs17762600	13303_longevity_CLHLS_and_other_study	1	15	73488753	G/T
Affx-11952653	rs3736510	13303_longevity_CLHLS_and_other_study	1	15	73541513	A/G
Affx-11953740	rs7164883	3966_disease_snp	1	15	73652174	A/G
Affx-11957426	rs1038094	3966_disease_snp	1	15	74012437	A/G
Affx-11958440	rs1963477	13303_longevity_CLHLS_and_other_study	1	15	74091872	A/G
Affx-11958577	rs658285	13303_longevity_CLHLS_and_other_study	1	1	57416335	A/G
Affx-11960086	rs3825942	3966_disease_snp	1	15	74219582	A/G
Affx-11960134	rs637253	13303_longevity_CLHLS_and_other_study	1	1	57428381	A/G
Affx-11960172	rs4886778	13303_longevity_CLHLS_and_other_study	1	15	74225388	A/C
Affx-11960369	rs750460	13303_longevity_CLHLS_and_other_study	1	15	74241506	A/G
Affx-11960393	rs12437465	13303_longevity_CLHLS_and_other_study	1	15	74243246	C/T
Affx-11961067	rs10162627	471-FHS-FFLS_associated_with_longevity	1	15	74299870	A/G
Affx-11961132	rs11072464	471-FHS-FFLS_associated_with_longevity	1	15	74305182	A/G
Affx-11961413	rs3784556	471-FHS-FFLS_associated_with_longevity	1	15	74332188	A/C
Affx-11961454	rs1036673	4459_CLHLS_healthy_associated_SNPs	1	15	74338462	C/T
Affx-11961459	rs6772	4459_CLHLS_healthy_associated_SNPs	1	15	74338939	C/T
Affx-11963889	rs12441994	13303_longevity_CLHLS_and_other_study	1	15	74551603	G/T
Affx-11963966	rs94899	13303_longevity_CLHLS_and_other_study	1	15	74558609	A/G
Affx-11963993	rs16967313	13303_longevity_CLHLS_and_other_study	1	15	74561301	A/G
Affx-11964195	rs351201	13303_longevity_CLHLS_and_other_study	1	15	74579430	A/G
Affx-11964307	rs901133	13303_longevity_CLHLS_and_other_study	1	15	74587293	A/G
Affx-11965137	rs16968478	13303_longevity_CLHLS_and_other_study	1	15	74662811	A/G
Affx-11965213	rs12917557	13303_longevity_CLHLS_and_other_study	1	15	74669671	G/T
Affx-11965762	rs8036030	3966_disease_snp	1	15	74716609	A/G
Affx-11968732	rs17861130	4459_CLHLS_healthy_associated_SNPs	1	15	75033321	G/T
Affx-11968734	rs2472299	3966_disease_snp	1	15	75033400	A/G
Affx-11968934	rs4646427	4459_CLHLS_healthy_associated_SNPs	1	15	75045692	C/T
Affx-11969683	rs11636952	4459_CLHLS_healthy_associated_SNPs	1	15	75114322	C/T
Affx-11969795	rs9210	4459_CLHLS_healthy_associated_SNPs	1	15	75128501	C/T
Affx-11969827	rs4886615	4459_CLHLS_healthy_associated_SNPs	1	15	75131661	A/G
Affx-11969839	rs936229	4459_CLHLS_healthy_associated_SNPs	1	15	75132319	A/G
Affx-11969954	rs2305668	4459_CLHLS_healthy_associated_SNPs	1	15	75142761	G/T
Affx-11970112	rs11072511	4459_CLHLS_healthy_associated_SNPs	1	15	75159433	A/G
Affx-11970381	rs1130741	4459_CLHLS_healthy_associated_SNPs	1	15	75189930	A/G
Affx-11970428	rs4886636	4459_CLHLS_healthy_associated_SNPs	1	15	75196176	A/G
Affx-11972909	rs7172677	3966_disease_snp	1	15	75424593	A/C
Affx-11973206	rs8040372	4459_CLHLS_healthy_associated_SNPs	1	15	75450557	A/G
Affx-11973318	rs2899793	13303_longevity_CLHLS_and_other_study	1	15	75460763	A/G
Affx-11973351	rs6495163	13303_longevity_CLHLS_and_other_study	1	15	75465051	A/G
Affx-11973546	rs11636245	13303_longevity_CLHLS_and_other_study	1	15	75483752	A/G
Affx-11973665	rs12591506	13303_longevity_CLHLS_and_other_study	1	15	75499602	A/C
Affx-11973666	rs11072531	13303_longevity_CLHLS_and_other_study	1	15	75499619	C/T
Affx-11973694	rs3743211	13303_longevity_CLHLS_and_other_study	1	15	75503147	A/G
Affx-11973702	rs3743210	13303_longevity_CLHLS_and_other_study	1	15	75504347	A/G
Affx-11973742	rs11853027	13303_longevity_CLHLS_and_other_study	1	15	75507818	C/T
Affx-11974449	rs480541	13303_longevity_CLHLS_and_other_study	1	1	57562363	A/G
Affx-11976294	rs8028182	3966_disease_snp	1	15	75718669	G/T
Affx-11976540	rs79659538	13303_longevity_CLHLS_and_other_study	1	1	57580874	C/T
Affx-11977457	rs3768168	2801_HRS_health_whites	1	1	57591450	A/G
Affx-11980381	rs1394125	3966_disease_snp	1	15	76158983	A/G
Affx-11982163	rs16967774	13303_longevity_CLHLS_and_other_study	1	15	76303172	C/T
Affx-11983623	rs197110	2801_HRS_health_whites	1	1	57648776
Affx-11984437	rs2959850	13303_longevity_CLHLS_and_other_study	1	15	76497217	C/T
Affx-11985975	rs4886794	13303_longevity_CLHLS_and_other_study	1	15	76622768	A/G
Affx-11986433	rs11856717	13303_longevity_CLHLS_and_other_study	1	15	76663506	C/T
Affx-11986530	rs1568083	13303_longevity_CLHLS_and_other_study	1	15	76670916	C/T
Affx-11986566	rs3765115	13303_longevity_CLHLS_and_other_study	1	15	76673716	C/T
Affx-11986575	rs744336	13303_longevity_CLHLS_and_other_study	1	15	76674624	C/T
Affx-11986614	rs4886800	13303_longevity_CLHLS_and_other_study	1	15	76678692	A/G
Affx-11986616	rs4886493	13303_longevity_CLHLS_and_other_study	1	15	76679026	A/G
Affx-11987579	rs2469249	13303_longevity_CLHLS_and_other_study	1	15	76772062	C/T
Affx-11987682	rs437131	13303_longevity_CLHLS_and_other_study	1	15	76781051	C/T
Affx-11988119	rs2461870	13303_longevity_CLHLS_and_other_study	1	15	76813920	G/T
Affx-11989739	rs12915184	13303_longevity_CLHLS_and_other_study	1	15	76965922	A/G
Affx-11991558	rs56712156	13303_longevity_CLHLS_and_other_study	1	15	77127149	A/G
Affx-11992884	rs932047	13303_longevity_CLHLS_and_other_study	1	15	77250016	G/T
Affx-11994282	rs17466480	2801_HRS_health_whites	1	15	77390870	A/G
Affx-11994601	rs2044453	2801_HRS_health_whites	1	15	77423513	A/G
Affx-11995070	rs200432656	2801_HRS_health_whites	1	15	77477221	A/G
Affx-11996004	rs74025105	2801_HRS_health_whites	1	15	77572357	A/G
Affx-11996042	rs4886857	4459_CLHLS_healthy_associated_SNPs	1	15	77576567	C/T
Affx-11996101	rs4592615	2801_HRS_health_whites	1	15	77581678	A/G
Affx-11996597	rs17385059	2801_HRS_health_whites	1	15	77637812	C/T
Affx-11996825	rs1493699	2801_HRS_health_whites	1	15	77664901	C/T
Affx-11997114	rs12912084	2801_HRS_health_whites	1	15	77697703	A/G
Affx-11997627	rs7178572	3966_disease_snp	1	15	77747190	A/G
Affx-11997933	rs7119	3966_disease_snp	1	15	77777632	C/T
Affx-11998268	rs59153558	2801_HRS_health_whites	1	15	77806770	A/G
Affx-11998333	rs56097641	4459_CLHLS_healthy_associated_SNPs	1	15	77810740	A/C
Affx-11998513	rs16968895	2801_HRS_health_whites	1	15	77825121	A/G
Affx-11998514	rs17394448	2801_HRS_health_whites	1	15	77825149	A/C
Affx-11998637	rs869302	2801_HRS_health_whites	1	15	77830430	C/T
Affx-11999614	rs12591110	2801_HRS_health_whites	1	15	77904944	A/G
Affx-12000315	rs8028808	2801_HRS_health_whites	1	15	77967416	A/G
Affx-12000534	rs4243047	2801_HRS_health_whites	1	15	77984480	C/T
Affx-12000711	rs34440622	2801_HRS_health_whites	1	15	77992312	A/G
Affx-12002792	rs7165969	13303_longevity_CLHLS_and_other_study	1	15	78155548	A/G
Affx-12011130	rs13180	3966_disease_snp	1	15	78789488	C/T
Affx-12012135	rs17486278	3966_disease_snp	1	15	78867482	A/C
Affx-12012696	rs12914385	3966_disease_snp	1	15	78898723	C/T
Affx-12012837	rs8042374	3966_disease_snp	1	15	78908032	A/G
Affx-12013134	rs950776	3966_disease_snp	1	15	78926018	C/T
Affx-12014245	rs899997	3966_disease_snp	1	15	79019578	G/T
Affx-12014463	rs2219939	3966_disease_snp	1	15	79029723	A/G
Affx-12015303	rs1994016	3966_disease_snp	1	15	79080234	C/T
Affx-12015413	rs3825807	3966_disease_snp	1	15	79089111	A/G
Affx-12015425	rs3743056	13303_longevity_CLHLS_and_other_study	1	15	79090204	A/G
Affx-12015607	rs1383636	13303_longevity_CLHLS_and_other_study	1	15	79106220	A/G
Affx-12015697	rs4380028	3966_disease_snp	1	15	79111093	C/T
Affx-12017474	rs2289700	3966_disease_snp	1	15	79224683	C/T
Affx-12017519	rs16970287	471-FHS-FFLS_associated_with_longevity	1	15	79228257	A/G
Affx-12017520	rs8034542	471-FHS-FFLS_associated_with_longevity	1	15	79228371	A/G
Affx-12017636	rs3825932	3966_disease_snp	1	15	79235446	C/T
Affx-12017741	rs876941	13303_longevity_CLHLS_and_other_study	1	15	79243571	A/G
Affx-12021871	rs4147512	4459_CLHLS_healthy_associated_SNPs	1	15	79559709	G/T
Affx-12022324	rs7180169	4459_CLHLS_healthy_associated_SNPs	1	15	79590208	A/G
Affx-12025693	rs1415571	4459_CLHLS_healthy_associated_SNPs	1	15	79819871	G/T
Affx-12029272	rs282807	2801_HRS_health_whites	1	15	80066939	A/G
Affx-12029477	rs1074390	2801_HRS_health_whites	1	15	80080307	A/G
Affx-12029522	rs12903917	2801_HRS_health_whites	1	15	80082724	A/G
Affx-12029541	rs12905663	2801_HRS_health_whites	1	15	80083663	A/C
Affx-12029668	rs4393531	2801_HRS_health_whites	1	15	80093132	A/G
Affx-12029706	rs7167313	2801_HRS_health_whites	1	15	80094649	C/T
Affx-12031122	rs36035742	3966_disease_snp	1	15	80192975	C/T
Affx-12031660	rs2562756	4459_CLHLS_healthy_associated_SNPs	1	15	80226326	A/G
Affx-12031780	rs2006863	4459_CLHLS_healthy_associated_SNPs	1	15	80237232	A/G
Affx-12032319	rs3852638	13303_longevity_CLHLS_and_other_study	1	15	80280803	C/T
Affx-12034221	rs11634397	3966_disease_snp	1	15	80432222	A/G
Affx-12034461	rs1370276	4459_CLHLS_healthy_associated_SNPs	1	15	80450328	C/T
Affx-12034791	rs7177977	4459_CLHLS_healthy_associated_SNPs	1	15	80476793	A/G
Affx-12036095	rs4778586	13303_longevity_CLHLS_and_other_study	1	15	80576128	A/C
Affx-12036696	rs7175683	13303_longevity_CLHLS_and_other_study	1	15	80617236	A/G
Affx-12036729	rs3848192	13303_longevity_CLHLS_and_other_study	1	15	80620041	C/T
Affx-12036768	rs6495489	13303_longevity_CLHLS_and_other_study	1	15	80622567	A/G
Affx-12036772	rs6495490	13303_longevity_CLHLS_and_other_study	1	15	80622864	C/T
Affx-12037914	rs2278702	3966_disease_snp	1	15	80694922	A/T
Affx-12038275	rs1020398	13303_longevity_CLHLS_and_other_study	1	15	80719387	C/T
Affx-12042832	rs7174749	13303_longevity_CLHLS_and_other_study	1	15	81087552	A/C
Affx-12046928	rs1533055	13303_longevity_CLHLS_and_other_study	1	15	81410106	A/G
Affx-12047596	rs7176848	13303_longevity_CLHLS_and_other_study	1	15	81458987	A/G
Affx-12049342	rs7170924	13303_longevity_CLHLS_and_other_study	1	15	81583139	G/T
Affx-12049895	rs3935740	3966_disease_snp	1	15	81626725	A/G
Affx-12050776	rs4383094	2801_HRS_health_whites	1	15	81694972	C/T
Affx-12051782	rs8037919	13303_longevity_CLHLS_and_other_study	1	15	81774047	C/T
Affx-12055851	rs6495618	13303_longevity_CLHLS_and_other_study	1	15	82112627	A/G
Affx-12055920	rs4594220	13303_longevity_CLHLS_and_other_study	1	15	82118252	C/T
Affx-12056099	rs11634908	13303_longevity_CLHLS_and_other_study	1	15	82138303	A/G
Affx-12056117	rs6495623	13303_longevity_CLHLS_and_other_study	1	15	82140649	C/T
Affx-12056133	rs11633171	13303_longevity_CLHLS_and_other_study	1	15	82142575	A/G
Affx-12070726	rs1202822	13303_longevity_CLHLS_and_other_study	1	1	58346207	A/C
Affx-12071530	rs12910606	4459_CLHLS_healthy_associated_SNPs	1	15	83468655	A/C
Affx-12071986	rs7174089	4459_CLHLS_healthy_associated_SNPs	1	15	83514473	C/T
Affx-12073800	rs1884487	13303_longevity_CLHLS_and_other_study	1	1	58375966	C/T
Affx-12074230	rs1568657	3966_disease_snp	1	15	83726179	A/G
Affx-12076827	rs1404582	4459_CLHLS_healthy_associated_SNPs	1	15	83993012	A/C
Affx-12079679	rs79766886	4459_CLHLS_healthy_associated_SNPs	1	15	84262150	A/C
Affx-12079795	rs2562760	13303_longevity_CLHLS_and_other_study	1	15	84273372	A/C
Affx-12079809	rs12038631	2801_HRS_health_whites	1	1	58434003	C/T
Affx-12079952	rs2562784	13303_longevity_CLHLS_and_other_study	1	15	84286492	A/G
Affx-12079958	rs1050789	13303_longevity_CLHLS_and_other_study	1	15	84287219	G/T
Affx-12081186	rs17528889	4459_CLHLS_healthy_associated_SNPs	1	15	84390999	A/C
Affx-12081257	rs118118391	13303_longevity_CLHLS_and_other_study	1	15	84396543	C/T
Affx-12082314	rs4375628	4459_CLHLS_healthy_associated_SNPs	1	15	84484056	C/T
Affx-12084153	rs12916106	13303_longevity_CLHLS_and_other_study	1	15	84631452	A/G
Affx-12085305	rs1506694	13303_longevity_CLHLS_and_other_study	1	15	84760038	G/T
Affx-12085367	rs7539068	2801_HRS_health_whites	1	1	58483220	C/T
Affx-12085842	rs1325453	13303_longevity_CLHLS_and_other_study	1	1	58488601
Affx-12087734	rs12728627	13303_longevity_CLHLS_and_other_study	1	1	58500409	C/T
Affx-12088086	rs6701501	13303_longevity_CLHLS_and_other_study	1	1	58502280	A/C
Affx-12089800	rs2094061	13303_longevity_CLHLS_and_other_study	1	1	58518872	C/T
Affx-12089968	rs11207160	13303_longevity_CLHLS_and_other_study	1	1	58520774	C/T
Affx-12090019	rs12117183	13303_longevity_CLHLS_and_other_study	1	1	58521340	C/T
Affx-12091762	rs2764683	13303_longevity_CLHLS_and_other_study	1	1	58536417	A/G
Affx-12093293	rs3743162	3966_disease_snp	1	15	85430969	C/T
Affx-12093581	rs12914194	13303_longevity_CLHLS_and_other_study	1	15	85447079	A/G
Affx-12093725	rs12917346	13303_longevity_CLHLS_and_other_study	1	15	85454160	A/G
Affx-12093733	rs12908708	13303_longevity_CLHLS_and_other_study	1	15	85454657	A/G
Affx-12096610	rs1606119	471-FHS-FFLS_associated_with_longevity	1	15	85671379	A/C
Affx-12096611	rs2788712	13303_longevity_CLHLS_and_other_study	1	1	58574668	A/G
Affx-12096649	rs1416347	13303_longevity_CLHLS_and_other_study	1	1	58574925	A/G
Affx-12097112	rs1342876	13303_longevity_CLHLS_and_other_study	1	1	58578612	C/T
Affx-12102100	rs6496044	3966_disease_snp	1	15	86067306	A/G
Affx-12102352	rs2169877	13303_longevity_CLHLS_and_other_study	1	15	86085802	A/G
Affx-12102515	rs2806399	13303_longevity_CLHLS_and_other_study	1	1	58617269	C/T
Affx-12102739	rs16941624	13303_longevity_CLHLS_and_other_study	1	15	86111747	C/T
Affx-12102926	rs7179919	13303_longevity_CLHLS_and_other_study	1	15	86125304	C/T
Affx-12103813	rs76498322	13303_longevity_CLHLS_and_other_study	1	1	58626208	A/G
Affx-12105031	rs16943792	13303_longevity_CLHLS_and_other_study	1	15	86284342	C/T
Affx-12105641	rs4843096	13303_longevity_CLHLS_and_other_study	1	15	86330706	A/C
Affx-12105764	rs34873869	2801_HRS_health_whites	1	15	86341790	A/G
Affx-12105820	rs9635398	13303_longevity_CLHLS_and_other_study	1	15	86346055	A/G
Affx-12106307	rs7176093	13303_longevity_CLHLS_and_other_study	1	15	86369430	A/G
Affx-12106321	rs10520603	13303_longevity_CLHLS_and_other_study	1	15	86369951	A/T
Affx-12106337	rs7166323	13303_longevity_CLHLS_and_other_study	1	15	86370741	C/T
Affx-12109371	rs4887481	13303_longevity_CLHLS_and_other_study	1	15	86565691	C/T
Affx-12110458	rs7180828	4459_CLHLS_healthy_associated_SNPs	1	15	86654795	A/G
Affx-12110474	rs8027956	4459_CLHLS_healthy_associated_SNPs	1	15	86655875	A/C
Affx-12110687	rs572888	13303_longevity_CLHLS_and_other_study	1	1	58674799	C/T
Affx-12113275	rs12901001	3966_disease_snp	1	15	86859476	A/G
Affx-12114928	rs16977195	3966_disease_snp	1	15	86984240	A/G
Affx-12115400	rs10493245	4459_CLHLS_healthy_associated_SNPs	1	1	58709592	C/T
Affx-12115941	rs12591257	3966_disease_snp	1	15	87064089	A/C
Affx-12117509	rs16977879	13303_longevity_CLHLS_and_other_study	1	15	87171154	A/C
Affx-12117837	rs2469183	13303_longevity_CLHLS_and_other_study	1	15	87191920	G/T
Affx-12117859	rs4887495	13303_longevity_CLHLS_and_other_study	1	15	87193420	C/T
Affx-12125240	rs11636768	3966_disease_snp	1	15	87695511	A/G
Affx-12125456	rs8024343	3966_disease_snp	1	15	87710066	A/T
Affx-12132556	rs10468136	13303_longevity_CLHLS_and_other_study	1	15	88211886	A/G
Affx-12138993	rs1104918	3966_disease_snp	1	15	88723712	G/T
Affx-12140484	rs894288	4459_CLHLS_healthy_associated_SNPs	1	15	88848214	A/G
Affx-12140642	rs11631531	4459_CLHLS_healthy_associated_SNPs	1	15	88864333	A/C
Affx-12141221	rs12916419	4459_CLHLS_healthy_associated_SNPs	1	15	88910380	A/G
Affx-12141267	rs746102	4459_CLHLS_healthy_associated_SNPs	1	15	88912489	A/G
Affx-12141275	rs16941725	4459_CLHLS_healthy_associated_SNPs	1	15	88912921	C/T
Affx-12143057	rs706449	4459_CLHLS_healthy_associated_SNPs	1	1	58913469	A/G
Affx-12143515	rs12126555	2801_HRS_health_whites	1	1	58917256	A/G
Affx-12144649	rs7172522	471-FHS-FFLS_associated_with_longevity	1	15	89180019	A/G
Affx-12144677	rs8039462	471-FHS-FFLS_associated_with_longevity	1	15	89181415	C/G
Affx-12145158	rs34027565	4459_CLHLS_healthy_associated_SNPs	1	15	89218751	A/G
Affx-12145224	rs4340308	4459_CLHLS_healthy_associated_SNPs	1	15	89223152	G/T
Affx-12145235	rs7162063	4459_CLHLS_healthy_associated_SNPs	1	15	89223930	A/G
Affx-12145499	rs4932194	3966_disease_snp	1	15	89245239	A/C
Affx-12146015	rs822061	13303_longevity_CLHLS_and_other_study	1	1	58936198	C/T
Affx-12147046	rs7174219	471-FHS-FFLS_associated_with_longevity	1	15	89371547	C/T
Affx-12147095	rs11629990	471-FHS-FFLS_associated_with_longevity	1	15	89374006	A/G
Affx-12147146	rs1317627	471-FHS-FFLS_associated_with_longevity	1	15	89377058	A/C
Affx-12147191	rs74911642	4459_CLHLS_healthy_associated_SNPs	1	15	89380191	C/T
Affx-12147834	rs17791430	13303_longevity_CLHLS_and_other_study	1	15	89426935	C/T
Affx-12148199	rs1879530	13303_longevity_CLHLS_and_other_study	1	15	89445784	A/G
Affx-12148213	rs11073821	13303_longevity_CLHLS_and_other_study	1	15	89447092	A/G
Affx-12148246	rs8029053	13303_longevity_CLHLS_and_other_study	1	15	89450087	C/T
Affx-12149656	rs62024781	13303_longevity_CLHLS_and_other_study	1	15	89541560	A/G
Affx-12149892	rs12439437	4459_CLHLS_healthy_associated_SNPs	1	15	89557052	A/C
Affx-12155808	rs12592645	13303_longevity_CLHLS_and_other_study	1	15	89982879	A/C
Affx-12157353	rs748223	13303_longevity_CLHLS_and_other_study	1	15	90099369	C/T
Affx-12157898	rs8032553	13303_longevity_CLHLS_and_other_study	1	15	90137325	A/G
Affx-12158430	rs9672286	13303_longevity_CLHLS_and_other_study	1	15	90174789	C/T
Affx-12158436	rs9672296	13303_longevity_CLHLS_and_other_study	1	15	90174955	C/T
Affx-12158438	rs12900185	13303_longevity_CLHLS_and_other_study	1	15	90175115	A/G
Affx-12158441	rs11630411	13303_longevity_CLHLS_and_other_study	1	15	90175375	C/T
Affx-12158450	rs3803530	13303_longevity_CLHLS_and_other_study	1	15	90176073	A/C
Affx-12158599	rs1110060	13303_longevity_CLHLS_and_other_study	1	15	90190048	A/G
Affx-12160773	rs12437542	4459_CLHLS_healthy_associated_SNPs	1	15	90340431	G/T
Affx-12161190	rs2028299	3966_disease_snp	1	15	90374257	A/C
Affx-12168414	rs7183707	13303_longevity_CLHLS_and_other_study	1	15	90883733	G/T
Affx-12168437	rs7163622	13303_longevity_CLHLS_and_other_study	1	15	90884791	C/T
Affx-12168630	rs6496667	3966_disease_snp	1	15	90893668	A/C
Affx-12172040	rs8024877	13303_longevity_CLHLS_and_other_study	1	15	91129304	A/C
Affx-12172216	rs12442767	13303_longevity_CLHLS_and_other_study	1	15	91141770	A/G
Affx-12172260	rs9652517	13303_longevity_CLHLS_and_other_study	1	15	91144587	A/G
Affx-12172692	rs7495132	3966_disease_snp	1	15	91172901	C/T
Affx-12173980	rs7183308	13303_longevity_CLHLS_and_other_study	1	15	91263540	A/G
Affx-12176277	rs59596774	4459_CLHLS_healthy_associated_SNPs	1	15	91418237	G/T
Affx-12176420	rs6496735	4459_CLHLS_healthy_associated_SNPs	1	15	91429237	C/T
Affx-12176554	rs2521501	3966_disease_snp	1	15	91437388	A/T
Affx-12177738	rs8042680	3966_disease_snp	1	15	91521337	A/C
Affx-12178097	rs2811893	3966_disease_snp	1	1	59162148	C/T
Affx-12178837	rs12916539	13303_longevity_CLHLS_and_other_study	1	15	91588040	A/G
Affx-12178901	rs12912907	13303_longevity_CLHLS_and_other_study	1	15	91590587	G/T
Affx-12179065	rs12738848	2801_HRS_health_whites	1	1	59167341	G/T
Affx-12181223	rs11073987	13303_longevity_CLHLS_and_other_study	1	15	91750737	G/T
Affx-12181234	rs17693503	13303_longevity_CLHLS_and_other_study	1	15	91751493	G/T
Affx-12181252	rs79958190	13303_longevity_CLHLS_and_other_study	1	15	91753224	A/G
Affx-12181265	rs7171800	13303_longevity_CLHLS_and_other_study	1	15	91754096	G/T
Affx-12181270	rs11853803	13303_longevity_CLHLS_and_other_study	1	15	91754236	C/T
Affx-12181407	rs7496780	13303_longevity_CLHLS_and_other_study	1	15	91765766	A/G
Affx-12181452	rs7179149	13303_longevity_CLHLS_and_other_study	1	15	91770251	A/G
Affx-12181482	rs8035254	13303_longevity_CLHLS_and_other_study	1	15	91772793	A/G
Affx-12181622	rs8027320	13303_longevity_CLHLS_and_other_study	1	15	91784856	C/T
Affx-12184659	rs11074004	13303_longevity_CLHLS_and_other_study	1	15	92007797	C/T
Affx-12191074	rs10444880	13303_longevity_CLHLS_and_other_study	1	15	92479796	C/T
Affx-12194467	rs11631374	13303_longevity_CLHLS_and_other_study	1	15	92709620	G/T
Affx-12194614	rs17696379	13303_longevity_CLHLS_and_other_study	1	15	92719832	A/G
Affx-12194936	rs9920312	13303_longevity_CLHLS_and_other_study	1	15	92742011
Affx-12195941	rs3889876	2801_HRS_health_whites	1	15	92811803	A/C
Affx-12196148	rs2387686	2801_HRS_health_whites	1	15	92825832	A/G
Affx-12196390	rs6496922	13303_longevity_CLHLS_and_other_study	1	15	92845874	C/T
Affx-12196585	rs1871438	3966_disease_snp	1	15	92859881	A/G
Affx-12197174	rs2999131	13303_longevity_CLHLS_and_other_study	1	1	59297818	C/G
Affx-12197646	rs1815274	13303_longevity_CLHLS_and_other_study	1	1	59301218	C/T
Affx-12198980	rs8040009	3966_disease_snp	1	15	93044339	C/T
Affx-12200208	rs17356414	13303_longevity_CLHLS_and_other_study	1	1	59319508	C/T
Affx-12200541	rs9436174	2801_HRS_health_whites	1	1	59321745	A/C
Affx-12201828	rs10520712	13303_longevity_CLHLS_and_other_study	1	15	93222071	A/G
Affx-12201995	rs6679571	2801_HRS_health_whites	1	1	59330863	C/T
Affx-12202382	rs3015328	2801_HRS_health_whites	1	1	59333150	A/C
Affx-12208370	rs17705985	4459_CLHLS_healthy_associated_SNPs	1	15	93677014	A/T
Affx-12208528	rs12438765	4459_CLHLS_healthy_associated_SNPs	1	15	93688474	G/T
Affx-12208549	rs7178863	4459_CLHLS_healthy_associated_SNPs	1	15	93689803	C/T
Affx-12208550	rs746224	13303_longevity_CLHLS_and_other_study	1	15	93690003	C/T
Affx-12208576	rs7181117	4459_CLHLS_healthy_associated_SNPs	1	15	93691220	A/G
Affx-12208996	rs6497031	3966_disease_snp	1	15	93713666	A/G
Affx-12211959	rs17541406	3966_disease_snp	1	15	93889459	C/G
Affx-12212176	rs936671	4459_CLHLS_healthy_associated_SNPs	1	15	93900612	C/T
Affx-12212223	rs4587928	4459_CLHLS_healthy_associated_SNPs	1	15	93903068	C/T
Affx-12214317	rs12122077	13303_longevity_CLHLS_and_other_study	1	1	59409822	C/T
Affx-12216051	rs12437854	3966_disease_snp	1	15	94141833	G/T
Affx-12217258	rs4267258	13303_longevity_CLHLS_and_other_study	1	15	94215287	A/C
Affx-12228309	rs2570594	4459_CLHLS_healthy_associated_SNPs	1	15	94988840	A/C
Affx-12230685	rs1014922	3966_disease_snp	1	15	95165580	G/T
Affx-12231045	rs6687397	13303_longevity_CLHLS_and_other_study	1	1	59526466	A/G
Affx-12231100	rs10789073	13303_longevity_CLHLS_and_other_study	1	1	59526860	C/T
Affx-12231322	rs11858601	13303_longevity_CLHLS_and_other_study	1	15	95209764	A/G
Affx-12231673	rs12733019	13303_longevity_CLHLS_and_other_study	1	1	59531321	A/G
Affx-12234413	rs12756892	13303_longevity_CLHLS_and_other_study	1	1	59550979	A/G
Affx-12237434	rs11590534	13303_longevity_CLHLS_and_other_study	1	1	59575606	A/C
Affx-12238360	rs3352	13303_longevity_CLHLS_and_other_study	1	15	95752368	A/G
Affx-12238374	rs290367	13303_longevity_CLHLS_and_other_study	1	15	95753284	C/T
Affx-12238597	rs11858127	13303_longevity_CLHLS_and_other_study	1	15	95768547	A/G
Affx-12238730	rs1596659	13303_longevity_CLHLS_and_other_study	1	15	95778873	A/G
Affx-12238975	rs7176538	13303_longevity_CLHLS_and_other_study	1	15	95795090	A/G
Affx-12242562	rs6496116	13303_longevity_CLHLS_and_other_study	1	15	96070953	A/C
Affx-12243212	rs4622463	13303_longevity_CLHLS_and_other_study	1	15	96113399	A/G
Affx-12246385	rs2567452	13303_longevity_CLHLS_and_other_study	1	15	96366704	C/T
Affx-12246999	rs17588270	13303_longevity_CLHLS_and_other_study	1	15	96423438	A/C
Affx-12247029	rs17588404	13303_longevity_CLHLS_and_other_study	1	15	96426039	C/T
Affx-12247077	rs725213	13303_longevity_CLHLS_and_other_study	1	15	96430634	C/T
Affx-12247141	rs7172954	13303_longevity_CLHLS_and_other_study	1	15	96436880	A/G
Affx-12249479	rs8029545	4459_CLHLS_healthy_associated_SNPs	1	15	96608959	A/G
Affx-12249544	rs11073458	13303_longevity_CLHLS_and_other_study	1	15	96613885	C/G
Affx-12249570	rs4984493	13303_longevity_CLHLS_and_other_study	1	15	96615461	C/T
Affx-12250628	rs4984505	13303_longevity_CLHLS_and_other_study	1	15	96691651	C/T
Affx-12251029	rs8034595	13303_longevity_CLHLS_and_other_study	1	15	96719229	A/C
Affx-12251049	rs6496163	13303_longevity_CLHLS_and_other_study	1	15	96721093	C/T
Affx-12252389	rs1437588	3966_disease_snp	1	15	96809782	A/G
Affx-12252607	rs8028928	13303_longevity_CLHLS_and_other_study	1	15	96827030	C/T
Affx-12252657	rs2398162	3966_disease_snp	1	15	96830550	A/G
Affx-12252847	rs4984533	13303_longevity_CLHLS_and_other_study	1	15	96844084	C/T
Affx-12253963	rs35806205	13303_longevity_CLHLS_and_other_study	1	15	96938499	C/T
Affx-12254359	rs34796505	13303_longevity_CLHLS_and_other_study	1	15	96965397	A/G
Affx-12254824	rs12034496	13303_longevity_CLHLS_and_other_study	1	1	59707689	C/T
Affx-12254832	rs11637980	3966_disease_snp	1	15	97002653	A/G
Affx-12255677	rs1470407	4459_CLHLS_healthy_associated_SNPs	1	1	59714992	C/T
Affx-12255693	rs11207432	13303_longevity_CLHLS_and_other_study	1	1	59715273	A/G
Affx-12256513	rs17478612	4459_CLHLS_healthy_associated_SNPs	1	1	59722872	A/C
Affx-12258013	rs58035738	4459_CLHLS_healthy_associated_SNPs	1	1	59735665	G/T
Affx-12258667	rs8036994	13303_longevity_CLHLS_and_other_study	1	15	97333810	A/G
Affx-12258739	rs28489792	13303_longevity_CLHLS_and_other_study	1	15	97341242	A/G
Affx-12260586	rs863123	13303_longevity_CLHLS_and_other_study	1	1	59754855	C/T
Affx-12261996	rs2670927	13303_longevity_CLHLS_and_other_study	1	15	97565432	A/G
Affx-12262013	rs12441726	13303_longevity_CLHLS_and_other_study	1	15	97566769	A/G
Affx-12262367	rs2159621	13303_longevity_CLHLS_and_other_study	1	15	97593545	C/T
Affx-12262368	rs1558389	13303_longevity_CLHLS_and_other_study	1	15	97593989	A/G
Affx-12262566	rs8023715	3966_disease_snp	1	15	97607681	A/C
Affx-12262784	rs12442910	13303_longevity_CLHLS_and_other_study	1	15	97623131	C/T
Affx-12262860	rs9972544	13303_longevity_CLHLS_and_other_study	1	15	97628251	G/T
Affx-12262924	rs12905411	13303_longevity_CLHLS_and_other_study	1	15	97633701	A/C
Affx-12262966	rs8032658	13303_longevity_CLHLS_and_other_study	1	15	97637472	C/T
Affx-12263018	rs10152440	13303_longevity_CLHLS_and_other_study	1	15	97644074	A/C
Affx-12263348	rs1513862	13303_longevity_CLHLS_and_other_study	1	15	97675129	A/G
Affx-12264950	rs61398114	13303_longevity_CLHLS_and_other_study	1	15	97797561	A/G
Affx-12264983	rs7181914	4459_CLHLS_healthy_associated_SNPs	1	15	97799271	C/T
Affx-12270594	rs539671	13303_longevity_CLHLS_and_other_study	1	15	98213602	A/G
Affx-12274190	rs6697879	2801_HRS_health_whites	1	1	59851731	C/T
Affx-12279121	rs74718458	2801_HRS_health_whites	1	1	59884758	C/T
Affx-12279266	rs4965584	4459_CLHLS_healthy_associated_SNPs	1	15	98766021	A/G
Affx-12279611	rs2120023	4459_CLHLS_healthy_associated_SNPs	1	15	98788248	C/T
Affx-12279661	rs12911977	4459_CLHLS_healthy_associated_SNPs	1	15	98790602	C/T
Affx-12279819	rs74339020	4459_CLHLS_healthy_associated_SNPs	1	1	59889341	C/T
Affx-12280794	rs1982259	4459_CLHLS_healthy_associated_SNPs	1	15	98864369	A/G
Affx-12280830	rs12903390	4459_CLHLS_healthy_associated_SNPs	1	15	98865918	A/G
Affx-12281010	rs970843	3966_disease_snp	1	15	98876029	C/G
Affx-12285913	rs874305	13303_longevity_CLHLS_and_other_study	1	15	99196245	C/T
Affx-12286666	rs4966013	13303_longevity_CLHLS_and_other_study	1	15	99245384	A/G
Affx-12286850	rs3803476	471-FHS-FFLS_associated_with_longevity	1	15	99256570	A/G
Affx-12286880	rs2018860	13303_longevity_CLHLS_and_other_study	1	15	99258710	A/T
Affx-12286951	rs8038015	13303_longevity_CLHLS_and_other_study	1	15	99263274	C/T
Affx-12286955	rs11857366	13303_longevity_CLHLS_and_other_study	1	15	99263801	A/G
Affx-12287006	rs4965430	471-FHS-FFLS_associated_with_longevity	1	15	99268850	C/G
Affx-12287106	rs7183706	471-FHS-FFLS_associated_with_longevity	1	15	99275189	C/G
Affx-12287215	rs3743264	471-FHS-FFLS_associated_with_longevity	1	15	99282587	A/G
Affx-12287231	rs2871974	471-FHS-FFLS_associated_with_longevity	1	15	99284074	C/T
Affx-12287260	rs4966021	471-FHS-FFLS_associated_with_longevity	1	15	99285056	C/T
Affx-12287370	rs6598542	471-FHS-FFLS_associated_with_longevity	1	15	99293056	A/G
Affx-12287386	rs6598543	471-FHS-FFLS_associated_with_longevity	1	15	99293552	A/G
Affx-12287701	rs12439557	471-FHS-FFLS_associated_with_longevity	1	15	99314782	C/T
Affx-12288826	rs12594847	4459_CLHLS_healthy_associated_SNPs	1	15	99405947	C/T
Affx-12288867	rs2684781	4459_CLHLS_healthy_associated_SNPs	1	15	99409548	C/T
Affx-12289185	rs11630259	13303_longevity_CLHLS_and_other_study	1	15	99430948	C/T
Affx-12289401	rs8037002	13303_longevity_CLHLS_and_other_study	1	15	99446163	A/C
Affx-12289566	rs2272037	13303_longevity_CLHLS_and_other_study	1	15	99456253	C/T
Affx-12289600	rs2684808	13303_longevity_CLHLS_and_other_study	1	15	99458718	C/G
Affx-12289964	rs2229765	13303_longevity_CLHLS_and_other_study	1	15	99478225	A/G
Affx-12290176	rs2684789	471-FHS-FFLS_associated_with_longevity	1	15	99492045	A/G
Affx-12290179	rs2715439	471-FHS-FFLS_associated_with_longevity	1	15	99492313	C/T
Affx-12290426	rs1815009	471-FHS-FFLS_associated_with_longevity	1	15	99504671	C/T
Affx-12290436	rs3743249	471-FHS-FFLS_associated_with_longevity	1	15	99505423	G/T
Affx-12291589	rs2663103	13303_longevity_CLHLS_and_other_study	1	15	99582225
Affx-12295882	rs4965477	13303_longevity_CLHLS_and_other_study	1	15	99932844	A/G
Affx-12296798	rs4965499	13303_longevity_CLHLS_and_other_study	1	15	99991506	C/T
Affx-12297338	rs2119943	13303_longevity_CLHLS_and_other_study	1	15	100026634	C/T
Affx-12299478	rs7496677	471-FHS-FFLS_associated_with_longevity	1	15	100202211	A/G
Affx-12299495	rs2033546	471-FHS-FFLS_associated_with_longevity	1	15	100204918	A/C
Affx-12299803	rs12916000	471-FHS-FFLS_associated_with_longevity	1	15	100229230	A/G
Affx-12300795	rs1993293	3966_disease_snp	1	15	100297663	A/G
Affx-12300806	rs6598266	3966_disease_snp	1	15	100299239	A/G
Affx-12302550	rs12903892	13303_longevity_CLHLS_and_other_study	1	15	100409867	C/T
Affx-12302598	rs12101368	13303_longevity_CLHLS_and_other_study	1	15	100412680	C/T
Affx-12302768	rs7182621	13303_longevity_CLHLS_and_other_study	1	15	100424605	A/G
Affx-12303004	rs2727141	2801_HRS_health_whites	1	15	100441321	C/T
Affx-12303251	rs2573613	2801_HRS_health_whites	1	15	100458069	A/C
Affx-12304097	rs2581362	2801_HRS_health_whites	1	15	100513524	C/T
Affx-12304098	rs2727196	2801_HRS_health_whites	1	15	100513529	C/T
Affx-12304105	rs2581359	2801_HRS_health_whites	1	15	100513707	A/G
Affx-12304115	rs2581348	2801_HRS_health_whites	1	15	100514063	C/T
Affx-12304119	rs2581346	2801_HRS_health_whites	1	15	100514178	G/T
Affx-12304134	rs2581345	2801_HRS_health_whites	1	15	100514291	A/G
Affx-12304136	rs2727199	2801_HRS_health_whites	1	15	100514417	C/T
Affx-12304141	rs2581341	2801_HRS_health_whites	1	15	100514494	C/T
Affx-12307008	rs72755203	13303_longevity_CLHLS_and_other_study	1	15	100680644	C/T
Affx-12309411	rs7497860	13303_longevity_CLHLS_and_other_study	1	15	100817385	G/T
Affx-12309536	rs11856623	13303_longevity_CLHLS_and_other_study	1	15	100823576	A/C
Affx-12309539	rs4965303	13303_longevity_CLHLS_and_other_study	1	15	100823770	C/T
Affx-12309611	rs6598321	13303_longevity_CLHLS_and_other_study	1	15	100828865	C/T
Affx-12309693	rs748432	13303_longevity_CLHLS_and_other_study	1	15	100835108	A/G
Affx-12309950	rs894500	13303_longevity_CLHLS_and_other_study	1	15	100850322	C/G
Affx-12310002	rs28523789	13303_longevity_CLHLS_and_other_study	1	15	100853843	A/G
Affx-12310014	rs28411867	13303_longevity_CLHLS_and_other_study	1	15	100854493	C/T
Affx-12310015	rs28665519	13303_longevity_CLHLS_and_other_study	1	15	100854567	C/T
Affx-12310032	rs11638887	13303_longevity_CLHLS_and_other_study	1	15	100855774	C/T
Affx-12310209	rs4965637	13303_longevity_CLHLS_and_other_study	1	15	100866433	A/G
Affx-12310261	rs958983	13303_longevity_CLHLS_and_other_study	1	15	100869140	C/T
Affx-12311065	rs2587748	13303_longevity_CLHLS_and_other_study	1	15	100925708	A/G
Affx-12311250	rs2587736	13303_longevity_CLHLS_and_other_study	1	15	100938446	C/T
Affx-12311300	rs12914235	13303_longevity_CLHLS_and_other_study	1	15	100942373	C/T
Affx-12311307	rs1023782	13303_longevity_CLHLS_and_other_study	1	15	100942843	G/T
Affx-12311374	rs7180354	13303_longevity_CLHLS_and_other_study	1	15	100946347	C/T
Affx-12311424	rs1000290	13303_longevity_CLHLS_and_other_study	1	15	100949609	C/T
Affx-12311479	rs7164184	13303_longevity_CLHLS_and_other_study	1	15	100953411	A/G
Affx-12311782	rs1393943	13303_longevity_CLHLS_and_other_study	1	15	100971201	A/T
Affx-12311838	rs2654602	13303_longevity_CLHLS_and_other_study	1	15	100975635	C/T
Affx-12312039	rs2587803	13303_longevity_CLHLS_and_other_study	1	15	100988814	C/T
Affx-12312306	rs1988459	13303_longevity_CLHLS_and_other_study	1	15	101005314	C/T
Affx-12312327	rs8028050	13303_longevity_CLHLS_and_other_study	1	15	101006703	A/G
Affx-12312396	rs8029244	13303_longevity_CLHLS_and_other_study	1	15	101008575	A/G
Affx-12312400	rs8028803	13303_longevity_CLHLS_and_other_study	1	15	101008670	C/T
Affx-12314618	rs55896541	13303_longevity_CLHLS_and_other_study	1	15	101143981	A/T
Affx-12316508	rs8043261	13303_longevity_CLHLS_and_other_study	1	15	101279066	A/G
Affx-12316539	rs35483376	13303_longevity_CLHLS_and_other_study	1	15	101282063	A/G
Affx-12319104	rs12913047	13303_longevity_CLHLS_and_other_study	1	15	101481971	A/G
Affx-12321990	rs1968734	2801_HRS_health_whites	1	15	101657719	G/T
Affx-12322282	rs723988	2801_HRS_health_whites	1	15	101678725	C/T
Affx-12323502	rs12591709	13303_longevity_CLHLS_and_other_study	1	15	101769171	A/G
Affx-12324584	rs4965376	13303_longevity_CLHLS_and_other_study	1	15	101842046	A/G
Affx-12324860	rs9806218	13303_longevity_CLHLS_and_other_study	1	15	101863554	A/G
Affx-12325243	rs1890212	13303_longevity_CLHLS_and_other_study	1	1	60198430	A/G
Affx-12325957	rs1542808	2801_HRS_health_whites	1	15	101930982	C/T
Affx-12326015	rs2277586	2801_HRS_health_whites	1	15	101933866	A/G
Affx-12326019	rs7173569	2801_HRS_health_whites	1	15	101934025	A/G
Affx-12326161	rs4965382	13303_longevity_CLHLS_and_other_study	1	15	101945080	C/T
Affx-12327439	rs11247299	2801_HRS_health_whites	1	15	102019829	C/T
Affx-12327892	rs12916565	2801_HRS_health_whites	1	15	102047027	G/T
Affx-12327924	rs8026441	2801_HRS_health_whites	1	15	102049775	C/T
Affx-12328008	rs2121213	2801_HRS_health_whites	1	15	102055559	A/G
Affx-12328076	rs7181923	2801_HRS_health_whites	1	15	102060060	A/G
Affx-12328099	rs7172127	2801_HRS_health_whites	1	15	102061971	A/C
Affx-12328124	rs8027819	2801_HRS_health_whites	1	15	102063772	C/T
Affx-12328202	rs1037118	2801_HRS_health_whites	1	15	102068488	A/G
Affx-12328215	rs7183295	2801_HRS_health_whites	1	15	102069228	A/C
Affx-12328267	rs34662408	2801_HRS_health_whites	1	15	102071783	A/C
Affx-12328308	rs2166404	13303_longevity_CLHLS_and_other_study	1	15	102073025	A/G
Affx-12328991	rs11634224	13303_longevity_CLHLS_and_other_study	1	15	102118149	A/G
Affx-12332656	rs10889167	4459_CLHLS_healthy_associated_SNPs	1	1	60460443	C/T
Affx-12333029	rs607385	2801_HRS_health_whites	1	1	60488377	C/T
Affx-12335434	rs17120400	3966_disease_snp	1	1	60691588	A/G
Affx-12339678	rs2989476	3966_disease_snp	1	1	61059259	C/G
Affx-12340126	rs472913	3966_disease_snp	1	1	61095558	C/G
Affx-12343804	rs7188171	13303_longevity_CLHLS_and_other_study	1	16	10205412	G/T
Affx-12344806	rs1070502	13303_longevity_CLHLS_and_other_study	1	16	10265157	G/T
Affx-12345999	rs17603318	4459_CLHLS_healthy_associated_SNPs	1	16	10341515	G/T
Affx-12346128	rs310191	2801_HRS_health_whites	1	1	61253094	A/G
Affx-12349761	rs9937061	4459_CLHLS_healthy_associated_SNPs	1	16	10582624	A/G
Affx-12351219	rs2221433	3966_disease_snp	1	16	10663627	G/T
Affx-12355381	rs4780324	2801_HRS_health_whites	1	16	10897627	C/T
Affx-12355384	rs4780996	2801_HRS_health_whites	1	16	10897800	A/C
Affx-12356532	rs4781011	3966_disease_snp	1	16	10975311	G/T
Affx-12356863	rs805499	13303_longevity_CLHLS_and_other_study	1	1	61318179	A/G
Affx-12356978	rs11074938	471-FHS-FFLS_associated_with_longevity	1	16	11006543	A/G
Affx-12358991	rs887864	3966_disease_snp	1	16	11158885	A/G
Affx-12359068	rs11865121	3966_disease_snp	1	16	11166688	A/C
Affx-12359199	rs7200786	3966_disease_snp	1	16	11177801	A/G
Affx-12359224	rs12708716	3966_disease_snp	1	16	11179873	A/G
Affx-12359318	rs12924729	3966_disease_snp	1	16	11187783	A/G
Affx-12359345	rs12599402	3966_disease_snp	1	16	11189888	C/T
Affx-12359600	rs9923856	3966_disease_snp	1	16	11210415	C/T
Affx-12359849	rs62026376	3966_disease_snp	1	16	11228712	C/T
Affx-12359961	rs2903692	3966_disease_snp	1	16	11238783	A/G
Affx-12360103	rs6498169	3966_disease_snp	1	16	11249329	A/G
Affx-12361658	rs4780355	13303_longevity_CLHLS_and_other_study	1	16	11347858	C/T
Affx-12361925	rs416603	3966_disease_snp	1	16	11364079	A/T
Affx-12367324	rs7203193	3966_disease_snp	1	16	11641180	A/G
Affx-12367795	rs12934554	2801_HRS_health_whites	1	16	11666067	A/G
Affx-12370501	rs4780401	3966_disease_snp	1	16	11839326	G/T
Affx-12374424	rs12922317	3966_disease_snp	1	16	12077632	A/G
Affx-12377924	rs709423	13303_longevity_CLHLS_and_other_study	1	16	12304618	C/T
Affx-12382306	rs74776832	13303_longevity_CLHLS_and_other_study	1	16	12557036	A/G
Affx-12382414	rs42270	13303_longevity_CLHLS_and_other_study	1	16	12560746	C/T
Affx-12382483	rs9924326	13303_longevity_CLHLS_and_other_study	1	16	12563498	A/G
Affx-12382792	rs7190017	13303_longevity_CLHLS_and_other_study	1	16	12580751	C/T
Affx-12382844	rs4510028	13303_longevity_CLHLS_and_other_study	1	16	12583579	A/C
Affx-12388084	rs1713482	13303_longevity_CLHLS_and_other_study	1	16	12749495	A/G
Affx-12388222	rs1650999	13303_longevity_CLHLS_and_other_study	1	16	12761830	C/T
Affx-12388303	rs1713471	13303_longevity_CLHLS_and_other_study	1	16	12768284	A/G
Affx-12388313	rs1469403	13303_longevity_CLHLS_and_other_study	1	16	12769476	A/C
Affx-12393147	rs7192086	3966_disease_snp	1	16	13061611	A/T
Affx-12393545	rs56411823	13303_longevity_CLHLS_and_other_study	1	16	13087963	C/T
Affx-12394661	rs8052153	2801_HRS_health_whites	1	16	13158833	A/G
Affx-12395005	rs276639	2801_HRS_health_whites	1	16	13179016	A/G
Affx-12396193	rs153091	13303_longevity_CLHLS_and_other_study	1	16	13253956	G/T
Affx-12396420	rs7194732	4459_CLHLS_healthy_associated_SNPs	1	16	13271194	C/T
Affx-12396570	rs11075184	4459_CLHLS_healthy_associated_SNPs	1	16	13279908	A/G
Affx-12396762	rs10438542	4459_CLHLS_healthy_associated_SNPs	1	16	13291654	A/G
Affx-12396879	rs372941	4459_CLHLS_healthy_associated_SNPs	1	16	13300207	C/T
Affx-12396949	rs6498398	4459_CLHLS_healthy_associated_SNPs	1	16	13305841	C/T
Affx-12396973	rs2098745	4459_CLHLS_healthy_associated_SNPs	1	16	13307800	A/C
Affx-12401224	rs9934680	4459_CLHLS_healthy_associated_SNPs	1	16	13600512	A/G
Affx-12401552	rs2027817	4459_CLHLS_healthy_associated_SNPs	1	16	13625931	C/T
Affx-12405487	rs2051547	13303_longevity_CLHLS_and_other_study	1	16	13854320	A/G
Affx-12407828	rs2113334	3966_disease_snp	1	16	13976356	C/T
Affx-12410382	rs7190485	4459_CLHLS_healthy_associated_SNPs	1	16	14141090	A/G
Affx-12410436	rs11862729	4459_CLHLS_healthy_associated_SNPs	1	16	14146098	A/G
Affx-12415842	rs75535170	4459_CLHLS_healthy_associated_SNPs	1	16	14577156	A/G
Affx-12430580	rs1127293	4459_CLHLS_healthy_associated_SNPs	1	16	15682022	A/G
Affx-12430600	rs7185019	4459_CLHLS_healthy_associated_SNPs	1	16	15683594	C/T
Affx-12430740	rs2071331	4459_CLHLS_healthy_associated_SNPs	1	16	15695059
Affx-12430843	rs2239694	4459_CLHLS_healthy_associated_SNPs	1	16	15701769	A/G
Affx-12431225	rs6691768	3966_disease_snp	1	1	61791863	A/G
Affx-12432301	rs2075511	4459_CLHLS_healthy_associated_SNPs	1	16	15818141	A/C
Affx-12434260	rs215579	13303_longevity_CLHLS_and_other_study	1	16	15935612	C/T
Affx-12434723	rs7203040	13303_longevity_CLHLS_and_other_study	1	16	15963623	A/G
Affx-12434774	rs215563	4459_CLHLS_healthy_associated_SNPs	1	16	15966210	A/C
Affx-12434969	rs41350144	3966_disease_snp	1	1	61815799	A/T
Affx-12435369	rs72775812	4459_CLHLS_healthy_associated_SNPs	1	16	15999132	C/T
Affx-12438068	rs35605	13303_longevity_CLHLS_and_other_study	1	16	16162019	C/T
Affx-12440556	rs8062992	13303_longevity_CLHLS_and_other_study	1	16	16291099	A/G
Affx-12451626	rs2084985	13303_longevity_CLHLS_and_other_study	1	16	16959328	A/G
Affx-12455914	rs68064908	4459_CLHLS_healthy_associated_SNPs	1	16	17233923	C/T
Affx-12456738	rs8057208	4459_CLHLS_healthy_associated_SNPs	1	16	17290889	G/T
Affx-12463581	rs7204486	4459_CLHLS_healthy_associated_SNPs	1	16	17758975	A/G
Affx-12464406	rs1343936	2801_HRS_health_whites	1	1	62000421	C/T
Affx-12464795	rs1933301	2801_HRS_health_whites	1	1	62002888	A/G
Affx-12464801	rs1933302	2801_HRS_health_whites	1	1	62002914	C/T
Affx-12464864	rs1994895	13303_longevity_CLHLS_and_other_study	1	16	17850249	A/G
Affx-12468752	rs4915754	2801_HRS_health_whites	1	1	62026376	G/T
Affx-12468818	rs7513561	2801_HRS_health_whites	1	1	62026845	C/G
Affx-12470948	rs104843	13303_longevity_CLHLS_and_other_study	1	16	1873087	A/C
Affx-12480619	rs2270505	13303_longevity_CLHLS_and_other_study	1	16	18828927	A/G
Affx-12481031	rs10889245	13303_longevity_CLHLS_and_other_study	1	1	62103029	A/G
Affx-12484192	rs7192898	13303_longevity_CLHLS_and_other_study	1	16	19080658	G/T
Affx-12484274	rs11074359	13303_longevity_CLHLS_and_other_study	1	16	19085298	C/T
Affx-12484338	rs8051232	13303_longevity_CLHLS_and_other_study	1	16	19089562	C/G
Affx-12486769	rs2285605	13303_longevity_CLHLS_and_other_study	1	16	19242441	A/C
Affx-12486783	rs2352983	13303_longevity_CLHLS_and_other_study	1	16	19242890	A/G
Affx-12486791	rs2269787	4459_CLHLS_healthy_associated_SNPs	1	16	19243076	A/G
Affx-12488095	rs179236	13303_longevity_CLHLS_and_other_study	1	16	19324831	C/T
Affx-12488106	rs4436760	13303_longevity_CLHLS_and_other_study	1	16	19325375	A/G
Affx-12488205	rs1023442	13303_longevity_CLHLS_and_other_study	1	16	19331565	A/G
Affx-12488652	rs916078	13303_longevity_CLHLS_and_other_study	1	16	19353064	C/T
Affx-12489173	rs7194414	13303_longevity_CLHLS_and_other_study	1	16	19385455	C/T
Affx-12489297	rs4780798	13303_longevity_CLHLS_and_other_study	1	16	19391758	C/T
Affx-12489519	rs62023737	4459_CLHLS_healthy_associated_SNPs	1	16	19400714
Affx-12489778	rs13380535	4459_CLHLS_healthy_associated_SNPs	1	16	19419024	A/G
Affx-12489930	rs62023758	4459_CLHLS_healthy_associated_SNPs	1	16	19429241	C/T
Affx-12491881	rs226891	13303_longevity_CLHLS_and_other_study	1	16	19547747	C/G
Affx-12492815	rs226861	13303_longevity_CLHLS_and_other_study	1	16	19606171	G/T
Affx-12503721	rs4293393	3966_disease_snp	1	16	20364588	A/G
Affx-12503748	rs13333226	3966_disease_snp	1	16	20365654	A/G
Affx-12504098	rs4522429	13303_longevity_CLHLS_and_other_study	1	16	20386115	C/T
Affx-12504569	rs60050831	2801_HRS_health_whites	1	16	20418887	C/T
Affx-12507493	rs1203981	13303_longevity_CLHLS_and_other_study	1	16	265159	C/T
Affx-12508440	rs151222	3966_disease_snp	1	16	20674492	C/G
Affx-12508536	rs433598	3966_disease_snp	1	16	20680206	C/T
Affx-12514493	rs9935770	13303_longevity_CLHLS_and_other_study	1	16	21091291	C/T
Affx-12514506	rs11865952	13303_longevity_CLHLS_and_other_study	1	16	21092051	A/G
Affx-12514603	rs72780857	2801_HRS_health_whites	1	16	21096980	A/G
Affx-12514923	rs1862271	13303_longevity_CLHLS_and_other_study	1	16	21119183	G/T
Affx-12514976	rs62034958	13303_longevity_CLHLS_and_other_study	1	16	21123188	C/T
Affx-12516745	rs9929374	2801_HRS_health_whites	1	16	21243950	A/G
Affx-12520826	rs36232	471-FHS-FFLS_associated_with_longevity	1	16	2199788	G/T
Affx-12523446	rs11207865	13303_longevity_CLHLS_and_other_study	1	1	62387652	A/G
Affx-12536747	rs72768999	2801_HRS_health_whites	1	16	22781462	C/T
Affx-12539125	rs208568	13303_longevity_CLHLS_and_other_study	1	16	22955976	C/T
Affx-12540160	rs6497620	13303_longevity_CLHLS_and_other_study	1	16	23024096	C/T
Affx-12540691	rs8049603	3966_disease_snp	1	16	23067260	G/T
Affx-12548105	rs420259	3966_disease_snp	1	16	23634026	A/G
Affx-12548194	rs249954	3966_disease_snp	1	16	23640467	A/G
Affx-12551183	rs11590458	13303_longevity_CLHLS_and_other_study	1	1	6314822	C/T
Affx-12551276	rs74581796	2801_HRS_health_whites	1	1	62602096	A/C
Affx-12551696	rs7404095	3966_disease_snp	1	16	23864590	C/T
Affx-12552238	rs7404928	3966_disease_snp	1	16	23888840	C/T
Affx-12553979	rs6497707	13303_longevity_CLHLS_and_other_study	1	16	24004914	A/G
Affx-12558985	rs2238516	2801_HRS_health_whites	1	16	24339706	A/G
Affx-12559174	rs7184217	2801_HRS_health_whites	1	16	24353071	C/T
Affx-12562082	rs2457829	4459_CLHLS_healthy_associated_SNPs	1	1	62672546	A/G
Affx-12562420	rs2457826	4459_CLHLS_healthy_associated_SNPs	1	1	62674858	C/T
Affx-12562579	rs11207933	4459_CLHLS_healthy_associated_SNPs	1	1	62676091	A/C
Affx-12566139	rs12144282	4459_CLHLS_healthy_associated_SNPs	1	1	62701741	A/C
Affx-12566303	rs6688986	4459_CLHLS_healthy_associated_SNPs	1	1	62702720	C/T
Affx-12566376	rs1050334	4459_CLHLS_healthy_associated_SNPs	1	1	62703236	A/C
Affx-12567143	rs274068	3966_disease_snp	1	16	24898972	A/C
Affx-12567860	rs10889315	4459_CLHLS_healthy_associated_SNPs	1	1	62713246	A/G
Affx-12572446	rs12138544	4459_CLHLS_healthy_associated_SNPs	1	1	62743398	C/T
Affx-12574550	rs2666467	4459_CLHLS_healthy_associated_SNPs	1	1	62757965	A/G
Affx-12574570	rs4915811	4459_CLHLS_healthy_associated_SNPs	1	1	62758183	C/T
Affx-12574885	rs1886830	4459_CLHLS_healthy_associated_SNPs	1	1	62760352	A/C
Affx-12574954	rs10465842	4459_CLHLS_healthy_associated_SNPs	1	1	62760802	C/T
Affx-12575759	rs1886834	4459_CLHLS_healthy_associated_SNPs	1	1	62765049	C/T
Affx-12576256	rs12037499	4459_CLHLS_healthy_associated_SNPs	1	1	62767953	A/G
Affx-12577084	rs882334	4459_CLHLS_healthy_associated_SNPs	1	1	62773703	C/T
Affx-12579182	rs7188668	4459_CLHLS_healthy_associated_SNPs	1	16	25711358	A/C
Affx-12580110	rs3935368	13303_longevity_CLHLS_and_other_study	1	16	25779229	C/T
Affx-12580197	rs59784607	13303_longevity_CLHLS_and_other_study	1	16	25785949	G/T
Affx-12581099	rs6690755	13303_longevity_CLHLS_and_other_study	1	1	62803211	C/T
[truncated: 25,658 more rows]
[truncated: 6 more columns]
