# Supplementary material for: Integrated genetic analyses revealed novel human longevity loci and reduced risks of multiple diseases in a cohort study of 15,651 Chinese individuals
Source: Aging Cell. 2021 Mar 3;20(3):e13323. doi: 10.1111/acel.13323 (PMC7963337; doi:10.1111/acel.13323)
Supplement: Supplementary file 5 — Table S4 [file ACEL-20-e13323-s019.xlsx]

## Sheet: sheet
Table S4. Twelve SNPs showed significant assocatios with longevity after multiple tesing correction in dataset 1(P<1.81× 10−6)
SNP	CHR	BP	EA	NEA	dataset 1				dataset 2 (removing 1,922 overlapped samples)				meta-analysis
					maf	β	SE	P	maf	β	SE	P	β	SE	P
rs17169634:34093997:A:G	7	34093997	G	A	0.1539	0.3699	0.0426	3.874e-18	0.08316	-0.09672	0.1093	0.376	0.3084	0.0397	7.912e-15
rs1267601:140544165:T:C	7	140544165	C	T	0.135	0.2806	0.0451	4.891e-10	0.08372	-0.2391	0.108	0.02687	0.2034	0.0416	1.018e-06
rs1801214:6303022:C:T	4	6303022	C	T	0.08039	-0.3434	0.05526	5.131e-10	0.05196	0.1714	0.1299	0.1872	-0.2645	0.0509	1.973e-07
rs16981095:16190863:T:G	19	16190863	G	T	0.09947	0.3104	0.05152	1.68e-09	0.07864	-0.02013	0.07852	0.7977	0.2109	0.0431	9.747e-07
rs4573339:95806365:A:G	9	95806365	G	A	0.2153	0.2059	0.03659	1.829e-08	0.1727	-0.0876	0.07858	0.2649	0.1536	0.0332	3.644e-06
rs4478239:188191306:C:A	4	188191306	C	A	0.1152	0.2624	0.04828	5.488e-08	0.06651	-0.05986	0.1168	0.6084	0.2154	0.0446	1.386e-06
rs3803304:105239146:C:G	14	105239146	G	C	0.1121	0.2773	0.05179	8.538e-08	0.08091	-0.1273	0.1106	0.2499	0.2045	0.0469	1.295e-05
rs62235517:29989529:G:A	3	29989529	A	G	0.06625	-0.3186	0.06115	1.891e-07	0.04934	0.3606	0.1322	0.00639	-0.1989	0.0555	0.0003389
rs1043943:14183410:T:C	3	14183410	T	C	0.3618	0.1652	0.03266	4.238e-07	0.3532	0.08134	0.04182	0.01612	0.1464	0.0288	3.594e-08
rs2075650:45395619:A:G	19	45395619	G	A	0.09323	-0.2605	0.05243	6.761e-07	0.08543	-0.4417	0.1113	7.262e-05	-0.2934	0.0474	6.171e-10
rs11925757:14241981:G:A	3	14241981	G	A	0.4244	0.157	0.03233	1.205e-06	0.4112	0.05155	0.05862	0.3792	0.1324	0.0283	2.911e-06
rs16850288:14787685:T:C	1	14787685	C	T	0.1074	0.2403	0.04999	1.531e-06	0.07509	0.06604	0.1113	0.5531	0.211	0.0456	3.691e-06
