# Supplementary material for: Integrated genetic analyses revealed novel human longevity loci and reduced risks of multiple diseases in a cohort study of 15,651 Chinese individuals
Source: Aging Cell. 2021 Mar 3;20(3):e13323. doi: 10.1111/acel.13323 (PMC7963337; doi:10.1111/acel.13323)
Supplement: Supplementary file 6 — Table S5 [file ACEL-20-e13323-s018.xlsx]

## Sheet: sheet
Table S5. 3966 diseases-related SNPs in GWAS catalog significantly associated with longevity.
Note:3414 SNPs are avaliable after quality control.
SNP	EA	NEA	BETA	SE	P-value for longevity	SNPs	PUBMEDID	Chr id	Chr pos	Strongest SNP-Risk Allele	SNPs Risk Allele	Frequency	p-Value	OR or beta	95% CI	Disease traits	Allele frequency in Chinese
7_34093997	a	g	-0.3084	0.0397	7.912e-15	rs17169634	24770881	7	34054385	rs17169634-?	rs17169634	NR	1e-07	NR	NR	Alzheimer's disease	0.08128
19_45392254	t	c	-0.257	0.0512	5.095e-07	rs6857	23419831	19	44888997	rs6857-T	rs6857	0.28	1e-10	NR	NR	Alzheimer's disease biomarkers	0.08093
1_156197380	t	c	0.1317	0.0297	9.304e-06	rs2984613	24656865	1	156227589	rs2984613-C	rs2984613	0.68	2e-10	1.33	[1.22-1.46]	Intracerebral hemorrhage	0.3392
4_6303022	t	c	0.2645	0.0509	1.973e-07	rs1801214	20581827	4	6301295	rs1801214-T	rs1801214	NR	3e-08	1.13	[1.08-1.18]	Type 2 diabetes	0.0536
2_23898317	t	c	-0.3962	0.0828	1.696e-06	rs4665630	21347282	2	23675447	rs4665630-?	rs4665630	0.49	1e-07	1.21	[1.13-1.30]	Coronary heart disease	1
6_41379315	a	g	-0.4722	0.1019	3.587e-06	rs7762544	23459936	6	41411577	rs7762544-?	rs7762544	NR	8e-08	1.4	[1.24-1.59]	Periodontitis	0.992891
7_19049388	a	g	-0.1194	0.0299	6.492e-05	rs2107595	23041239	7	19009765	rs2107595-A	rs2107595	0.16	2e-16	1.39	[1.27-1.53]	Stroke (ischemic)	0.315
5_148904092	a	t	0.7116	0.1547	4.228e-06	rs10058728	21642993	5	149524529	rs10058728-T	rs10058728	0.98	5e-09	2.04	[1.61-2.56]	Esophageal cancer	0.995261
2_65667272	a	c	0.132	0.0357	0.0002155	rs6740462	23128233	2	65440138	rs6740462-A	rs6740462	0.739	2e-08	1.08	[1.046-1.116]	Inflammatory bowel disease	0.178
3_33015469	t	g	-0.0963	0.0279	0.0005525	rs13314993	20190752	3	32973977	rs13314993-C	rs13314993	0.46	3e-09	1.13	[1.08-1.17]	Celiac disease	0.4946
4_188191306	a	c	-0.2154	0.0446	1.386e-06	rs4478239	22472876	4	187270152	rs4478239-?	rs4478239	NR	5e-06	NR	NR	Major depressive disorder	0.06874
15_25022988	t	c	0.2645	0.0643	3.886e-05	rs8030136	24024966	15	24777841	rs8030136-T	rs8030136	0.17	6e-06	0.19	[0.11-0.28] unit decrease	Periodontitis (DPAL)	0.05072
1_169514006	a	g	0.408	0.1007	5.086e-05	rs1018827	21980494	1	169544768	rs1018827-A	rs1018827	0.12	2e-26	2.52	[NR]	Venous thromboembolism	1
18_21365853	a	g	0.1493	0.0356	2.745e-05	rs11082762	22959728	18	23785889	rs11082762-A	rs11082762	0.36	7e-07	1.16	[1.09-1.24]	Amyotrophic lateral sclerosis	0.1612
2_97413488	c	g	-0.1055	0.0297	0.0003779	rs2314398	18711365	2	96747751	rs2314398-?	rs2314398	0.69	3e-06	1.17	[NR]	Bipolar disorder	0.3304
10_81788104	t	c	-0.1185	0.0302	8.617e-05	rs12220777	23144326	10	80028348	rs12220777-C	rs12220777	0.08	7e-11	NR	NR	Chronic obstructive pulmonary disease-related biomarkers	0.369668
19_10838486	a	g	0.21	0.0611	0.0005844	rs11671653	21347282	19	10727810	rs11671653-A	rs11671653	0.11	9e-07	0.11	[0.07-0.15] SD increase	Coronary heart disease	0.05268
1_4668670	a	g	0.1209	0.0306	7.662e-05	rs3896439	23064961	1	4608610	rs3896439-?	rs3896439	NR	2e-08	NR	NR	Dental caries	0.2967
13_43052880	a	g	-0.1225	0.0362	0.0007198	rs2062305	21102463	13	42478744	rs2062305-G	rs2062305	0.346	5e-10	1.1	[1.05-1.15]	Crohn's disease	0.1695
5_131430118	a	g	0.0919	0.0319	0.004005	rs657075	24390342	5	132094425	rs657075-A	rs657075	0.17	8e-07	1.09	[1.05-1.13]	Rheumatoid arthritis	0.2435
8_54555200	a	c	0.6097	0.167	0.0002613	rs11773966	23092984	8	53642640	rs11773966-A	rs11773966	NR	2e-06	2.17	[NR]	Bipolar disorder (mood-incongruent)	1
2_97405440	a	g	0.1085	0.0321	0.0007134	rs2271893	22182935	2	96739703	rs2271893-G	rs2271893	NR	2e-10	NR	NR	Bipolar disorder	0.2544
7_31155347	t	c	0.114	0.0345	0.0009446	rs1558477	21621269	7	31115733	rs1558477-?	rs1558477	NR	3e-07	NR	NR	Major depressive disorder	0.1834
11_30760335	t	c	-0.0833	0.0285	0.003448	rs3925584	22479191	11	30738788	rs3925584-?	rs3925584	NR	8e-18	0.01	[0.0057-0.0093] ml/min/1.73m^2 decrease	Chronic kidney disease	0.3654
19_45415640	a	g	0.1698	0.0469	0.0002937	rs445925	20838585	19	44912383	rs445925-G	rs445925	NR	9e-19	11.96	[9.33-14.59] % SD increase	Cardiovascular disease risk factors	0.09987
4_38799710	t	c	0.0776	0.0284	0.006209	rs4833095	24388013	4	38798089	rs4833095-T	rs4833095	0.74	5e-12	1.2	[1.14-1.26]	Asthma and hay fever	0.3947
1_99348836	a	g	-0.0993	0.0334	0.002949	rs11166135	23064961	1	98883280	rs11166135-?	rs11166135	NR	1e-06	NR	NR	Dental caries	0.2042
6_7258617	t	c	-0.0765	0.0277	0.005726	rs9502570	24509480	6	7258384	rs9502570-A	rs9502570	NR	1e-09	1.06	[1.04-1.08]	Type 2 diabetes	0.4938
2_46642249	a	g	0.0966	0.0278	0.0005055	rs2346177	21347282	2	46415110	rs2346177-A	rs2346177	0.49	2e-06	0.07	[0.04-0.10] SD increase	Coronary heart disease	0.4429
22_38544298	a	g	0.0919	0.0318	0.003823	rs2284063	19578364	22	38148291	rs2284063-?	rs2284063	0.37	2e-09	1.2	[1.14-1.28]	Melanoma	0.2526
5_158787385	a	g	-0.0851	0.0277	0.002107	rs6556412	21102463	5	159360377	rs6556412-A	rs6556412	0.332	5e-14	1.18	[1.13-1.24]	Crohn's disease	0.4352
22_38545619	a	g	0.0921	0.0318	0.00381	rs6001027	21983787	22	38149612	rs6001027-?	rs6001027	0.65	2e-06	1.18	[1.09-1.27]	Melanoma	0.2506
1_196646176	t	g	-0.2005	0.0571	0.0004512	rs1329424	23326517	1	196677046	rs1329424-T	rs1329424	0.38	2e-31	1.41	[1.33-1.49]	Age-related macular degeneration	0.05852
4_38812876	t	c	0.0759	0.0284	0.007565	rs17616434	23817571	4	38811255	rs17616434-T	rs17616434	0.78	5e-11	1.23	[1.18-1.29]	Allergic sensitization	0.38
6_50845490	a	g	0.1368	0.0383	0.000354	rs2207139	23563607	6	50877777	rs2207139-G	rs2207139	0.18	3e-19	1.2	[NR]	Obesity	0.1601
10_11000339	t	g	0.1538	0.045	0.0006256	rs62209	21379329	10	10958376	rs62209-C	rs62209	NR	2e-07	2.04	[1.56-2.67] (among APOE E4 homozygotes)	Alzheimer's disease (late onset)	0.09732
6_50836279	a	g	-0.1333	0.0376	0.0003966	rs734597	21935397	6	50868566	rs734597-A	rs734597	NR	3e-08	NR	NR	Obesity (extreme)	0.1611
4_175846426	a	c	0.0951	0.0316	0.002602	rs6828523	23535729	4	174925275	rs6828523-C	rs6828523	0.87	4e-16	1.11	[1.09-1.15]	Breast cancer	0.2737
11_102401661	t	c	-0.1701	0.052	0.001058	rs11568818	23535732	11	102530930	rs11568818-A	rs11568818	0.56	2e-11	1.1	[1.06-1.14]	Prostate cancer	0.08
6_32657578	t	c	0.063	0.0289	0.02947	rs7774434	21399635	6	32689801	rs7774434-C	rs7774434	0.38	4e-34	1.6	[1.48-1.73]	Primary biliary cirrhosis	0.3699
1_117100957	a	g	0.0984	0.0282	0.0004775	rs1335532	21833088	1	116558335	rs1335532-A	rs1335532	NR	3e-16	1.22	[1.19-1.24]	Multiple sclerosis	0.4238
8_133929917	t	c	0.0862	0.0286	0.002602	rs853308	22561518	8	132917672	rs853308-G	rs853308	0.48	2e-08	1.2	[NR]	Vitiligo	0.3775
1_214118090	a	c	-0.0749	0.0276	0.006735	rs340849	22159054	1	213944747	rs340849-?	rs340849	NR	8e-06	1.69	[1.33-2.13]	Alzheimer's disease	0.4689
6_135494875	t	c	-0.074	0.0294	0.01178	rs9321490	21833088	6	135173737	rs9321490-G	rs9321490	NR	2e-06	1.1	[1.08-1.11]	Multiple sclerosis	0.3276
3_163855069	t	c	0.117	0.0438	0.007588	rs78661745	23568457	3	164137281	rs78661745-C	rs78661745	0.908	7e-06	0.07	[0.039-0.097] unit decrease	Bulimia nervosa	0.1106
2_97410949	a	g	-0.0887	0.0295	0.002689	rs6746896	21926972	2	96745212	rs6746896-A	rs6746896	NR	2e-06	1.1	[NR]	Bipolar disorder	0.3245
5_158822645	c	g	-0.0838	0.0278	0.002595	rs6887695	17554261	5	159395637	rs6887695-?	rs6887695	0.32	9e-06	1.26	[1.12-1.41]	Crohn's disease	0.4297
14_80002096	t	c	0.0663	0.0277	0.01684	rs7147705	22959728	14	79535753	rs7147705-T	rs7147705	0.29	6e-06	NR	NR	Amyotrophic lateral sclerosis (age of onset)	0.4346
18_57850422	t	g	-0.1015	0.0367	0.005763	rs538656	23563607	18	60183189	rs538656-T	rs538656	0.24	2e-36	1.15	[NR]	Obesity	0.2038
2_66966066	t	c	0.0784	0.0282	0.005462	rs2901879	24743840	2	66738934	rs2901879-?	rs2901879	0.41-0.49	7e-07	1.11	[1.06-1.16]	Colorectal cancer (diet interaction)	0.4291
1_117104215	a	g	0.0956	0.028	0.000648	rs2300747	22190364	1	116561593	rs2300747-A	rs2300747	0.91	6e-09	1.37	[NR]	Multiple sclerosis	0.4241
10_105846074	a	g	-0.1183	0.0467	0.01132	rs1320448	21348951	10	104086316	rs1320448-?	rs1320448	NR	2e-08	NR	NR	Cardiac hypertrophy	0.09231
14_68243075	a	c	-0.1784	0.0563	0.001546	rs12891047	24529757	14	67776358	rs12891047-?	rs12891047	NR	6e-07	NR	NR	Amyotrophic lateral sclerosis (sporadic)	0.07473
4_15737101	a	c	0.0581	0.0283	0.04034	rs11724635	21292315	4	15735478	rs11724635-A	rs11724635	0.56	1e-16	1.15	[1.11-1.19]	Parkinson's disease	0.3965
4_153893354	a	g	-0.0702	0.0275	0.01068	rs11099864	17362836	4	152972202	rs11099864-?	rs11099864	NR	9e-06	1	[0.80-1.40]	Amyotrophic lateral sclerosis	0.4714
4_15737348	a	g	0.057	0.0282	0.04345	rs4698412	22451204	4	15735725	rs4698412-?	rs4698412	NR	3e-07	1.14	[NR]	Parkinson's disease	0.3964
2_217481271	a	g	0.0701	0.0297	0.01838	rs9288520	22960999	2	216616548	rs9288520-?	rs9288520	0.34	4e-11	1.33	[1.22-1.45]	Esophageal cancer (alcohol interaction)	0.3126
13_24042510	a	g	0.1347	0.0428	0.001648	rs10162002	22493691	13	23468371	rs10162002-A	rs10162002	0.149	5e-06	1.23	[1.13-1.35]	Hypothyroidism	0.1239
1_155162067	t	c	0.0695	0.0353	0.04903	rs4072037	20729852	1	155192276	rs4072037-A	rs4072037	0.84	4e-07	1.33	[1.19-1.49]	Esophageal cancer and gastric cancer	0.1775
6_31448976	a	c	0.1988	0.0611	0.001129	rs3099844	22399527	6	31481199	rs3099844-A	rs3099844	0.08	2e-08	0.15	[NR] mmol/l decrease	Metabolic syndrome	0.06453
6_50798526	t	c	-0.0903	0.0321	0.00488	rs2206277	21386085	6	50830813	rs2206277-A	rs2206277	NR	1e-07	0.17	[0.11-0.23] unit increase	Metabolic syndrome (bivariate traits)	0.2412
2_222881518	t	g	-0.1355	0.0472	0.00407	rs1559473	24529757	2	222016799	rs1559473-?	rs1559473	NR	1e-06	NR	NR	Amyotrophic lateral sclerosis (sporadic)	0.0964
6_154414563	a	g	-0.1152	0.0415	0.005568	rs675026	21347282	6	154093428	rs675026-?	rs675026	0.72	5e-06	1.2	[1.11-1.30]	Coronary heart disease	0.1193
6_50803050	a	g	0.1264	0.0377	0.0007887	rs987237	19557161	6	50835337	rs987237-G	rs987237	0.164	2e-11	0.04	[0.03-0.05] z-score unit increase	Adiposity	0.1607
6_31274555	t	c	0.1416	0.0506	0.005128	rs10484554	20953190	6	31306778	rs10484554-?	rs10484554	NR	4e-214	4.66	[4.23-5.13]	Psoriasis	0.1096
15_79111093	t	c	-0.0785	0.0285	0.00587	rs4380028	21378988	15	78818751	rs4380028-C	rs4380028	0.65	4e-09	1.07	[1.05-1.10]	Coronary heart disease	0.4001
6_116312893	a	t	0.1286	0.0422	0.002335	rs9488822	24097068	6	115991730	rs9488822-T	rs9488822	0.36	2e-07	0.03	[NR] unit increase	HDL/LDL cholesterol	0.13981
5_132628884	c	g	-0.0682	0.0311	0.02849	rs17166496	17554300	5	133293192	rs17166496-G	rs17166496	0.61	5e-06	1.3	[1.15-1.47]	Type 1 diabetes	0.28673
9_118658716	a	g	-0.0998	0.0395	0.0115	rs10982990	24529757	9	115896437	rs10982990-?	rs10982990	NR	2e-06	NR	NR	Amyotrophic lateral sclerosis (sporadic)	0.1248
17_54868625	a	c	-0.1029	0.0373	0.005786	rs7224488	24529757	17	56791264	rs7224488-?	rs7224488	NR	2e-06	NR	NR	Amyotrophic lateral sclerosis (sporadic)	0.1672
9_96716028	a	g	0.1309	0.0517	0.01131	rs11789015	24121790	9	93953746	rs11789015-A	rs11789015	0.717	2e-07	1.23	[1.14-1.33]	Esophageal adenocarcinoma	0.07505
5_33636594	a	g	-0.0528	0.0283	0.06262	rs6868223	20400778	5	33636489	rs6868223-A	rs6868223	0.338	2e-06	1.58	[0.98-2.56]	Mortality in heart failure	0.4218
15_92859881	a	g	0.073	0.028	0.009055	rs1871438	24743840	15	92316651	rs1871438-?	rs1871438	0.51-0.56	8e-07	1.11	[1.07-1.16]	Colorectal cancer (diet interaction)	0.4323
5_115512352	a	g	0.0921	0.0348	0.008196	rs1396485	22228203	5	116176655	rs1396485-?	rs1396485	NR	7e-07	NR	NR	Inflammatory biomarkers	0.1902
6_12903957	a	g	-0.0931	0.0303	0.002132	rs9349379	23793025	6	12903725	rs9349379-?	rs9349379	0.6	3e-10	1.16	[1.11-1.22]	Migraine without aura	0.2908
9_22098574	a	g	0.0792	0.0276	0.004039	rs4977574	19198609	9	22098575	rs4977574-G	rs4977574	0.56	3e-44	1.29	[1.25-1.34]	Myocardial infarction (early onset)	0.4623
16_9911386	a	c	-0.1444	0.0543	0.007877	rs8058295	23453885	16	9817529	rs8058295-A	rs8058295	NR	7e-06	1.06	[1.04-1.09]	Autism spectrum disorder, attention deficit-hyperactivity disorder, bipolar disorder, major depressive disorder, and schizophrenia (combined)	0.06804
7_42264679	t	c	0.0748	0.0322	0.02027	rs4724100	22036096	7	42225080	rs4724100-C	rs4724100	0.45	2e-06	1.14	[1.08-1.21]	Allergic rhinitis	0.2429
1_98502934	t	g	-0.1202	0.0543	0.0268	rs1625579	21926974	1	98037378	rs1625579-T	rs1625579	0.8	2e-11	1.12	[1.09-1.16]	Schizophrenia	0.06866
10_62179812	t	c	-0.0948	0.0345	0.005982	rs10994336	18711365	10	60420054	rs10994336-T	rs10994336	0.05	9e-09	1.45	[NR]	Bipolar disorder	0.2065
10_62185494	t	c	-0.0943	0.0345	0.006262	rs4948418	22182935	10	60425736	rs4948418-T	rs4948418	NR	4e-10	NR	NR	Bipolar disorder	0.2063
16_87111630	a	g	-0.0603	0.0284	0.03353	rs12933233	22005931	16	87078024	rs12933233-?	rs12933233	NR	8e-06	NR	NR	Alzheimer's disease (age of onset)	0.3714
11_13331226	a	g	-0.0688	0.0278	0.01329	rs4757144	23358160	11	13309679	rs4757144-G	rs4757144	0.418	5e-06	1.15		Schizophrenia	0.4176
4_30468166	a	g	0.0785	0.0301	0.009091	rs6856768	22832961	4	30466544	rs6856768-?	rs6856768	NR	5e-06	1.18	[NR]	Alzheimer's disease	0.3157
6_33054861	a	g	0.0769	0.0313	0.01405	rs9277535	21764829	6	33087084	rs9277535-?	rs9277535	NR	3e-12	1.39	[1.23-1.59]	Hepatitis B vaccine response	0.575829
2_181041286	a	g	0.068	0.0293	0.02029	rs16867225	22219177	2	180176559	rs16867225-?	rs16867225	NR	3e-06	1.56	[1.3-1.89]	Prostate cancer (gene x gene interaction)	0.3391
2_213296863	t	c	0.1412	0.0611	0.02092	rs13393577	22452962	2	212432139	rs13393577-T	rs13393577	0.051	9e-14	1.53	[1.37-1.70]	Breast cancer	0.05188
19_32158464	a	g	-0.1197	0.0463	0.009772	rs16966122	23496005	19	31667558	rs16966122-?	rs16966122	NR	2e-06	1.6	[NR] unit decrease	Narcolepsy with cataplexy	0.09718
6_31354182	t	c	-0.1013	0.0388	0.009097	rs6932730	23817571	6	31386405	rs6932730-T	rs6932730	0.82	4e-08	1.14	[1.09-1.20]	Allergic sensitization	0.1666
4_109046960	a	g	-0.0893	0.0297	0.00266	rs956237	22291604	4	108125804	rs956237-A	rs956237	0.33	2e-06	1.18	[1.10-1.26]	Systemic lupus erythematosus	0.3144
10_70931474	t	c	-0.095	0.0436	0.0295	rs1802295	21874001	10	69171718	rs1802295-A	rs1802295	0.26	4e-08	1.08	[1.05-1.12]	Type 2 diabetes	0.1091
6_13722523	a	g	0.0831	0.0283	0.0033	rs204247	23535729	6	13722291	rs204247-G	rs204247	0.43	8e-09	1.05	[1.03-1.07]	Breast cancer	0.3885
11_65349756	t	g	0.0653	0.0278	0.019	rs6591182	20708005	11	65582285	rs6591182-A	rs6591182	0.47	9e-07	0.54	[NR] unit increase	Non-alcoholic fatty liver disease histology (lobular)	0.4486
6_33143948	c	g	0.078	0.0319	0.01435	rs2254287	18193043	6	33176171	rs2254287-G	rs2254287	0.38	5e-08	1.91	[NR] mg/dl higher	HDL/LDL cholesterol	0.2774
2_188196469	t	c	0.1025	0.0419	0.01456	rs840616	21378988	2	187331742	rs840616-?	rs840616	NR	7e-07	NR	NR	Coronary heart disease	0.1192
9_22096055	a	g	0.0757	0.0276	0.006024	rs10757274	22751097	9	22096056	rs10757274-G	rs10757274	0.46	8e-45	1.37	[1.31-1.43]	Coronary heart disease	0.4619
2_227068080	a	c	-0.1205	0.0485	0.013	rs2943634	17634449	2	226203364	rs2943634-C	rs2943634	0.65	2e-07	1.21	[1.13-1.30]	Coronary heart disease	0.08969
8_129427518	a	g	-0.0681	0.03	0.02308	rs7815944	23042114	8	128415272	rs7815944-A	rs7815944	0.673	4e-07	1.16	[1.10-1.23]	Atopic dermatitis	0.3009
6_32401079	a	g	-0.163	0.0531	0.002148	rs3129860	23321320	6	32433302	rs3129860-A	rs3129860	0.231	1e-09	1.36	[1.22-1.49]	Hepatitis C induced liver cirrhosis	0.07588
5_56122344	a	g	-0.1322	0.0417	0.001537	rs16886364	24493630	5	56826517	rs16886364-?	rs16886364	0.07	5e-12	1.36	[1.25-1.48]	Breast cancer (early onset)	0.1069
9_22115286	t	c	0.0715	0.028	0.01075	rs944797	21971053	9	22115287	rs944797-C	rs944797	0.46	6e-16	1.25	[1.18-1.31]	Coronary heart disease	0.4677
9_136137065	a	g	0.0695	0.0281	0.01336	rs687621	23650146	9	133261662	rs687621-G	rs687621	0.65	2e-52	1.55	[1.47-1.64]	Venous thromboembolism	0.4265
15_33505067	a	c	0.1024	0.0371	0.005801	rs974379	23377640	15	33212866	rs974379-C	rs974379	0.075	8e-06	1.29	[1.17-1.4]	Major depressive disorder	0.1682
17_76633965	a	g	-0.0828	0.029	0.004261	rs4796827	24047446	17	78637883	rs4796827-A	rs4796827	0.409	2e-06	1.33	[NR]	Anxiety and major depressive disorder	0.3604
10_123093901	t	c	0.0526	0.0282	0.06263	rs11199914	23535729	10	121334387	rs11199914-C	rs11199914	0.68	2e-08	1.05	[1.03-1.08]	Breast cancer	0.3965
7_41743294	t	c	0.064	0.0283	0.02351	rs2877098	23793025	7	41703696	rs2877098-?	rs2877098	0.66	2e-06	1.11	[1.06-1.16]	Migraine without aura	0.384
7_35554788	t	c	0.0558	0.0277	0.04379	rs343064	20708005	7	35515178	rs343064-A	rs343064	0.4	3e-08	1.31	[NR] unit increase	Non-alcoholic fatty liver disease histology (other)	0.4803
4_109016824	a	c	-0.0807	0.0293	0.005828	rs898518	23770605	4	108095668	rs898518-A	rs898518	0.59	4e-10	1.2	[1.14-1.27]	Chronic lymphocytic leukemia	0.333
10_72332440	t	c	0.0732	0.0303	0.01569	rs10999409	19553259	10	70572684	rs10999409-T	rs10999409	0.45	5e-06	1.3	[1.16-1.45]	Obesity (extreme)	0.2962
8_11343680	a	g	-0.0625	0.0322	0.05193	rs2254546	23273568	8	11486171	rs2254546-G	rs2254546	0.73	2e-13	1.49		Systemic lupus erythematosus	0.2459
4_102715888	a	g	-0.0557	0.0285	0.05023	rs4522865	23273568	4	101794731	rs4522865-A	rs4522865	0.54	5e-06	1.35		Systemic lupus erythematosus	0.4002
10_80942631	a	g	-0.0527	0.0278	0.05775	rs12571751	24509480	10	79182874	rs12571751-A	rs12571751	0.51	2e-10	1.09	[1.06-1.13]	Type 2 diabetes	0.4515
8_11359638	t	g	0.0557	0.0303	0.06623	rs1600249	21452313	8	11502129	rs1600249-?	rs1600249	0.67	5e-06	1.3	[1.16-1.45]	Rheumatoid arthritis	0.2959
9_6784726	c	g	-0.0588	0.0289	0.04228	rs10815468	20889312	9	6784726	rs10815468-?	rs10815468	NR	7e-06	1.22	[NR]	Bipolar disorder and schizophrenia	0.398104
6_32569691	a	g	-0.0924	0.036	0.01017	rs477515	18758464	6	32601914	rs477515-?	rs477515	0.69	1e-08	1.38	[1.23-1.54]	Inflammatory bowel disease	0.2055
13_24293859	a	g	-0.0701	0.0299	0.01894	rs753955	21725308	13	23719720	rs753955-G	rs753955	0.29	2e-12	1.18	[1.13-1.24]	Lung cancer	0.3107
6_32668100	a	g	-0.0587	0.0282	0.03741	rs2647045	23349640	6	32700323	rs2647045-?	rs2647045	NR	4e-10	1.69	[NR]	Lymphoma	0.388626
2_166943277	t	g	-0.0937	0.0416	0.02417	rs11890028	22949513	2	166086767	rs11890028-T	rs11890028	0.688	4e-06	1.18	[1.09-1.27]	Epilepsy (generalized)	0.125
15_71576755	a	g	-0.093	0.0407	0.02219	rs1442779	24024966	15	71284416	rs1442779-?	rs1442779	0.72	7e-06	1.33	[1.18-1.52]	Periodontitis (PAL4Q3)	0.1271
6_31252925	t	c	0.127	0.0512	0.01308	rs12191877	20953188	6	31285148	rs12191877-?	rs12191877	NR	4e-32	2.79	[2.35-3.33]	Psoriasis	0.1026
22_34823828	a	g	0.0631	0.0288	0.02838	rs1034394	23377640	22	34427837	rs1034394-G	rs1034394	0.339015	2e-06	0.21	[0.12-0.3] unit increase	Major depressive disorder	0.3753
22_21979096	t	c	0.0618	0.0275	0.02446	rs11089637	24390342	22	21624807	rs11089637-C	rs11089637	0.16	2e-07	1.1	[1.06-1.15]	Rheumatoid arthritis	0.4799
10_105672842	a	g	-0.0588	0.0295	0.04637	rs11191865	23583980	10	103913084	rs11191865-A	rs11191865	0.49	2e-08	1.25	[1.15-1.35]	Interstitial lung disease	0.3173
11_2844216	c	g	-0.0648	0.029	0.02554	rs163182	21799836	11	2822986	rs163182-C	rs163182	0.34	2e-17	1.28	[NR]	Type 2 diabetes	0.348
5_131723288	t	c	-0.0655	0.0304	0.03098	rs2073643	20860503	5	132387596	rs2073643-T	rs2073643	0.45	2e-07	1.11	[1.06-1.15]	Asthma	0.2813
4_148401190	a	g	-0.0805	0.0337	0.01705	rs6841581	24262325	4	147480038	rs6841581-?	rs6841581	NR	2e-08	NR	NR	Coronary artery disease or large artery stroke	0.2101
7_92764982	t	c	0.0512	0.0279	0.06703	rs1133906	23740937	7	93135669	rs1133906-?	rs1133906	NR	2e-07	1.21	[NR]	Systemic lupus erythematosus and Systemic sclerosis	0.4414
2_130034326	t	c	-0.1023	0.0401	0.01068	rs7567687	24024966	2	129276753	rs7567687-?	rs7567687	0.47	8e-06	1.32	[1.18-1.49]	Periodontitis (PAL4Q3)	0.1388
13_23864657	a	g	0.0697	0.0331	0.03533	rs9552911	23300278	13	23290518	rs9552911-G	rs9552911	0.93	2e-08	1.49	[1.3-1.72]	Type 2 diabetes	0.2274
6_104432165	a	g	-0.0546	0.0282	0.05309	rs4520040	21348951	6	103984290	rs4520040-?	rs4520040	NR	3e-06	NR	NR	Cardiac hypertrophy	0.3835
5_176691279	t	g	0.0456	0.0285	0.1096	rs10037055	23793025	5	177264278	rs10037055-?	rs10037055	0.83	5e-06	1.14	[1.08-1.19]	Migraine without aura	0.4632
2_173311553	a	g	0.0749	0.0306	0.01439	rs12621278	19767753	2	172446825	rs12621278-?	rs12621278	0.94	9e-23	1.33	[1.25-1.43]	Prostate cancer	0.2894
1_234726012	a	c	0.0713	0.0322	0.02702	rs744487	21347282	1	234590266	rs744487-A	rs744487	0.72	5e-06	0.07	[0.04-0.10] SD decrease	Coronary heart disease	0.2447
5_150461049	a	g	0.0666	0.0334	0.04648	rs960709	23740937	5	151081488	rs960709-?	rs960709	NR	2e-08	1.21	[NR]	Systemic lupus erythematosus and Systemic sclerosis	0.2412
10_95895940	a	g	0.0306	0.0282	0.2774	rs932764	21909115	10	94136183	rs932764-G	rs932764	0.44	9e-09	0.06	[NR] unit increase	Hypertension	0.4323
3_99266337	t	c	-0.0851	0.0356	0.01694	rs13070584	20686651	3	99547493	rs13070584-T	rs13070584	0.05	2e-06	1.42	[1.23-1.65]	Chronic kidney disease and serum creatinine levels	0.193
5_44365545	a	c	-0.0672	0.0276	0.01475	rs2121875	21743467	5	44365443	rs2121875-G	rs2121875	0.34	4e-08	1.05	[1.02-1.08]	Prostate cancer	0.4762
6_111994732	a	g	-0.1034	0.0533	0.05236	rs117112346	24529757			kgp4511292-?	rs117112346	NR	3e-06	NR	NR	Amyotrophic lateral sclerosis (sporadic)	0.07294
15_78867482	a	c	0.079	0.0309	0.01056	rs17486278	22837378	15	78575140	rs17486278-?	rs17486278	0.34	2e-07	1.18		Airflow obstruction	0.2795
1_103379918	a	g	0.0646	0.0298	0.03053	rs3753841	22922875	1	102914362	rs3753841-G	rs3753841	NR	9e-10	1.2	[NR]	Glaucoma (primary open-angle)	0.2984
7_146897403	a	g	0.0542	0.0284	0.05642	rs10273775	22159054	7	147200311	rs10273775-G	rs10273775	0.42	9e-06	1.52	[1.27-1.84]	Alzheimer's disease	0.3699
3_80368463	t	c	-0.0964	0.054	0.07436	rs10511112	23793025	3	80319313	rs10511112-C	rs10511112	0.07	5e-06	1.11	[1.06-1.16]	Migraine	0.06487
1_74993063	t	c	0.0717	0.0381	0.0598	rs1514174	23563607	1	74527379	rs1514174-C	rs1514174	0.44	1e-08	1.04	[NR]	Obesity	0.1452
1_114448389	t	c	-0.058	0.0286	0.04283	rs11552449	23535729	1	113905767	rs11552449-T	rs11552449	0.17	2e-08	1.07	[1.04-1.09]	Breast cancer	0.3687
22_37591318	a	g	-0.0535	0.0309	0.0828	rs229541	19430480	22	37195278	rs229541-?	rs229541	NR	2e-07	NR	NR	Type 1 diabetes	0.2705
17_39897264	a	t	-0.1223	0.0446	0.006098	rs6503659	22960999	17	41741012	rs6503659-A	rs6503659	0.13	3e-16	1.27	[1.20-1.34]	Esophageal cancer (squamous cell)	0.874408
4_148400819	a	c	-0.0775	0.0337	0.02145	rs6842241	22286173	4	147479667	rs6842241-C	rs6842241	0.694	1e-08	1.25	[1.161-1.343]	Intracranial aneurysm	0.21
22_21982892	t	c	-0.0659	0.0284	0.02051	rs2298428	21383967	22	21628603	rs2298428-T	rs2298428	NR	3e-10	NR	NR	Celiac disease and Rheumatoid arthritis	0.3883
22_30337586	t	c	-0.1245	0.0453	0.006007	rs36600	21725308	22	29941597	rs36600-A	rs36600	0.09	6e-13	1.29	[1.20-1.38]	Lung cancer	0.1158
5_94154588	t	c	-0.1652	0.0521	0.00151	rs17418283	19416921	5	94818883	rs17418283-C	rs17418283	0.28	1e-07	1.21	[1.13-1.30]	Bipolar disorder	0.07319
6_17813825	t	c	0.0521	0.0283	0.06603	rs10456809	22219177	6	17813594	rs10456809-?	rs10456809	NR	5e-06	1.25	[1.14-1.38]	Prostate cancer (gene x gene interaction)	0.3754
5_144528455	t	c	0.1249	0.0518	0.01598	rs1981626	24529757	5	145148892	rs1981626-?	rs1981626	NR	8e-06	NR	NR	Amyotrophic lateral sclerosis (sporadic)	0.07527
7_82450035	a	c	0.0689	0.04	0.08484	rs2715148	21621269	7	82820719	rs2715148-?	rs2715148	NR	1e-06	NR	NR	Major depressive disorder	0.1384
22_21973319	t	c	-0.0633	0.0282	0.02487	rs4821116	24162738	22	21619030	rs4821116-G	rs4821116	0.59	2e-12	1.22	[1.15-1.3]	Hepatitis B	0.3847
17_46411500	a	g	0.0655	0.0384	0.0886	rs9303542	23535730	17	48334138	rs9303542-?	rs9303542	0.27	3e-10	1.14	[1.09-1.18]	Ovarian cancer	0.1475
6_32574171	c	g	0.0691	0.0281	0.01385	rs615672	17554300	6	32606394	rs615672-?	rs615672	NR	8e-27	NR	NR	Rheumatoid arthritis	0.4262
7_44231216	t	g	0.0653	0.0275	0.01756	rs3757840	22399527	7	44191617	rs3757840-A	rs3757840	0.46	4e-13	0.1	[NR] mmol/l increase	Metabolic syndrome	0.4679
9_14064741	t	g	-0.0571	0.0324	0.0779	rs7039300	23419831	9	14064742	rs7039300-G	rs7039300	0.23	2e-06	NR	NR	Alzheimer's disease biomarkers	0.2413
10_3538794	a	c	-0.0711	0.0281	0.01138	rs7092929	23870195	10	3496602	rs7092929-A	rs7092929	0.26	3e-07	0.21	[0.13-0.29] unit increase	Coronary artery calcification	0.396
16_3509056	a	g	0.0897	0.0368	0.01484	rs40363	24057671	16	3459056	rs40363-G	rs40363	0.72	3e-06	11.11	[NR]	Tuberculosis	0.1717
11_76299194	t	g	-0.0554	0.0277	0.04515	rs2155219	21297633	11	76588150	rs2155219-T	rs2155219	0.5	5e-16	1.13	[1.08-1.17]	Ulcerative colitis	0.4472
11_2233574	a	g	0.0985	0.0461	0.0326	rs7127900	24740154	11	2212344	rs7127900-A	rs7127900	NR	1e-07	1.4	[NR]	Prostate cancer (early onset)	0.09875
15_70006873	a	g	-0.0423	0.0302	0.1611	rs4776472	17903304	15	69714534	rs4776472-?	rs4776472	NR	8e-06	NR	NR	Atrial fibrillation	0.2989
14_79903376	a	g	0.0578	0.0277	0.03721	rs2370983	23563607	14	79437033	rs2370983-A	rs2370983	0.62	3e-09	1.04	[NR]	Obesity	0.4438
7_28812493	a	g	-0.0845	0.0378	0.02539	rs10238623	24047446	7	28772876	rs10238623-A	rs10238623	0.28	5e-06	1.55	[NR]	Anxiety in major depressive disorder	0.1549
6_36622900	a	c	0.0803	0.0369	0.02976	rs1321311	22634755	6	36655123	rs1321311-?	rs1321311	NR	1e-10	1.1	[1.07-1.13]	Colorectal cancer	0.1616
11_4496846	t	c	0.0477	0.0285	0.09413	rs2278170	22470424	11	4475616	rs2278170-?	rs2278170	NR	7e-06	1.43	[1.25-1.67]	Amyotrophic lateral sclerosis	0.3669
11_2228952	a	c	-0.0957	0.0459	0.03692	rs7126629	24740154	11	2207722	rs7126629-C	rs7126629	0.21	2e-08	1.44	[1.31-1.57]	Prostate cancer (early onset)	0.09886
1_7961206	t	c	0.0473	0.032	0.1398	rs227163	24390342	1	7901146	rs227163-C	rs227163	0.42	3e-09	1.11	[1.08-1.16]	Rheumatoid arthritis	0.2374
10_63958112	t	c	-0.1001	0.0503	0.04652	rs3125734	23028356	10	62198353	rs3125734-T	rs3125734	0.108	5e-09	1.2	[1.13-1.27]	Rheumatoid arthritis	0.07901
7_104503813	a	g	0.0513	0.0279	0.06573	rs10953454	21552555	7	104863366	rs10953454-?	rs10953454	NR	7e-07	NR	NR	Obesity	0.4051
7_30937178	t	c	0.0797	0.0411	0.05227	rs1000597	22396660	7	30897563	rs1000597-?	rs1000597	NR	2e-14	1.22	[1.16-1.29]	Nephrolithiasis	0.1312
7_110047964	t	c	0.0788	0.036	0.02851	rs4730430	23453885	7	110407907	rs4730430-T	rs4730430	NR	3e-06	1.06	[1.03-1.08]	Autism spectrum disorder, attention deficit-hyperactivity disorder, bipolar disorder, major depressive disorder, and schizophrenia (combined)	0.1869
6_133146796	a	c	-0.1345	0.0576	0.01957	rs7769051	21150874	6	132825657	rs7769051-A	rs7769051	0.29	2e-06	1.28	[1.16-1.42]	Type 2 diabetes nephropathy	0.06046
9_100740124	t	c	0.0904	0.0453	0.04624	rs4743150	21378988	9	97977842	rs4743150-?	rs4743150	NR	5e-06	NR	NR	Coronary heart disease	0.1034
22_39332623	t	c	-0.0728	0.0306	0.01752	rs1014971	24163127	22	38936618	rs1014971-T	rs1014971	0.62	1e-11	1.13	[1.09-1.17]	Bladder cancer	0.2876
10_104660004	a	g	-0.0627	0.031	0.04308	rs11191454	23453885	10	102900247	rs11191454-?	rs11191454	0.91	1e-08	1.13	[1.08-1.18]	Autism spectrum disorder, attention deficit-hyperactivity disorder, bipolar disorder, major depressive disorder, and schizophrenia (combined)	0.2771
6_32341353	a	g	-0.058	0.0292	0.04686	rs9268402	22751097	6	32373576	rs9268402-G	rs9268402	0.59	3e-15	1.16	[1.12-1.20]	Coronary heart disease	0.3895
1_55496039	t	c	0.1055	0.0592	0.0746	rs11206510	20864672	1	55030366	rs11206510-T	rs11206510	0.77	1e-10	0.03	[0.02-0.04] unit increase	HDL/LDL cholesterol	0.05306
17_46357120	a	g	-0.0637	0.0385	0.09781	rs2084881	20852632	17	48279758	rs2084881-?	rs2084881	NR	2e-06	1.12	[1.07-1.18]	Ovarian cancer	0.1472
6_31184196	a	g	0.062	0.028	0.02688	rs3869109	22319020	6	31216419	rs3869109-G	rs3869109	NR	1e-09	1.14	[NR]	Coronary heart disease	0.4301
16_10663627	t	g	-0.0531	0.0303	0.07989	rs2221433	23568457	16	10569770	rs2221433-G	rs2221433	0.682	5e-06	0.09	[0.05-0.124] unit decrease	Eating disorders	0.2968
10_104719096	a	g	0.0619	0.031	0.04588	rs12413409	20364137	10	102959339	rs12413409-G	rs12413409	0.91	1e-09	1.29	[1.19-1.40]	Intracranial aneurysm	0.2766
5_150458146	t	c	-0.064	0.0324	0.04803	rs10036748	23273568	5	151078585	rs10036748-T	rs10036748	0.74	3e-06	1.25		Systemic lupus erythematosus	0.243
15_71574799	c	g	0.0879	0.0401	0.02813	rs9806183	24024966	15	71282460	rs9806183-C	rs9806183	0.66	2e-06	1.37	[1.20-1.57]	Periodontitis (PAL4Q3)	0.1357
8_81438420	t	c	-0.0779	0.0326	0.01681	rs1051920	22493691	8	80526185	rs1051920-T	rs1051920	0.254	4e-06	1.14	[1.08-1.21]	Hypothyroidism	0.2502
5_56195790	a	g	-0.0836	0.0388	0.03137	rs12655019	24493630	5	56899963	rs12655019-?	rs12655019	0.1	3e-10	1.27	[1.18-1.37]	Breast cancer (early onset)	0.1321
10_114726843	a	g	-0.05	0.0297	0.09254	rs11196172	24836286	10	112967084	rs11196172-A	rs11196172	0.68	1e-12	1.14	[1.10-1.18]	Colorectal cancer	0.3119
19_32917455	a	t	0.098	0.042	0.01953	rs2111504	19488044	19	32426549	rs2111504-T	rs2111504	0.23	2e-06	1.74	[NR]	Bipolar disorder	0.1253
11_35093070	a	g	-0.07	0.0326	0.03146	rs2785197	23273568	11	35071523	rs2785197-C	rs2785197	0.74	2e-07	1.23		Systemic lupus erythematosus	0.2388
14_72692493	a	g	-0.2697	0.1161	0.02018	rs699363	21935397	14	72225785	rs699363-G	rs699363	NR	5e-06	NR	NR	Obesity (extreme)	1
16_7753704	a	g	0.1059	0.0413	0.01033	rs12444931	20889312	16	7703702	rs12444931-?	rs12444931	NR	5e-06	1.22	[NR]	Bipolar disorder and schizophrenia	0.1338
18_74318610	a	g	-0.1455	0.0568	0.01038	rs13381277	23064961	18	76606653	rs13381277-?	rs13381277	NR	4e-06	NR	NR	Dental caries	0.05729
2_135068794	a	t	0.055	0.0279	0.04864	rs4953911	20117844	2	134311223	rs4953911-T	rs4953911	0.36	2e-07	NR	NR	Multiple sclerosis (severity)	0.4359
6_25776949	a	g	-0.0782	0.0378	0.03851	rs11754288	21943158	6	25776721	rs11754288-A	rs11754288	0.43	4e-09	0.08	[0.057-0.111] umol/l decrease	Cardiovascular disease risk factors	0.1686
3_43230723	c	g	0.0978	0.044	0.02618	rs17075286	21057379	3	43189231	rs17075286-?	rs17075286	NR	8e-07	NR	NR	Bipolar disorder and schizophrenia	0.1125
5_75622814	a	c	-0.0441	0.0282	0.1186	rs3733860	23650146	5	76326989	rs3733860-A	rs3733860	0.87	8e-06	1.19	[1.10-1.29]	Venous thromboembolism	0.3905
18_12797694	a	g	0.0505	0.0298	0.0902	rs2847297	22446963	18	12797695	rs2847297-G	rs2847297	0.33	2e-08	1.1	[1.07-1.14]	Rheumatoid arthritis	0.3057
17_55108734	a	t	-0.0541	0.0339	0.1106	rs6503782	23577725	17	57031373	rs6503782-?	rs6503782	0.51	2e-06	1.41	[1.22-1.61]	Age-related macular degeneration	0.2071
19_33750314	a	g	0.0941	0.0519	0.06982	rs10500264	19915574	19	33259408	rs10500264-?	rs10500264	0.18	4e-10	1.21	[1.11-1.31]	Inflammatory bowel disease (early onset)	0.08295
11_128492739	t	c	0.0726	0.029	0.01221	rs4937362	22446963	11	128622844	rs4937362-T	rs4937362	0.68	8e-07	1.09	[1.06-1.13]	Rheumatoid arthritis	0.3492
16_86011337	t	c	0.0923	0.0482	0.05544	rs10521318	23128233	16	85977731	rs10521318-C	rs10521318	0.915	1e-09	1.16	[1.094-1.219]	Inflammatory bowel disease	0.09102
5_131901225	a	g	0.0677	0.0368	0.06577	rs2244012	20159242	5	132565533	rs2244012-C	rs2244012	0.21	3e-07	1.64	[1.36-1.97]	Asthma	0.1674
11_2857194	a	c	0.0482	0.0292	0.09909	rs2237895	20174558	11	2835964	rs2237895-C	rs2237895	0.33	1e-09	1.29	[1.19-1.40]	Type 2 diabetes	0.3196
1_25775733	a	t	0.0482	0.0316	0.1266	rs12027135	24097068	1	25449242	rs12027135-A	rs12027135	0.46	2e-14	0.03	[NR] unit decrease	HDL/LDL cholesterol	0.2946
3_112822322	c	g	0.054	0.0304	0.07634	rs9811423	22005930	3	113103475	rs9811423-?	rs9811423	0.47	4e-06	1.28	[NR]	Alzheimer's disease	0.310427
1_101407519	a	g	-0.0653	0.0367	0.07531	rs11581062	21833088	1	100941963	rs11581062-G	rs11581062	NR	3e-10	1.12	[1.1-1.13]	Multiple sclerosis	0.1702
6_124743507	a	g	-0.0844	0.0412	0.04066	rs531930	24999842	6	124422361	rs531930-?	rs531930	NR	5e-07	1.3	[1.17?.44]	Celiac disease	0.1366
5_158818745	a	c	0.0873	0.047	0.0636	rs6556416	21743469	5	159391737	rs6556416-C	rs6556416	0.67	2e-08	NR	NR	Ankylosing spondylitis	0.09903
8_129264589	a	g	-0.0613	0.0402	0.1275	rs9792269	20190752	8	128252343	rs9792269-?	rs9792269	0.76	3e-09	1.14	[1.10-1.19]	Celiac disease	0.1392
9_85311147	t	c	0.0595	0.0313	0.05724	rs668853	19122664	9	82696232	rs668853-G	rs668853	0.39	2e-06	1.2		Ulcerative colitis	0.2717
10_759268	a	g	0.1069	0.0446	0.01651	rs7916968	23793025	10	713328	rs7916968-G	rs7916968	0.09	7e-06	1.09	[1.05-1.13]	Migraine	0.1063
22_30423460	t	c	-0.0932	0.0342	0.006474	rs12537	22197929	22	30027471	rs12537-C	rs12537	0.81	1e-11	1.28	[1.19-1.39]	IgA nephropathy	0.2118
6_32663631	t	c	0.0726	0.0454	0.1094	rs3129720	23472185	6	32695854	rs3129720-?	rs3129720	NR	5e-15	1.91	[1.62-2.24]	Multiple sclerosis (OCB status)	0.888626
10_81706973	t	c	0.0715	0.035	0.04085	rs726288	24390342	10	79947217	rs726288-T	rs726288	0.18	9e-09	1.22	[1.14-1.31]	Rheumatoid arthritis	0.225118
6_22140004	a	g	0.068	0.0294	0.02077	rs6939340	18463370	6	22139775	rs6939340-G	rs6939340	0.5	9e-15	1.37	[1.27-1.49]	Neuroblastoma	0.338
8_36941542	t	g	-0.0437	0.032	0.1717	rs4739466	21254220	8	37084024	rs4739466-?	rs4739466	NR	4e-06	NR	NR	Bipolar disorder	0.2508
10_62085337	t	c	-0.0589	0.0314	0.06065	rs10761482	20185149	10	60325579	rs10761482-?	rs10761482	NR	8e-06	1.16	[NR]	Schizophrenia	0.258
6_32681631	t	c	-0.0689	0.0388	0.07563	rs9275596	21399633	6	32713854	rs9275596-?	rs9275596	0.73 (EA)	2e-26	1.59	[NR]	Nephropathy	0.1732
2_11510948	a	g	-0.0658	0.0281	0.01897	rs6716724	21658281	2	11370822	rs6716724-?	rs6716724	0.18	6e-07	1.39	[1.22-1.57]	Sudden cardiac arrest	0.3468
10_101284237	t	g	0.0484	0.0277	0.08056	rs4409764	23128233	10	99524480	rs4409764-T	rs4409764	0.491	1e-54	1.18	[1.149-1.217]	Inflammatory bowel disease	0.4573
15_27997247	a	g	0.0989	0.0518	0.05597	rs17565841	19772629	15	27752101	rs17565841-A	rs17565841	NR	3e-06	2.84	[NR] years younger	Parkinson's disease (age of onset)	0.06678
11_118573519	t	c	0.052	0.0297	0.07977	rs4639966	19838193	11	118702810	rs4639966-G	rs4639966	0.3	1e-16	1.29	[1.22-1.37]	Systemic lupus erythematosus	0.3066
6_32666295	a	g	0.0994	0.0441	0.02409	rs9275319	23242368	6	32698518	rs9275319-A	rs9275319	0.88	3e-17	1.49	[1.36-1.63]	Hepatocellular carcinoma (hepatitis B virus related)	0.1098
5_158814533	a	c	0.0878	0.0469	0.06128	rs10045431	20570966	5	159387525	rs10045431-?	rs10045431	NR	7e-08	1.45	[1.27-1.64]	Crohn's disease	0.09933
15_71679959	a	g	-0.0436	0.0307	0.1559	rs2044029	22837378	15	71387620	rs2044029-A	rs2044029	0.4	1e-07	1.17	[NR]	Airflow obstruction	0.2788
8_1969726	t	g	-0.0839	0.0369	0.02304	rs6558578	24700089	8	2021565	rs6558578-G	rs6558578	0.7608	7e-06	2.31	[1.59-3.34]	Cervical cancer	0.1649
8_126537570	a	g	-0.063	0.0294	0.03223	rs4871611	21102463	8	125525328	rs4871611-A	rs4871611	0.609	2e-12	1.17	[1.12-1.23]	Crohn's disease	0.349
22_50218611	a	c	0.06	0.0452	0.1842	rs138880	23894747	22	49824963	rs138880-C	rs138880	0.78	2e-07	1.1	[NR]	Schizophrenia	0.09082
8_126534671	a	g	0.0575	0.0285	0.04371	rs921720	23128233	8	125522429	rs921720-G	rs921720	0.609	8e-20	1.08	[1.049-1.113]	Inflammatory bowel disease	0.4026
10_104906211	t	c	-0.0577	0.031	0.06266	rs11191580	22688191	10	103146454	rs11191580-?	rs11191580	NR	2e-09	1.23	[NR]	Schizophrenia	0.2758
3_104418573	a	g	0.0705	0.0367	0.05485	rs2685056	24529757	3	104699729	rs2685056-?	rs2685056	0.35	4e-08	2.58	[1.939965-3.434586]	Amyotrophic lateral sclerosis (sporadic)	0.1775
15_78898723	t	c	-0.0787	0.0311	0.01131	rs12914385	24621683	15	78606381	rs12914385-T	rs12914385	0.42	3e-16	1.39	[1.29-1.51]	Chronic obstructive pulmonary disease (severe)	0.2768
7_103404815	a	g	-0.0788	0.0484	0.1037	rs7341475	18282107	7	103764368	rs7341475-G	rs7341475	0.62	9e-07	1.58	[1.31-1.89]	Schizophrenia	0.09227
8_126540051	a	g	-0.0633	0.0294	0.03115	rs1551398	18587394	8	125527809	rs1551398-A	rs1551398	0.62	5e-09	1.08	[NR]	Crohn's disease	0.3483
3_55571760	a	g	0.0543	0.0375	0.1479	rs1795648	21057379	3	55537732	rs1795648-?	rs1795648	NR	6e-06	NR	NR	Bipolar disorder and schizophrenia	0.1688
6_32282854	a	g	0.1254	0.0571	0.02803	rs6910071	24449572	6	32315077	rs6910071-?	rs6910071	NR	2e-124	2.3	[2.14-2.46]	Rheumatoid arthritis	0.05965
11_72433098	a	c	-0.0945	0.0479	0.0486	rs1552224	24509480	11	72722053	rs1552224-A	rs1552224	0.83	1e-07	1.13	[1.08-1.19]	Type 2 diabetes	0.07909
19_18803172	t	g	-0.0512	0.0289	0.07678	rs10419226	24121790	19	18692362	rs10419226-A	rs10419226	0.456	8e-07	1.19	[1.11-1.27]	Esophageal adenocarcinoma	0.3534
14_58559241	t	c	-0.0824	0.0284	0.003733	rs4901847	24925725	14	58092523	rs4901847-T	rs4901847	NR	2e-06	1.48	[1.28-1.71]	Lupus nephritis in systemic lupus erythematosus	0.3602
4_109217929	t	c	0.068	0.0359	0.05838	rs13144621	22837378	4	108296773	rs13144621-?	rs13144621	0.68	1e-06	1.16		Airflow obstruction	0.1825
16_57058582	a	g	-0.0762	0.0377	0.04305	rs821470	22688191	16	57024670	rs821470-A	rs821470	NR	3e-06	1.25	[NR]	Bipolar disorder and schizophrenia	0.1594
5_39394989	a	c	-0.0473	0.0287	0.09963	rs2255280	22158540	5	39394887	rs2255280-T	rs2255280	NR	4e-10	1.23	[1.15-1.32]	Pancreatic cancer	0.3683
4_130731284	t	c	-0.0498	0.0303	0.1004	rs4864201	22484627	4	129810129	rs4864201-?	rs4864201	NR	2e-07	1.12	[1.076-1.175]	Obesity	0.3057
6_32669955	t	g	-0.062	0.0331	0.06143	rs9275406	23918589	6	32702178	rs9275406-T	rs9275406	0.17	3e-12	2.1	[1.72-2.68]	Rheumatoid arthritis	0.2279
9_136132754	a	c	-0.0657	0.0339	0.05278	rs8176722	23717212	9	133257367	rs8176722-A	rs8176722	NR	9e-10	1.28	[1.19-1.39]	Malaria	0.2168
14_79899454	t	c	0.0505	0.0276	0.06783	rs7141420	23563607	14	79433111	rs7141420-T	rs7141420	0.52	1e-17	1.08	[NR]	Obesity	0.4423
18_52821124	a	g	-0.0475	0.0293	0.1044	rs9951150	23453885	18	55153893	rs9951150-A	rs9951150	NR	6e-07	1.06	[1.04-1.09]	Autism spectrum disorder, attention deficit-hyperactivity disorder, bipolar disorder, major depressive disorder, and schizophrenia (combined)	0.3422
17_32593974	a	g	-0.0597	0.0281	0.03367	rs3091316	23128233	17	34266955	rs3091316-G	rs3091316	0.722	1e-26	1.12	[1.087-1.158]	Inflammatory bowel disease	0.432
3_169082633	a	g	0.0598	0.0283	0.03429	rs6774494	20512145	3	169364845	rs6774494-?	rs6774494	0.35	1e-08	1.19	[1.12-1.27]	Nasopharyngeal carcinoma	0.3818
5_102725095	a	g	0.0979	0.0422	0.02021	rs9327881	24529757	5	103389394	rs9327881-?	rs9327881	0.86	5e-09	NR	NR	Amyotrophic lateral sclerosis (sporadic)	0.1283
11_2847069	t	g	0.0483	0.0279	0.08278	rs163184	24509480	11	2825839	rs163184-G	rs163184	0.5	2e-14	1.09	[1.04-1.13]	Type 2 diabetes	0.431
1_98552832	a	t	0.0877	0.0545	0.1073	rs1198588	23974872	1	98087276	rs1198588-T	rs1198588	0.786	2e-12	1.12	[1.09-1.16]	Schizophrenia	0.06751
9_8879118	t	c	-0.0766	0.0457	0.09377	rs17584499	20174558	9	8879118	rs17584499-T	rs17584499	0.06	9e-10	1.57	[1.36-1.82]	Type 2 diabetes	0.09847
5_158759900	a	g	0.0476	0.0278	0.08642	rs2546890	20953188	5	159332892	rs2546890-A	rs2546890	0.56	1e-20	1.54	[1.32-1.79]	Psoriasis	0.4512
7_151120948	a	t	-0.0475	0.0278	0.08711	rs13232179	21347282	7	151423862	rs13232179-A	rs13232179	0.11	1e-06	1.67	[1.36-2.06]	Coronary heart disease	0.4466
3_159709651	t	c	0.0512	0.0508	0.3133	rs2243123	21833088	3	159991864	rs2243123-G	rs2243123	NR	7e-06	1.08	[1.06-1.1]	Multiple sclerosis	0.08032
4_111705768	t	c	0.0577	0.0279	0.03834	rs6817105	22544366	4	110784612	rs6817105-C	rs6817105	0.13	2e-74	1.64	[1.55-1.73]	Atrial fibrillation	0.4991
5_122855416	a	g	-0.0472	0.0294	0.1077	rs4530754	24097068	5	123519722	rs4530754-G	rs4530754	0.46	4e-12	0.03	[NR] unit decrease	HDL/LDL cholesterol	0.3439
18_7068462	c	g	0.0472	0.0301	0.1175	rs8090011	22693455	18	7068463	rs8090011-G	rs8090011	0.38	8e-09	1.13	[1.09-1.18]	Type 2 diabetes	0.2885
10_5886734	t	c	0.1005	0.0472	0.03322	rs2380205	20453838	10	5844771	rs2380205-C	rs2380205	0.57	5e-07	1.06	[1.02-1.10]	Breast cancer	0.1196
14_105392837	t	c	-0.0627	0.0305	0.04006	rs2582532	24390342	14	104926500	rs2582532-C	rs2582532	0.86	3e-07	1.17	[1.10-1.24]	Rheumatoid arthritis	0.2927
8_128211229	t	c	-0.0565	0.0283	0.04593	rs2466035	23770605	8		rs2466035-C	rs2466035	0.31	2e-08	1.21	[NR]	Chronic lymphocytic leukemia	0.3958
10_2542389	a	g	-0.062	0.0522	0.2349	rs9329289	24939585	10	2500197	rs9329289-?	rs9329289	NR	6e-06	0.1	[NR] unit increase	Age-related hearing impairment	0.07704
1_207786289	a	g	-0.0403	0.0291	0.1658	rs6701713	21460841	1	207612944	rs6701713-A	rs6701713	0.2	5e-10	1.16	[1.11-1.22]	Alzheimer's disease (late onset)	0.3522
15_68043057	c	g	-0.0489	0.0278	0.07905	rs8028313	23563607	15	67750719	rs8028313-C	rs8028313	0.79	1e-11	1.06	[NR]	Obesity	0.4515
8_74007347	t	g	0.0672	0.0372	0.07139	rs12677663	22412388	8	73095112	rs12677663-T	rs12677663	0.659	2e-08	1.15	[1.04-1.28]	Crohn's disease	0.1701
8_143121671	t	c	0.0662	0.0302	0.02808	rs4917300	22959728	8	142040310	rs4917300-T	rs4917300	0.46	2e-06	1.27	[1.14-1.42]	Amyotrophic lateral sclerosis	0.2994
8_136871739	a	g	-0.095	0.044	0.03084	rs12680546	17362836	8	135859496	rs12680546-?	rs12680546	NR	3e-06	1.67	[1.25-2.00]	Amyotrophic lateral sclerosis	0.1165
11_10390581	a	g	-0.0643	0.0298	0.03115	rs6484218	20713499	11	10369034	rs6484218-A	rs6484218	0.14	4e-08	NR	NR	Schizophrenia, bipolar disorder and depression (combined)	0.314
6_126090377	t	c	0.0618	0.0311	0.04697	rs9388451	23872634	6	125769231	rs9388451-C	rs9388451	0.5	5e-17	1.58	[1.42-1.75]	Brugada syndrome	0.2827
5_29040121	t	g	0.0815	0.0384	0.03364	rs488884	23793025	5	29040014	rs488884-?	rs488884	0.5	1e-06	1.1	[1.06-1.15]	Migraine without aura	0.1587
6_31366595	t	c	0.0673	0.0318	0.03414	rs2596542	21499248	6	31398818	rs2596542-A	rs2596542	0.33	4e-13	1.39	[1.27-1.52]	Hepatocellular carcinoma	0.2824
14_76005557	t	c	-0.0682	0.0306	0.0256	rs2300603	21833088	14	75539214	rs2300603-A	rs2300603	NR	2e-08	1.11	[1.09-1.12]	Multiple sclerosis	0.2852
13_21209512	a	g	0.0587	0.0298	0.04868	rs7326068	20713499	13	20635373	rs7326068-A	rs7326068	0.19	3e-06	NR	NR	Schizophrenia, bipolar disorder and depression (combined)	0.3216
3_27343644	t	c	-0.046	0.0322	0.153	rs653465	24493630	3	27302153	rs653465-?	rs653465	0.54	5e-12	1.18	[1.12-1.23]	Breast cancer (early onset)	0.2508
14_25102160	t	c	-0.0666	0.0309	0.03088	rs8192917	20410501	14	24632954	rs8192917-G	rs8192917	0.236	3e-08	1.28	[1.17-1.39]	Vitiligo	0.2707
5_59369794	a	g	-0.05	0.0332	0.1324	rs1588265	19426955	5	60073967	rs1588265-C	rs1588265	0.29	3e-08	1.18	[1.08-1.30]	Asthma	0.2382
10_68598292	a	c	-0.0405	0.0285	0.1547	rs7902091	23358160	10	66838534	rs7902091-A	rs7902091	NR	7e-07	5.33	[NR]	Schizophrenia (cytomegalovirus infection interaction)	0.3624
4_123132492	a	g	0.0564	0.0279	0.04311	rs4505848	19430480	4	122211337	rs4505848-?	rs4505848	NR	5e-13	NR	NR	Type 1 diabetes	0.4496
17_32593665	a	g	0.0577	0.0281	0.03995	rs3091315	21102463	17	34266646	rs3091315-A	rs3091315	0.723	2e-13	1.2	[1.14-1.26]	Crohn's disease	0.4319
8_139255918	t	c	-0.1178	0.0577	0.04117	rs4909764	22228203	8	138243675	rs4909764-?	rs4909764	NR	2e-06	NR	NR	Inflammatory biomarkers	0.05923
1_207652176	a	g	-0.0565	0.0303	0.06233	rs17045328	21490949	1	207478831	rs17045328-G	rs17045328	0.3	7e-06	1.38	[1.20-1.59]	Type 2 diabetes	0.3103
22_21928641	a	g	-0.0506	0.0274	0.06462	rs181359	21102463	22	21574352	rs181359-T	rs181359	0.203	5e-16	1.1	[1.06-1.15]	Crohn's disease	0.4904
15_70018990	a	g	0.0469	0.036	0.1917	rs7176508	24292274	15	69726651	rs7176508-A	rs7176508	0.38	8e-18	1.42	[NR]	Chronic lymphocytic leukemia	0.1824
10_101291593	t	c	0.0463	0.0277	0.09446	rs11190140	20228799	10	99531836	rs11190140-T	rs11190140	NR	1e-08	1.2	[NR]	Ulcerative colitis	0.4563
10_64470675	t	c	0.0699	0.0306	0.02257	rs224136	17435756	10	62710915	rs224136-?	rs224136	0.81	1e-10	1.67	[NR]	Crohn's disease	0.2728
10_96058298	t	c	0.0578	0.033	0.07968	rs3765524	20729852	10	94298541	rs3765524-T	rs3765524	0.207	2e-09	1.35	[1.22-1.49]	Esophageal cancer and gastric cancer	0.2249
18_20879217	t	c	-0.0657	0.0394	0.09532	rs9949617	23505323	18	23299253	rs9949617-?	rs9949617	0.53	2e-08	1.28	[1.18-1.38]	Hypertriglyceridemia	0.144
6_32363816	t	c	0.0554	0.0335	0.0981	rs2076530	22936702	6	32396039	rs2076530-?	rs2076530	NR	3e-11	NR	NR	Sarcoidosis	0.255924
6_43806609	a	g	-0.0611	0.0347	0.07811	rs881858	20383146	6	43838872	rs881858-G	rs881858	0.28	9e-14	1.08	[0.007-0.015] ml/min/1.73 m2 increase	Chronic kidney disease	0.1927
13_94341096	a	g	-0.0416	0.0303	0.1697	rs9561428	20889312	13	93688843	rs9561428-?	rs9561428	NR	9e-06	1.83	[NR]	Bipolar disorder and schizophrenia	0.2995
1_154834183	a	g	0.08	0.0451	0.07629	rs1218582	23535732	1	154861707	rs1218582-G	rs1218582	0.45	2e-08	1.06	[1.03-1.09]	Prostate cancer	0.09843
3_87134800	a	g	-0.0585	0.0405	0.1485	rs17023900	22923026	3	87085650	rs17023900-G	rs17023900	NR	6e-08	1.41	NR	Prostate cancer	0.139
5_27611431	t	g	0.0636	0.0302	0.03501	rs12054895	23377640	5	27611324	rs12054895-T	rs12054895	0.275456	3e-08	0.24	[0.16-0.33] unit increase	Major depressive disorder	0.3076
1_207692049	a	g	-0.1852	0.0943	0.04947	rs6656401	24162737	1	207518704	rs6656401-A	rs6656401	0.197	6e-24	1.18	[1.14-1.22]	Alzheimer's disease (late onset)	0.971564
15_62001132	a	c	0.0864	0.0477	0.07009	rs10519131	22451204	15	61708933	rs10519131-?	rs10519131	NR	1e-06	1.22	[NR]	Parkinson's disease	0.09381
6_33060118	a	g	-0.0655	0.0306	0.03248	rs2281388	21841780	6	33092341	rs2281388-T	rs2281388	0.32	2e-65	1.64	[1.55-1.74]	Graves' disease	0.3685
6_31616366	a	g	0.0693	0.0295	0.01867	rs805303	21909115	6	31648589	rs805303-G	rs805303	0.61	1e-10	0.05	[NR] unit increase	Hypertension	0.4188
13_24795489	a	g	0.042	0.0277	0.1297	rs715921	22837378	13	24221351	rs715921-A	rs715921	0.31	8e-07	1.2	[NR]	Airflow obstruction	0.4935
18_55783497	a	c	-0.0848	0.0531	0.1106	rs529445	24529757	18	58116265	rs529445-?	rs529445	NR	3e-06	NR	NR	Amyotrophic lateral sclerosis (sporadic)	0.07477
6_43826627	t	c	0.0667	0.0311	0.03192	rs943080	23455636	6	43858890	rs943080-T	rs943080	0.51	9e-16	1.15	[1.12-1.18]	Age-related macular degeneration	0.2702
2_160190209	a	c	0.0843	0.0404	0.0368	rs4665058	21738491	2	159333698	rs4665058-A	rs4665058	0.014	2e-10	1.92	[1.57-2.34]	Sudden cardiac arrest	0.1429
6_44594159	t	g	-0.0437	0.0277	0.1148	rs556621	22941190	6	44626422	rs556621-A	rs556621	0.3	5e-08	1.21	[1.13-1.30]	Stroke (ischemic)	0.4957
4_76332975	a	g	0.0853	0.0485	0.0788	rs2903698	22210626	4	75407765	rs2903698-?	rs2903698	NR	6e-06	1.25	[NR]	Prion diseases	0.09376
13_54435237	t	c	-0.0589	0.0278	0.03426	rs6561750	20889312	13	53861102	rs6561750-?	rs6561750	NR	9e-06	1.23	[NR]	Bipolar disorder and schizophrenia	0.4265
3_23093574	t	c	-0.0422	0.0275	0.1251	rs9310709	20686651	3	23052083	rs9310709-C	rs9310709	0.41	2e-06	1.15	[1.09-1.22]	Chronic kidney disease and serum creatinine levels	0.4606
16_20365654	a	g	0.0744	0.0513	0.1476	rs13333226	21082022	16	20354332	rs13333226-A	rs13333226	0.81	4e-11	1.15	[1.10-1.19]	Hypertension	0.07544
1_196702810	t	c	0.0635	0.0282	0.0245	rs1329428	20861866	1	196733680	rs1329428-?	rs1329428	NR	3e-64	2.78	[NR]	Age-related macular degeneration	0.4483
19_33757062	t	c	0.0422	0.0277	0.1279	rs736289	21102463	19	33266156	rs736289-T	rs736289	0.612	9e-09	1.06	[1.02-1.11]	Crohn's disease	0.4632
10_101290301	t	c	0.0436	0.0278	0.1159	rs6584283	21297633	10	99530544	rs6584283-T	rs6584283	0.47	8e-21	1.21	[1.16-1.26]	Ulcerative colitis	0.4552
19_22554854	t	c	-0.0498	0.0283	0.07824	rs1865075	23259602	19	22372052	rs1865075-?	rs1865075	NR	6e-06	NR	NR	Dental caries	0.4152
19_11163601	t	g	0.076	0.0485	0.1174	rs1122608	19198609	19	11052925	rs1122608-G	rs1122608	0.75	2e-09	1.15	[1.10-1.20]	Myocardial infarction (early onset)	0.06599
5_122264736	t	g	0.0588	0.0279	0.03517	rs2447820	23793025	5	122929041	rs2447820-T	rs2447820	0.1	4e-06	1.09	[1.05-1.13]	Migraine	0.4533
18_53026357	a	g	-0.0546	0.0283	0.05408	rs1631486	23563609	18	55359126	rs1631486-A	rs1631486	0.31	4e-06	1.18	[1.10-1.26]	Obesity (early onset extreme)	0.3939
2_188343497	t	c	-0.0773	0.042	0.06551	rs7586970	21378988	2	187478770	rs7586970-?	rs7586970	NR	9e-06	NR	NR	Coronary heart disease	0.1186
1_172853460	t	c	-0.0554	0.0419	0.1864	rs7517810	21102463	1	172884320	rs7517810-T	rs7517810	0.246	2e-15	1.22	[1.16-1.28]	Crohn's disease	0.1213
8_107909009	a	g	-0.0473	0.0284	0.09589	rs4269515	23259602	8	106896781	rs4269515-?	rs4269515	NR	4e-06	NR	NR	Dental caries	0.3882
22_21939675	t	g	-0.0488	0.0274	0.07519	rs5754217	23273568	22	21585386	rs5754217-T	rs5754217	0.56	5e-06	1.12		Systemic lupus erythematosus	0.4906
7_107479519	a	c	0.0423	0.0281	0.132	rs4730273	19122664	7	107839074	rs4730273-?	rs4730273	0.7	5e-06	1.22		Ulcerative colitis	0.4078
3_24255079	t	c	-0.0909	0.059	0.1236	rs17014338	24529757			kgp1737425-?	rs17014338	NR	6e-07	NR	NR	Amyotrophic lateral sclerosis (sporadic)	0.05599
3_114362764	c	g	-0.0847	0.0395	0.03214	rs9841504	22037551	3	114643917	rs9841504-?	rs9841504	NR	2e-09	1.32	[1.20-1.45]	Gastric cancer	0.1405
16_53855291	a	t	-0.0899	0.0301	0.002793	rs11075995	23535733	16	53821379	rs11075995-?	rs11075995	0.24	4e-08	1.11	[1.07-1.15]	Breast cancer	0.3117
20_22672420	a	c	-0.0299	0.0437	0.493	rs6137726	24529757	20	22691782	rs6137726-?	rs6137726	NR	9e-07	NR	NR	Amyotrophic lateral sclerosis (sporadic)	0.1085
16_20364588	a	g	0.0674	0.0511	0.1871	rs4293393	20686651	16	20353266	rs4293393-T	rs4293393	0.798	4e-10	1.25	[1.17-1.35]	Chronic kidney disease and serum creatinine levels	0.08097
6_33072172	t	g	0.0608	0.0306	0.04652	rs4282438	23817570	6	33104395	rs4282438-?	rs4282438	0.56	5e-27	1.35	[1.27-1.41]	Cervical cancer	0.3754
10_101287764	a	g	-0.0444	0.0277	0.1096	rs10883365	17554300	10	99528007	rs10883365-G	rs10883365	0.48	6e-08	1.2	[1.03-1.39]	Crohn's disease	0.4567
15_31793930	a	g	0.0677	0.0324	0.03643	rs7164569	23650146	15	31501727	rs7164569-A	rs7164569	0.36	3e-06	1.15	[1.09-1.23]	Venous thromboembolism	0.2536
15_43559231	t	c	-0.0773	0.0604	0.2008	rs748404	19654303	15	43267033	rs748404-?	rs748404	NR	1e-06	1.15	[1.09-1.20]	Lung cancer	0.06001
18_77573548	a	g	0.0422	0.028	0.1313	rs4799088	20801717	18	79813548	rs4799088-?	rs4799088	NR	9e-06	1.15	[NR]	Amyotrophic lateral sclerosis	0.4373
1_10750432	a	g	-0.0718	0.0374	0.05536	rs516243	23793025	1	10690375	rs516243-A	rs516243	0.49	9e-06	1.11	[1.06-1.17]	Migraine - clinic-based	0.161
19_41673848	t	g	-0.0665	0.0509	0.1914	rs8105815	22210626	19	41167943	rs8105815-?	rs8105815	NR	8e-06	1.39	[NR]	Prion diseases	0.07942
11_32364187	a	g	-0.0596	0.0601	0.3213	rs2057178	24057671	11	32342641	rs2057178-?	rs2057178	NR	1e-12	NR	NR	Tuberculosis	0.05592
1_209727257	a	t	0.0696	0.048	0.1469	rs12130212	21935397	1	209553912	rs12130212-T	rs12130212	NR	2e-06	NR	NR	Obesity (extreme)	0.09131
3_16955259	a	g	0.0436	0.0279	0.1182	rs1372072	21399635	3	16913767	rs1372072-A	rs1372072	0.37	2e-08	1.2	[1.12-1.27]	Primary biliary cirrhosis	0.4859
4_77368847	a	g	-0.1125	0.0459	0.01424	rs17319721	19430482	4	76447694	rs17319721-A	rs17319721	0.44	1e-12	0.01	[0.008-0.016] ml/min/1.73m2 decrease	Renal function and chronic kidney disease	0.09993
8_11352541	t	c	-0.0443	0.031	0.1539	rs2618476	19165918	8	11495032	rs2618476-?	rs2618476	0.26	2e-08	1.29	[NR]	Systemic lupus erythematosus	0.2728
6_32368087	t	c	0.0486	0.0343	0.1564	rs3817963	23472185	6	32400310	rs3817963-?	rs3817963	NR	8e-06	1.52	[1.27-1.79]	Multiple sclerosis (OCB status)	0.2496
6_69142008	t	g	-0.069	0.041	0.09224	rs9363918	22158540	6	68432116	rs9363918-A	rs9363918	NR	1e-06	1.27	[1.15-1.39]	Pancreatic cancer	0.134
7_40965127	a	g	-0.0442	0.0309	0.1527	rs7789197	22219177	7	40925528	rs7789197-?	rs7789197	NR	3e-06	1.52	[1.27-1.79]	Prostate cancer (gene x gene interaction)	0.2803
4_46823634	a	c	0.0363	0.0305	0.2338	rs11726563	23793025	4	46821617	rs11726563-?	rs11726563	0.84	8e-06	1.16	[1.09-1.23]	Migraine - clinic-based	0.288
4_102751076	a	g	0.0635	0.038	0.09473	rs10516487	18204447	4	101829919	rs10516487-G	rs10516487	0.77	4e-10	1.38	[1.25-1.53]	Systemic lupus erythematosus	0.1617
5_9332281	a	t	0.0559	0.0314	0.07512	rs7702187	16252231	5	9332169	rs7702187-?	rs7702187	NR	8e-06	1.74	[1.36-2.24]	Parkinson's disease	0.2706
5_39397132	a	t	-0.0657	0.0449	0.1433	rs11959928	20383146	5	39397030	rs11959928-A	rs11959928	0.44	1e-07	0.01	[0.007-0.011] ml/min/1.73 m2 decrease	Chronic kidney disease	0.1291
7_112094743	a	g	-0.1381	0.0482	0.004141	rs6956741	22959728	7	112454688	rs6956741-G	rs6956741	0.06	2e-06	NR	NR	Amyotrophic lateral sclerosis (age of onset)	0.07448
6_142753338	a	g	-0.1057	0.0489	0.03066	rs1329705	22837378	6	142432201	rs1329705-?	rs1329705	0.8	3e-06	1.27		Airflow obstruction	0.07965
1_101331536	t	c	-0.0445	0.028	0.1122	rs12048904	21833088	1	100865980	rs12048904-A	rs12048904	NR	4e-08	1.09	[1.08-1.11]	Multiple sclerosis	0.4084
13_97017548	a	g	-0.0509	0.0278	0.06666	rs7989336	23563607	13	96365294	rs7989336-A	rs7989336	0.47	1e-08	1.1	[NR]	Obesity	0.4833
18_20084674	t	g	0.0551	0.0325	0.08993	rs473518	23793025	18	22504711	rs473518-?	rs473518	0.88	9e-06	1.2	[1.11-1.32]	Migraine - clinic-based	0.2304
6_31350704	t	c	-0.0971	0.0508	0.05598	rs1521	21841780	6	31382927	rs1521-T	rs1521	0.79	2e-65	1.92	[1.78-2.08]	Graves' disease	0.1219
16_75167579	a	g	0.0435	0.0321	0.1759	rs7195303	23665963	16	75133681	rs7195303-G	rs7195303	NR	9e-06	2.1	[1.5-2.8]	Crohn's disease (time to surgery)	0.232
3_112497880	t	c	0.0486	0.0294	0.09816	rs1002979	22219177	3	112779033	rs1002979-?	rs1002979	NR	3e-06	1.59	[1.32-1.92]	Prostate cancer (gene x gene interaction)	0.3379
9_16915021	t	c	-0.0539	0.0313	0.08471	rs3814113	23544013	9	16915023	rs3814113-A	rs3814113	0.66	6e-11	1.3	[1.2-1.41]	Ovarian cancer in BRCA1 mutation carriers	0.2743
6_167532793	a	g	0.0633	0.0279	0.02329	rs3093024	20453841	6	167119305	rs3093024-T	rs3093024	0.46	8e-19	1.19	[1.15-1.24]	Rheumatoid arthritis	0.4177
16_86014241	t	c	-0.0549	0.0322	0.08872	rs16940202	23511034	16	85980635	rs16940202-C	rs16940202	0.22	3e-09	1.52	[1.32-1.74]	Ulcerative colitis	0.2475
9_78906150	a	g	0.0543	0.048	0.258	rs2842483	19010793	9	76291234	rs2842483-?	rs2842483	0.29	5e-06	NR	NR	Multiple sclerosis (age of onset)	0.09261
10_90727334	a	c	-0.0813	0.0395	0.03967	rs1926203	19654303	10	88967577	rs1926203-?	rs1926203	NR	1e-06	1.12	[NR]	Lung cancer	0.1423
11_82821382	t	g	0.0628	0.0355	0.07636	rs4293143	23326517	11	83110340	rs4293143-?	rs4293143	0.31	8e-06	1.18	[1.1-1.27]	Age-related macular degeneration	0.177725
6_167534290	a	g	0.0635	0.0279	0.0228	rs3093023	24782177	6	167120802	rs3093023-A	rs3093023	NR	4e-09	1.15	[NR]	Rheumatoid arthritis	0.4178
10_133172119	a	g	0.1032	0.0365	0.004676	rs10734105	22412388	10	131373856	rs10734105-G	rs10734105	0.375	3e-08	1.27	[1.10-1.43]	Crohn's disease	0.1757
6_97080198	a	g	-0.0696	0.0377	0.06452	rs12200560	22319020	6	96632322	rs12200560-?	rs12200560	NR	6e-07	1.11	[NR]	Coronary heart disease	0.1589
13_21131211	a	c	-0.0534	0.0298	0.07302	rs9506514	23870195	13	20557072	rs9506514-A	rs9506514	0.53	5e-06	0.17	[0.092-0.248] unit decrease	Coronary artery calcification	0.3222
6_43828582	t	c	0.0583	0.0306	0.05708	rs4711751	21665990	6	43860845	rs4711751-T	rs4711751	0.5	9e-09	1.15	[NR]	Age-related macular degeneration	0.2905
8_130624105	c	g	-0.0497	0.0283	0.07908	rs1991866	23128233	8	129611859	rs1991866-G	rs1991866	0.422	2e-09	1.05	[1.024-1.084]	Inflammatory bowel disease	0.433649
8_58840924	t	c	0.0709	0.0586	0.2266	rs1992045	20889312	8	57928365	rs1992045-?	rs1992045	NR	2e-07	1.56	[NR]	Bipolar disorder and schizophrenia	0.05902
2_21123352	a	c	0.0627	0.0284	0.02736	rs6711016	22399527	2	20923592	rs6711016-C	rs6711016	0.71	4e-08	0.08	[NR] mmol/l increase	Metabolic syndrome	0.566351
13_85665879	t	c	0.0488	0.0277	0.07788	rs17079247	23326512	13	85091744	rs17079247-T	rs17079247	NR	8e-06	1.75		Bipolar disorder (mania)	0.4952
17_36096300	a	g	0.0576	0.0313	0.06547	rs2005705	24740154	17		rs2005705-G	rs2005705	0.56	1e-06	1.35	[1.23-1.47]	Prostate cancer (early onset)	0.2738
10_100300182	t	c	-0.0324	0.0277	0.2424	rs10786436	21980299	10	98540425	rs10786436-T	rs10786436	NR	8e-07	1.1	[NR]	Type 1 diabetes	0.4739
10_18388434	a	c	-0.0408	0.0294	0.1649	rs10508558	20889312	10	18099505	rs10508558-?	rs10508558	NR	9e-06	1.54	[NR]	Bipolar disorder and schizophrenia	0.3277
6_32669156	t	c	0.0533	0.0328	0.1046	rs9275390	21779181	6	32701379	rs9275390-?	rs9275390	0.25	3e-54	2.38	[2.13-2.67]	Systemic sclerosis	0.229858
20_60969451	t	c	0.0909	0.0429	0.03424	rs2427308	24737748	20	62394395	rs2427308-C	rs2427308	0.78	3e-11	1.24	[NR]	Colorectal cancer	0.1153
18_71476133	a	t	0.062	0.0373	0.0963	rs17088339	23870195	18	73808898	rs17088339-A	rs17088339	0.02	6e-06	0.68	[0.39-0.97] unit decrease	Coronary artery calcification	0.1536
5_179471201	t	c	0.0582	0.0321	0.06991	rs13161895	21347282	5	180044201	rs13161895-T	rs13161895	0.08	6e-07	0.15	[0.09-0.21] SD increase	Coronary heart disease	0.2413
13_106651661	t	g	-0.0932	0.0587	0.1123	rs4996815	20889312	13	105999312	rs4996815-?	rs4996815	NR	1e-07	1.28	[NR]	Bipolar disorder and schizophrenia	0.06219
16_4013467	t	c	-0.0629	0.0296	0.03351	rs2531995	23563607	16	3963466	rs2531995-T	rs2531995	0.61	4e-08	1.07	[NR]	Obesity	0.3291
3_39513278	t	c	0.0893	0.0396	0.02428	rs538867	23535033	3	39471787	rs538867-?	rs538867	0.03	1e-07	0.26	unit decrease	Alzheimer's disease (cognitive decline)	0.1341
1_230307182	t	c	0.0318	0.0276	0.2489	rs4846922	22399527	1	230171436	rs4846922-T	rs4846922	0.39	4e-08	0.08	[NR] mmol/l decrease	Metabolic syndrome	0.4927
2_43325570	a	g	-0.0473	0.0312	0.1299	rs6718520	22190364	2	43098432	rs6718520-A	rs6718520	0.48	3e-08	1.17	[NR]	Multiple sclerosis	0.2676
5_56031884	a	c	0.0539	0.0276	0.05101	rs889312	24493630	5	56736057	rs889312-?	rs889312	0.29	1e-08	1.29	[NR]	Breast cancer (early onset)	0.4849
18_46579970	t	c	-0.0498	0.0298	0.09493	rs357894	23064961	18	49053600	rs357894-?	rs357894	NR	4e-06	NR	NR	Dental caries	0.3279
19_2160529	a	c	-0.0327	0.0326	0.316	rs3803915	24916648	19	2160530	rs3803915-C	rs3803915	0.19	4e-09	1.12	[1.09-1.16]	Myocardial infarction	0.238
7_114629285	a	g	0.0787	0.0586	0.1794	rs7784447	23818313	7	114989231	rs7784447-A	rs7784447	0.11	4e-06	NR	NR	Obesity	0.06
21_32440540	t	c	-0.0825	0.0492	0.0934	rs1475591	21347282	21	31068221	rs1475591-T	rs1475591	0.42	6e-06	1.18	[1.10-1.27]	Coronary heart disease	0.07784
2_64364632	t	c	-0.044	0.0391	0.26	rs6733160	23921680	2	64137498	rs6733160-C	rs6733160	NR	7e-06	9.28	[NR]	Allergic dermatitis (nickel)	0.1458
4_174574406	c	g	0.0953	0.0528	0.07104	rs11723864	23028342	4	173653255	rs11723864-G	rs11723864	0.11	7e-07	1.51	[1.29-1.78]	Type 1 diabetes nephropathy	0.07048
20_10988099	a	g	-0.0444	0.0285	0.119	rs6104690	24163127	20	11007451	rs6104690-A	rs6104690	0.56	7e-07	1.12	[1.08-1.18]	Bladder cancer	0.3623
3_1897973	t	c	-0.0506	0.0281	0.07152	rs2727943	22205951	3	1856289	rs2727943-?	rs2727943	NR	3e-08	NR	NR	Bipolar disorder	0.4678
7_97816327	t	c	-0.065	0.0404	0.1072	rs6465657	19767753	7	98187015	rs6465657-?	rs6465657	NR	2e-08	NR	NR	Prostate cancer	0.1335
10_62279124	t	c	-0.0525	0.0299	0.07846	rs10994397	21926972	10	60519366	rs10994397-T	rs10994397	NR	3e-07	1.22	[NR]	Bipolar disorder	0.3071
7_16889812	c	g	-0.0504	0.0348	0.1476	rs1525739	23386860	7	16850188	rs1525739-?	rs1525739	NR	6e-06	0.44	[NR] unit decrease	Type 2 diabetes (dietary heme iron intake interaction)	0.1884
15_100299239	a	g	0.0954	0.0587	0.1042	rs6598266	23377640	15	99759034	rs6598266-A	rs6598266	0.142749	3e-06	0.25	[0.15-0.36] unit increase	Major depressive disorder	0.06456
6_43811762	t	c	0.0748	0.0419	0.07461	rs9472138	24509480	6	43844025	rs9472138-T	rs9472138	NR	2e-07	1.06	[1.04-1.08]	Type 2 diabetes	0.1189
22_21922904	t	g	-0.047	0.0283	0.09623	rs2266959	23128233	22	21568615	rs2266959-T	rs2266959	0.186	1e-16	1.11	[1.066-1.145]	Inflammatory bowel disease	0.3947
3_30372053	a	c	0.0366	0.029	0.2066	rs7634533	23259602	3	30330561	rs7634533-?	rs7634533	NR	5e-06	NR	NR	Dental caries	0.3479
17_16933404	t	c	0.0637	0.0404	0.1148	rs11867934	21441570	17	17030090	rs11867934-C	rs11867934	0.79	7e-06	1.43	[NR]	Diabetic retinopathy	0.1406
3_188087628	t	c	-0.0573	0.0312	0.06597	rs9851967	22951725	3	188369840	rs9851967-?	rs9851967	0.28	9e-08	1.14	[1.09-1.19]	Vitiligo	0.2699
14_33282470	a	c	0.0715	0.0421	0.08966	rs2383378	21079607	14	32813264	rs2383378-?	rs2383378	0.41	6e-06	NR	NR	Anorexia nervosa	0.1248
4_13102351	t	g	-0.0411	0.0309	0.1829	rs13122273	22228203	4	13100727	rs13122273-?	rs13122273	NR	9e-07	NR	NR	Inflammatory biomarkers	0.2804
15_69995344	a	c	-0.0414	0.0331	0.2114	rs17374222	20453842	15	69703005	rs17374222-A	rs17374222	0.49	2e-06	1.13	[NR]	Rheumatoid arthritis	0.2219
13_106100393	c	g	0.0528	0.0281	0.06018	rs7331194	24939585	13	105448044	rs7331194-?	rs7331194	NR	4e-06	0.06	[NR] unit increase	Age-related hearing impairment	0.582938
13_48369730	a	g	-0.042	0.0382	0.2722	rs7999699	24743840	13	47795595	rs7999699-?	rs7999699	0.38-0.47	3e-06	1.32	[1.18-1.47]	Colorectal cancer (diet interaction)	0.1593
4_110638810	t	c	0.0541	0.0333	0.1042	rs2285714	20385819	4	109717654	rs2285714-T	rs2285714	0.395	3e-07	1.31	[1.18-1.45]	Age-related macular degeneration	0.2142
8_11343973	t	c	0.04	0.031	0.1966	rs2736340	23740937	8	11486464	rs2736340-?	rs2736340	NR	1e-08	1.22	[NR]	Systemic lupus erythematosus and Systemic sclerosis	0.2727
16_50103734	t	c	-0.0718	0.0313	0.02171	rs4785204	22960999	16	50069823	rs4785204-T	rs4785204	0.26	2e-20	1.24	[1.18-1.29]	Esophageal cancer (squamous cell)	0.2585
6_31097301	t	c	-0.0502	0.03	0.09447	rs3130559	23144326	6	31129524	rs3130559-T	rs3130559	0.2	8e-09	NR	NR	Chronic obstructive pulmonary disease-related biomarkers	0.337
1_228997835	t	g	0.0584	0.0284	0.03993	rs801114	24403052	1	228862088	rs801114-G	rs801114	NR	2e-13	1.25	[1.17-1.32]	Basal cell carcinoma	0.3708
9_110888478	t	g	-0.0948	0.0525	0.07071	rs865686	23535729	9	108126198	rs865686-T	rs865686	0.62	1e-34	1.12	[1.1-1.14]	Breast cancer	0.06532
8_78956658	a	g	-0.0455	0.0276	0.09943	rs2219968	22219177	8	78044423	rs2219968-?	rs2219968	NR	6e-07	1.3	[1.17-1.43]	Prostate cancer (gene x gene interaction)	0.4717
6_22304204	a	c	-0.1711	0.0899	0.05706	rs1341239	21623375	6	22303975	rs1341239-T	rs1341239	0.38	4e-06	1.2	[NR]	Paget's disease	0.981043
15_79235446	t	c	0.0778	0.0464	0.0936	rs3825932	19430480	15	78943104	rs3825932-?	rs3825932	NR	8e-08	NR	NR	Type 1 diabetes	0.09503
10_62222107	t	c	0.054	0.0297	0.06917	rs10994359	23453885	10	60462349	rs10994359-C	rs10994359	NR	3e-09	1.08	[1.03-1.13]	Autism spectrum disorder, attention deficit-hyperactivity disorder, bipolar disorder, major depressive disorder, and schizophrenia (combined)	0.3097
11_98466268	t	c	-0.0455	0.0277	0.1005	rs4237591	20708005	11	98595538	rs4237591-G	rs4237591	0.35	2e-06	0.33	[NR] unit decrease	Non-alcoholic fatty liver disease histology (lobular)	0.4344
3_27416013	t	c	-0.0543	0.0363	0.1343	rs4973768	23535729	3	27374522	rs4973768-T	rs4973768	0.47	2e-30	1.1	[1.08-1.12]	Breast cancer	0.2033
3_28079085	t	c	-0.027	0.028	0.3343	rs170934	22190364	3	28037594	rs170934-T	rs170934	0.48	2e-08	1.17	[NR]	Multiple sclerosis	0.4052
20_11174903	a	g	-0.0562	0.0308	0.06752	rs2207418	21348951	20	11194255	rs2207418-?	rs2207418	NR	9e-06	NR	NR	Cardiac hypertrophy	0.374408
3_1512587	a	c	0.0709	0.0291	0.01486	rs6763848	22219177	3	1470903	rs6763848-?	rs6763848	NR	4e-06	1.3	[1.16-1.45]	Prostate cancer (gene x gene interaction)	0.3435
1_117038287	t	c	0.0577	0.0292	0.04788	rs12025416	21244703	1	116495665	rs12025416-?	rs12025416	NR	1e-07	1.45	[1.25-1.69]	Multiple sclerosis	0.3673
17_68108417	t	c	0.0361	0.0298	0.2262	rs12936361	24024966	17	70112276	rs12936361-T	rs12936361	0.83	5e-06	0.23	[0.13-0.33] unit increase	Periodontitis (DPAL)	0.3136
15_91437388	a	t	-0.0894	0.0593	0.1321	rs2521501	21909115	15	90894158	rs2521501-T	rs2521501	0.31	7e-07	0.06	[NR] unit increase	Hypertension	0.0947867
6_3433318	t	g	0.0427	0.028	0.1271	rs17309827	21102463	6	3433084	rs17309827-T	rs17309827	0.639	7e-09	1.1	[1.05-1.16]	Crohn's disease	0.4614
8_11341880	t	c	-0.048	0.031	0.1217	rs2736337	24390342	8	11484371	rs2736337-C	rs2736337	0.67	2e-07	1.15	[1.09-1.22]	Rheumatoid arthritis	0.2603
4_144003159	t	g	0.0426	0.0332	0.1998	rs7686660	21804548	4	143082006	rs7686660-T	rs7686660	0.27	2e-12	1.16	[1.11-1.21]	Asthma	0.2191
8_128106784	t	g	0.0702	0.031	0.02351	rs12682344	24753544	8	127094539	rs12682344-G	rs12682344	NR	5000000000000	0.67	[0.48-0.86] unit increase	Prostate cancer	0.2615
20_2220310	a	t	0.0909	0.0476	0.05619	rs59586681	24403052	20	2239664	rs59586681-T	rs59586681	0.61	3e-09	1.16	[1.11-1.22]	Basal cell carcinoma	0.1058
6_31336100	a	c	0.0667	0.0307	0.02986	rs7743761	20062062	6	31368323	rs7743761-?	rs7743761	NR	5e-304	NR	NR	Ankylosing spondylitis	0.291469
20_17845921	a	c	-0.0741	0.0342	0.03016	rs2328223	24097068	20	17865277	rs2328223-C	rs2328223	0.21	6e-09	0.03	[NR] unit increase	HDL/LDL cholesterol	0.2015
3_17124384	a	g	-0.0585	0.0289	0.04321	rs4618210	24916648	3	17082892	rs4618210-G	rs4618210	0.44	3e-09	1.1	[1.06-1.14]	Myocardial infarction	0.623223
16_11177801	a	g	-0.0451	0.0293	0.1229	rs7200786	21833088	16	11083944	rs7200786-A	rs7200786	NR	9e-17	1.15	[1.13-1.16]	Multiple sclerosis	0.3301
8_116633699	t	c	-0.0435	0.0294	0.139	rs2721937	22472876	8	115621472	rs2721937-?	rs2721937	NR	8e-06	NR	NR	Major depressive disorder	0.3273
6_31602967	a	g	0.0619	0.0292	0.03435	rs1046089	23894747	6	31635190	rs1046089-G	rs1046089	0.34	4e-06	1.3	[NR]	Schizophrenia	0.4054
8_76230301	t	g	0.057	0.0609	0.3497	rs6472903	23535729	8	75318066	rs6472903-T	rs6472903	0.82	2e-17	1.1	[1.08-1.12]	Breast cancer	0.05487
13_110960943	a	g	-0.0438	0.0285	0.1239	rs3809346	22144573	13	110308596	rs3809346-A	rs3809346	NR	9e-07	0.1	[0.061-0.143] % increase	Coronary artery calcification	0.3702
18_69926757	t	c	-0.031	0.0281	0.2699	rs8088832	24700089	18	72259522	rs8088832-C	rs8088832	0.508	4e-06	1.94	[1.46-2.57]	Cervical cancer	0.4247
6_55950374	a	g	-0.0515	0.0542	0.3422	rs12196860	24132900	6	56085576	rs12196860-?	rs12196860	NR	2e-07	NR	NR	Psychosis (atypical)	0.07207
5_115727838	t	g	0.0637	0.0391	0.1037	rs7702057	19451621	5	116392141	rs7702057-A	rs7702057	0.03	8e-06	2.05	[NR]	Amyotrophic lateral sclerosis	0.1448
7_103625877	t	c	0.0791	0.0576	0.1694	rs4298437	20452100	7	103985430	rs4298437-A	rs4298437	0.26	2e-06	NR	NR	Alzheimer's disease	0.05997
10_96066341	a	g	-0.0492	0.0329	0.1347	rs2274223	21642993	10	94306584	rs2274223-G	rs2274223	0.21	4e-20	1.34	[1.26-1.42]	Esophageal cancer	0.2265
16_83212398	t	g	0.1056	0.0456	0.0206	rs8055236	17554300	16	83178793	rs8055236-G	rs8055236	0.8	6e-06	1.91	[1.33-2.74]	Coronary heart disease	0.1041
10_64415184	a	g	-0.0868	0.0502	0.08372	rs7076156	22412388	10	62655424	rs7076156-G	rs7076156	0.751	7e-09	1.19	[1.10-1.30]	Crohn's disease	0.07465
18_75912922	a	g	-0.0756	0.0287	0.008409	rs4798896	23212062	18	78152922	rs4798896-?	rs4798896	NR	4e-06	0.09	[NR] unit increase	Schizophrenia	0.3599
13_110960712	a	g	0.0408	0.0284	0.1501	rs4773144	21378990	13	110308365	rs4773144-G	rs4773144	0.44	4e-09	1.07	[1.05-1.09]	Coronary heart disease	0.373
10_64445564	a	g	-0.0532	0.0332	0.1095	rs10761659	23128233	10	62685804	rs10761659-G	rs10761659	0.543	6e-46	1.17	[1.134-1.20]	Inflammatory bowel disease	0.2144
3_72161233	a	t	-0.0464	0.0369	0.2085	rs6549438	23793025	3	72112082	rs6549438-?	rs6549438	0.52	4e-06	1.12	[1.06-1.18]	Migraine - clinic-based	0.1708
1_84622513	t	g	-0.0274	0.0286	0.3384	rs903263	23001122	1	84156830	rs903263-?	rs903263	NR	1e-06	1.27	[1.10-1.34]	Breast cancer (male)	0.3657
4_100228466	t	c	-0.0672	0.0336	0.04536	rs1042026	22960999	4	99307309	rs1042026-?	rs1042026	0.22	3e-07	1.27	[1.16-1.38]	Esophageal cancer (alcohol interaction)	0.2205
10_30096628	a	g	-0.0424	0.0279	0.1291	rs2986971	20708005	10	29807699	rs2986971-G	rs2986971	0.48	3e-06	0.49	[NR] unit increase	Non-alcoholic fatty liver disease histology (lobular)	0.4427
18_69774278	t	c	-0.0385	0.0297	0.1951	rs337718	19010793	18	72107043	rs337718-?	rs337718	0.29	9e-06	NR	NR	Multiple sclerosis (severity)	0.322
6_31002616	t	c	-0.0582	0.0306	0.05747	rs4248154	21900946	6	31034839	rs4248154-C	rs4248154	0.54	1e-13	1.38	[1.27-1.50]	Graves' disease	0.2976
11_589564	t	c	0.1235	0.0553	0.02565	rs4963128	21408207	11	589564	rs4963128-?	rs4963128	0.66	4e-06	1.33	[1.18-1.49]	Systemic lupus erythematosus	0.06613
1_50909985	a	g	0.0515	0.0468	0.2718	rs17106184	24509480	1	50444313	rs17106184-G	rs17106184	NR	4e-09	1.1	[1.07-1.14]	Type 2 diabetes	0.09551
9_114850190	t	c	-0.0574	0.0335	0.0864	rs2782931	17362836	9	112087910	rs2782931-?	rs2782931	NR	6e-06	1.11	[0.91-1.43]	Amyotrophic lateral sclerosis	0.2154
11_2170143	a	g	-0.0511	0.0304	0.0931	rs1004446	17632545	11	2148913	rs1004446-C	rs1004446	0.65	4e-09	1.61	[1.37-1.89]	Type 1 diabetes	0.2797
21_30717737	t	c	0.0277	0.0279	0.3215	rs372883	22158540	21	29345416	rs372883-T	rs372883	NR	2e-13	1.27	[1.19-1.33]	Pancreatic cancer	0.4365
8_122909687	a	g	0.0605	0.0432	0.1619	rs956225	22159054	8	121897448	rs956225-A	rs956225	NR	9e-06	3.33	[1.96-5.56]	Alzheimer's disease	0.1143
10_35554054	t	g	-0.0656	0.0296	0.02687	rs12261843	21297633	10	35265126	rs12261843-G	rs12261843	0.29	7e-10	1.07	[1.03-1.12]	Ulcerative colitis	0.3259
1_198656407	a	g	-0.0323	0.0282	0.2522	rs2359952	24837172	1	198687278	rs2359952-A	rs2359952	0.6	4e-07	1.31	[1.13-1.51]	Ulcerative colitis	0.3977
6_32577380	a	g	0.0575	0.0337	0.08835	rs660895	17804836	6	32609603	rs660895-?	rs660895	0.21	1e-108	3.62	[NR]	Rheumatoid arthritis	0.216
17_8130867	a	c	0.0591	0.0292	0.04323	rs3027247	22658654	17	8227549	rs3027247-?	rs3027247	NR	9e-06	1.89	[1.41-2.50]	Parkinson's disease (motor and cognition)	0.3397
1_186870072	t	g	-0.0672	0.0383	0.07925	rs12720541	22949513	1	186900940	rs12720541-T	rs12720541	0.264	9e-06	1.21	[1.10-1.35]	Epilepsy (generalized)	0.1639
1_159691559	a	g	0.0579	0.0284	0.04135	rs1341665	22291609	1	159721769	rs1341665-A	rs1341665	0.963	2e-20	NR	NR	Inflammatory biomarkers	0.4031
16_11189888	t	c	-0.0468	0.0283	0.09842	rs12599402	23273568	16	11096031	rs12599402-A	rs12599402	0.56	5e-07	1.28		Systemic lupus erythematosus	0.4093
14_88295600	a	g	0.1075	0.0586	0.06675	rs4322600	22923054	14	87829256	rs4322600-G	rs4322600	0.78	4e-06	1.18	[1.10-1.27]	Breast cancer	0.05857
3_47388947	a	t	-0.0395	0.0281	0.1608	rs8180040	23350875	3	47347457	rs8180040-?	rs8180040	NR	2e-06	1.28	[1.15-1.41]	Colorectal cancer	0.4534
8_128093297	t	c	-0.0636	0.0289	0.02791	rs1016343	21743057	8	127081052	rs1016343-T	rs1016343	NR	4e-10	1.31	[1.20-1.42]	Prostate cancer	0.358
1_63118196	a	c	0.0679	0.0349	0.05133	rs10889353	19060911	1	62652525	rs10889353-C	rs10889353	0.32	8e-06	0.06	[NR] s.d. decrease	HDL/LDL cholesterol	0.1901
8_96054000	t	c	0.0467	0.0292	0.1098	rs7818382	24162737	8	95041772	rs7818382-T	rs7818382	0.469	8e-08	1.07	[1.04-1.10]	Alzheimer's disease (late onset)	0.3493
13_48198716	t	c	0.0183	0.029	0.5283	rs1575891	21348951	13	47624581	rs1575891-?	rs1575891	NR	6e-06	NR	NR	Cardiac hypertrophy	0.362
11_99493173	c	g	0.0611	0.0339	0.07173	rs10501920	17903304	11	99622442	rs10501920-?	rs10501920	NR	9e-06	NR	NR	Atrial fibrillation	0.2183
16_11210415	t	c	-0.0507	0.0364	0.1641	rs9923856	23042114	16	11116558	rs9923856-A	rs9923856	0.781	6e-06	1.17	[1.09-1.25]	Atopic dermatitis	0.1798
5_72551134	a	g	0.058	0.0374	0.1204	rs7702331	23128233	5	73255307	rs7702331-A	rs7702331	0.621	6e-10	1.09	[1.05-1.126]	Crohn's disease	0.1676
10_73135919	a	g	-0.0401	0.03	0.1815	rs1417210	22951725	10	71376162	rs1417210-?	rs1417210	0.31	2e-08	1.14	[1.09-1.19]	Vitiligo	0.3032
1_25297184	a	g	0.0485	0.0282	0.08464	rs11249215	21743469	1	24970693	rs11249215-A	rs11249215	0.47	9e-11	NR	NR	Ankylosing spondylitis	0.422
6_31272321	a	g	-0.0504	0.037	0.1731	rs9368677	23042114	6	31304544	rs9368677-G	rs9368677	0.798	1e-17	1.36	[1.27-1.46]	Atopic dermatitis	0.1812
9_114823121	t	c	-0.0495	0.0349	0.1565	rs4979078	23650146	9	112060841	rs4979078-C	rs4979078	0.86	3e-06	1.21	[1.11-1.30]	Venous thromboembolism	0.1914
11_26605331	t	c	-0.0281	0.029	0.332	rs12295638	19553259	11	26583784	rs12295638-C	rs12295638	0.1	4e-06	1.49	[1.26-1.77]	Obesity (extreme)	0.344
4_88400110	a	g	-0.0288	0.0287	0.3156	rs4610302	24121790	4	87478958	rs4610302-G	rs4610302	0.59	4e-06	1.18	[1.1-1.27]	Esophageal adenocarcinoma	0.376
6_31933161	a	g	0.095	0.0481	0.04813	rs406936	23577725	6	31965384	rs406936-?	rs406936	0.1	7e-07	1.75	[1.41-2.17]	Age-related macular degeneration	0.09124
7_77416439	t	c	-0.071	0.0332	0.03261	rs6465825	20383146	7	77787122	rs6465825-C	rs6465825	0.39	2e-09	0.01	[0.006-0.01] ml/min/1.73 m2 decrease]	Chronic kidney disease	0.2082
13_40118068	a	c	0.0686	0.0365	0.05991	rs9315702	22745009	13	39543931	rs9315702-A	rs9315702	0.44	2e-08	NR	NR	Hippocampal atrophy	0.1766
13_36454193	a	g	0.0366	0.0308	0.2355	rs2051090	23535911	13	35880056	rs2051090-G	rs2051090	0.81	7e-06	1.19	[0.88-1.62]	Non-alcoholic fatty liver disease	0.2879
1_196679455	a	c	-0.0537	0.0282	0.05718	rs10737680	23455636	1	196710325	rs10737680-A	rs10737680	0.64	1E-434	2.43	[2.39-2.47]	Age-related macular degeneration	0.429
16_85771838	t	g	-0.0956	0.0549	0.08165	rs112118283	24529757			kgp2212848-?	rs112118283	NR	2e-06	NR	NR	Amyotrophic lateral sclerosis (sporadic)	0.07684
17_36101156	t	c	0.0517	0.0321	0.1067	rs7501939	21743057	17	37741165	rs7501939-C	rs7501939	NR	2e-06	1.19	[1.11-1.28]	Prostate cancer	0.2523
3_16970938	a	g	-0.0446	0.0278	0.1084	rs9821630	21833088	3	16929446	rs9821630-G	rs9821630	NR	4e-06	1.08	[1.07-1.1]	Multiple sclerosis	0.4745
2_111616104	a	g	0.0476	0.0366	0.1937	rs13401811	23770605	2	110858527	rs13401811-G	rs13401811	0.81	2e-18	1.41	[1.30-1.52]	Chronic lymphocytic leukemia	0.1702
3_184876783	a	g	0.066	0.0329	0.04473	rs7647854	21042317	3	185158995	rs7647854-G	rs7647854	0.16	5e-06	1.19	[NR]	Major depressive disorder	0.2404
21_17667720	t	c	-0.0367	0.0277	0.1857	rs2823743	23144326	21	16295399	rs2823743-C	rs2823743	0.14	1e-06	NR	NR	Chronic obstructive pulmonary disease-related biomarkers	0.4945
11_69009114	t	g	0.0936	0.0632	0.1387	rs11228583	24740154	11	69241647	rs11228583-T	rs11228583	0.52	2e-07	1.33	[1.22-1.44]	Prostate cancer (early onset)	0.05151
10_35535695	a	g	-0.0638	0.0302	0.03484	rs12242110	21102463	10	35246767	rs12242110-G	rs12242110	0.315	1e-09	1.15	[1.10-1.20]	Crohn's disease	0.2997
9_136835343	a	g	-0.0588	0.0397	0.139	rs3780792	20598377	9	133970221	rs3780792-G	rs3780792	NR	1e-06	1.6	[1.32-1.92]	Multiple sclerosis	0.1456
13_29164783	a	g	-0.0491	0.0276	0.07528	rs9579199	24080446	13	28590646	rs9579199-?	rs9579199	NR	8e-06	1.2	[1.11-1.32]	Breast cancer (menopausal hormone therapy interaction)	0.485
1_160464911	a	c	-0.0343	0.0486	0.481	rs1265883	23612905	1	160495121	rs1265883-C	rs1265883	0.1	2e-18	1.34	[1.25-1.43]	Graves' disease	0.905213
22_44324727	c	g	0.047	0.0287	0.1015	rs738409	22719876	22	43928847	rs738409-G	rs738409	0.484	1e-10	1.66	[1.43-1.94]	Nonalcoholic fatty liver disease	0.3684
5_50634878	t	c	0.0618	0.034	0.0688	rs6449586	24121790	5	51339044	rs6449586-A	rs6449586	0.553	1e-06	1.16	[1.1-1.25]	Barrett's esophagus	0.214
5_60950211	t	g	0.0735	0.0458	0.1086	rs11738335	22832961	5	61654384	rs11738335-?	rs11738335	NR	5e-06	1.2	[NR]	Alzheimer's disease	0.1143
20_48575315	t	c	0.0761	0.0594	0.2005	rs11697848	24871463	20	49958778	rs11697848-?	rs11697848	0.051	1e-11	2.12	[1.887-2.37]	Systemic lupus erythematosus	0.06948
1_229285858	a	g	-0.081	0.0352	0.02145	rs9793739	23259602	1	229150111	rs9793739-?	rs9793739	NR	4e-06	NR	NR	Dental caries	0.1982
11_76332210	t	g	0.0253	0.031	0.4135	rs11236809	23042114	11	76621166	rs11236809-G	rs11236809	0.25	3e-06	1.24	[NR]	Atopic dermatitis	0.2668
11_29195137	a	g	-0.0511	0.0291	0.07911	rs1491818	22959728	11	29173590	rs1491818-C	rs1491818	0.31	8e-06	NR	NR	Amyotrophic lateral sclerosis (age of onset)	0.3773
7_8552614	a	g	0.0475	0.0305	0.1195	rs765855	23544013	7	8512984	rs765855-?	rs765855	NR	4e-06	NR	NR	Breast Cancer in BRCA1 mutation carriers	0.2907
16_85927814	t	c	-0.0498	0.0281	0.07587	rs391023	23770605	16		rs391023-G	rs391023	0.63	5e-17	1.33	[NR]	Chronic lymphocytic leukemia	0.4011
19_3318510	a	g	0.0398	0.0321	0.2147	rs11669592	20708005	19	3318512	rs11669592-A	rs11669592	0.45	4e-06	1.31	[NR] unit decrease	Non-alcoholic fatty liver disease histology (other)	0.2455
2_100835734	a	g	-0.0529	0.0288	0.06593	rs10865035	20453842	2	100219272	rs10865035-A	rs10865035	0.47	2e-06	1.12	[1.07-1.17]	Rheumatoid arthritis	0.3826
19_1124031	a	g	-0.0596	0.0443	0.1784	rs2024092	23128233	19	1124032	rs2024092-A	rs2024092	0.215	8e-22	1.16	[1.112-1.201]	Crohn's disease	0.1274
8_81291879	t	c	-0.0297	0.0279	0.2872	rs7009110	24388013	8	80379644	rs7009110-T	rs7009110	0.36	4e-09	1.14	[1.09-1.19]	Asthma and hay fever	0.4412
8_72447418	t	g	-0.0792	0.0415	0.05644	rs13263568	23793025	8	71535183	rs13263568-G	rs13263568	0.09	2e-06	1.1	[1.06-1.14]	Migraine	0.1162
6_31590898	t	c	-0.057	0.0295	0.05343	rs2736172	24132900	6	31623121	rs2736172-?	rs2736172	NR	4e-06	NR	NR	Psychosis (atypical)	0.613744
5_152540354	t	c	-0.0553	0.0372	0.1372	rs2910032	23974872	5	153160794	rs2910032-C	rs2910032	0.469	4e-08	1.08	[1.05-1.11]	Schizophrenia	0.1654
10_62181128	a	g	-0.0536	0.0352	0.1281	rs10994338	20351715	10	60421370	rs10994338-A	rs10994338	NR	5e-07	NR	NR	Bipolar disorder and major depressive disorder (combined)	0.2064
8_49812201	a	t	-0.0625	0.0291	0.03147	rs12155623	21658281	8	48899642	rs12155623-?	rs12155623	0.57	3e-07	1.14	[1.09-1.20]	Sudden cardiac arrest	0.3411
11_118754353	a	c	-0.0826	0.0553	0.1351	rs630923	21833088	11	118883644	rs630923-C	rs630923	NR	3e-07	1.12	[1.1-1.14]	Multiple sclerosis	0.06712
2_202111380	a	g	0.0432	0.0341	0.2049	rs3769825	23770605	2	201246657	rs3769825-T	rs3769825	0.45	3e-09	1.19	[1.12-1.25]	Chronic lymphocytic leukemia	0.2102
19_45396219	t	c	-0.0588	0.0357	0.09988	rs157582	22399527	19	44892962	rs157582-T	rs157582	0.22	1e-08	0.1	[NR] mmol/l increase	Metabolic syndrome	0.1857
5_179032488	a	g	-0.0508	0.0393	0.1964	rs6894268	22911880	5	179605487	rs6894268-A	rs6894268	0.354	3e-06	1.44	[0.84-2.04] unit increase	Eating disorders	0.1535
8_21711431	t	c	-0.0377	0.0295	0.2003	rs17428041	24974787	8	21853920	rs17428041-T	rs17428041	0.7092	2e-07	1.49	[NR]	Neuropathic pain in type 2 diabetes	0.3203
15_58688467	c	g	-0.0727	0.0334	0.02956	rs920915	23455636	15	58396268	rs920915-C	rs920915	0.48	3e-11	1.13	[1.09-1.17]	Age-related macular degeneration	0.2102
11_116639104	a	g	-0.0448	0.0338	0.1852	rs10790162	21386085	11	116768388	rs10790162-A	rs10790162	NR	5e-09	0.25	[0.17-0.33] unit increase	Metabolic syndrome	0.2131
4_48363983	a	g	0.0452	0.0276	0.1013	rs6837335	23128233	4	48361966	rs6837335-G	rs6837335	0.647	2e-08	1.09	[1.049-1.123]	Crohn's disease	0.491
18_38765659	t	c	0.0597	0.0517	0.2483	rs17697518	22484627	18	41185695	rs17697518-?	rs17697518	NR	7e-07	1.17	[1.098-1.241]	Obesity	0.07358
6_32373698	t	g	-0.0306	0.0287	0.2855	rs3806156	20410501	6	32405921	rs3806156-T	rs3806156	0.37	7e-19	1.42	[1.32-1.54]	Vitiligo	0.4221
15_75718669	t	g	-0.0543	0.0357	0.1279	rs8028182	21658281	15	75426328	rs8028182-?	rs8028182	0.18	3e-06	1.36	[1.19-1.54]	Sudden cardiac arrest	0.1901
20_50702633	t	c	0.0285	0.0303	0.3459	rs6013382	17362836	20	52086094	rs6013382-?	rs6013382	NR	5e-06	1.43	[1.11-1.67]	Amyotrophic lateral sclerosis	0.3006
7_153271877	t	c	0.0618	0.0302	0.04076	rs11771429	24121790	7	153574792	rs11771429-G	rs11771429	0.816	7e-06	1.22	[1.12-1.33]	Barrett's esophagus	0.3006
1_220527283	t	c	0.073	0.0366	0.04597	rs72730665	24529757			kgp8037522-?	rs72730665	NR	9e-06	NR	NR	Amyotrophic lateral sclerosis (sporadic)	0.168
6_150358012	t	c	-0.0525	0.0347	0.1301	rs9479482	20596022	6	150036876	rs9479482-A	rs9479482	0.57	4e-19	1.65	[1.48-1.83]	Alopecia areata	0.203
2_99465502	a	g	0.0434	0.0293	0.1384	rs6733011	19416921	2	98849039	rs6733011-G	rs6733011	0.46	3e-06	1.17	[1.10-1.25]	Bipolar disorder	0.3413
7_116892846	t	c	0.0671	0.0304	0.02745	rs38904	23128233	7	117252792	rs38904-T	rs38904	0.532	1e-08	1.05	[1.025-1.085]	Inflammatory bowel disease	0.2925
1_20200990	a	g	0.0381	0.0306	0.2126	rs4654903	23511034	1	19874497	rs4654903-?	rs4654903	0.75	7e-09	1.56	[1.35-1.82]	Ulcerative colitis	0.2973
6_106252999	t	c	-0.0334	0.0285	0.2411	rs1355023	23326517	6	105805124	rs1355023-T	rs1355023	0.69	6e-06	1.13	[1.07-1.20]	Age-related macular degeneration	0.3717
15_90893668	a	c	0.038	0.0289	0.1894	rs6496667	22446963	15	90350436	rs6496667-A	rs6496667	0.35	1e-06	1.09	[1.05-1.13]	Rheumatoid arthritis	0.3448
3_182869818	a	g	-0.0596	0.0461	0.1962	rs683395	17554300	3	183152030	rs683395-G	rs683395	0.08	5e-06	1.47	[1.26-1.71]	Bipolar disorder	0.1006
15_51040798	t	c	-0.0439	0.0281	0.1192	rs8035452	24162737	15	50748601	rs8035452-T	rs8035452	0.661	3e-07	1.08	[1.04-1.1]	Alzheimer's disease (late onset)	0.428
14_63322347	a	g	-0.0428	0.028	0.1269	rs8012941	23377640	14	62855629	rs8012941-G	rs8012941	0.497517	4e-06	1.54	[1.35-1.72]	Major depressive disorder	0.4315
6_32668336	a	c	0.0547	0.0353	0.1215	rs2647046	23349640	6	32700559	rs2647046-?	rs2647046	NR	2e-06	1.25	[1.14-1.37]	Lymphoma	0.793839
1_73824909	a	g	-0.0488	0.0336	0.146	rs10789369	23974872	1	73359226	rs10789369-A	rs10789369	0.383	4e-10	1.1	[1.07-1.12]	Schizophrenia	0.2101
8_3076959	t	c	0.0931	0.0609	0.1262	rs28455997	24024966	8	3219437	rs28455997-T	rs28455997	0.84	3e-06	1.48	[1.26-1.75]	Periodontitis (CDC/AAP)	0.05383
8_128106880	a	c	0.0637	0.0309	0.03952	rs6983561	22923026	8	127094635	rs6983561-C	rs6983561	0.18	4e-13	1.87	[1.58-2.22]	Prostate cancer	0.2625
6_89732101	t	c	-0.0805	0.0583	0.1671	rs12201676	20889312	6	89022382	rs12201676-?	rs12201676	NR	4e-08	1.31	[NR]	Bipolar disorder and schizophrenia	0.05983
21_30489300	a	c	-0.0255	0.0286	0.3734	rs2832191	23259602	21	29116979	rs2832191-?	rs2832191	NR	5e-06	NR	NR	Dental caries	0.382
6_137291281	a	c	-0.0456	0.0278	0.1016	rs6937795	24509480	6	136970143	rs6937795-A	rs6937795	NR	7e-06	1.04	[1.02-1.06]	Type 2 diabetes	0.4659
22_29130012	t	c	-0.0604	0.0326	0.06348	rs738722	20729852	22	28734024	rs738722-T	rs738722	0.25	1e-08	1.3	[1.19-1.43]	Esophageal cancer and gastric cancer	0.2431
3_28071444	a	c	0.0245	0.0279	0.3808	rs669607	21833088	3	28029953	rs669607-C	rs669607	NR	2e-15	1.13	[1.12-1.15]	Multiple sclerosis	0.4145
10_49936336	t	c	-0.034	0.0291	0.243	rs11101442	19165918	10	48728291	rs11101442-?	rs11101442	0.32	3e-06	NR	NR	Systemic lupus erythematosus	0.3552
10_81735981	a	g	-0.0572	0.0286	0.0455	rs3923564	23144326	10	79976225	rs3923564-G	rs3923564	0.04	2e-27	NR	NR	Chronic obstructive pulmonary disease-related biomarkers	0.3907
10_20899608	t	c	-0.0768	0.0453	0.08989	rs2359536	20610895	10	20610679	rs2359536-C	rs2359536	0.032	2e-06	1.84	[1.43-2.37]	Peripheral artery disease	0.1043
10_101274365	a	g	-0.0457	0.0276	0.09705	rs7078219	23064961	10	99514608	rs7078219-?	rs7078219	NR	6e-06	NR	NR	Dental caries	0.4889
21_40469520	a	g	0.047	0.0278	0.09081	rs378108	21743469	21	39097594	rs378108-G	rs378108	0.48	2e-11	NR	NR	Ankylosing spondylitis	0.4516
2_177042633	a	c	-0.0527	0.0323	0.1026	rs2072590	23535730	2	176177905	rs2072590-?	rs2072590	0.32	3e-10	1.13	[1.09-1.18]	Ovarian cancer	0.2432
14_88472595	t	c	0.0511	0.0391	0.1911	rs8005161	23128233	14	88006251	rs8005161-T	rs8005161	0.089	2e-14	1.15	[1.097-1.211]	Inflammatory bowel disease	0.1486
7_7399404	t	c	0.0738	0.0414	0.07461	rs10486158	20889312	7	7359773	rs10486158-?	rs10486158	NR	6e-06	1.27	[NR]	Bipolar disorder and schizophrenia	0.1388
4_142976073	a	g	0.0663	0.0534	0.214	rs2667100	24529757	4	142054920	rs2667100-?	rs2667100	NR	9e-07	NR	NR	Amyotrophic lateral sclerosis (sporadic)	0.07127
13_21280034	a	g	0.0569	0.0318	0.07394	rs735539	23064961	13	20705895	rs735539-?	rs735539	NR	4e-06	NR	NR	Dental caries	0.252
5_56256483	t	c	0.1289	0.0593	0.02962	rs7726354	24493630	5	56960656	rs7726354-?	rs7726354	0.06	7e-11	1.37	[1.24-1.50]	Breast cancer (early onset)	0.05115
20_3193842	a	c	0.0754	0.0384	0.04948	rs1127354	20173735	20	3213196	rs1127354-A	rs1127354	0.069	2e-58	NR	NR	Chronic hepatitis C infection	0.1526
11_74345550	t	g	-0.0403	0.0285	0.1566	rs3824999	22634755	11	74634505	rs3824999-?	rs3824999	NR	4e-10	1.08	[1.05-1.10]	Colorectal cancer	0.3759
9_94822540	a	g	-0.0385	0.0295	0.1923	rs7872515	22688191	9	92060258	rs7872515-?	rs7872515	NR	6e-07	1.39	[NR]	Bipolar disorder and schizophrenia	0.3339
3_23143047	t	c	0.033	0.0343	0.3354	rs4591517	23300701	3	23101556	rs4591517-?	rs4591517	0.28	3e-06	1.06	[0.88-1.29]	Colorectal cancer	0.2045
1_196696933	a	g	0.0505	0.0283	0.07409	rs1410996	20385826	1	196727803	rs1410996-?	rs1410996	NR	2e-111	NR	NR	Age-related macular degeneration	0.4296
11_69596523	a	g	0.0422	0.0371	0.2553	rs4084127	21980299	11	69781755	rs4084127-?	rs4084127	NR	3e-06	1.11	[NR]	Type 1 diabetes	0.1641
2_100806940	a	t	0.0549	0.0286	0.05502	rs11676922	24782177	2	100190478	rs11676922-T	rs11676922	NR	2e-08	1.13	[NR]	Rheumatoid arthritis	0.3728
9_22033366	t	c	-0.0816	0.0425	0.05499	rs2157719	21531791	9	22033367	rs2157719-?	rs2157719	NR	5e-16	1.26	[NR]	Glioma	0.1164
2_119395691	t	c	0.0452	0.0357	0.2051	rs651477	19010793	2	118638115	rs651477-?	rs651477	0.26	7e-06	1.38	[NR]	Multiple sclerosis	0.1839
6_159490436	t	c	-0.0245	0.028	0.3812	rs212388	21298027	6	159069404	rs212388-C	rs212388	NR	2e-10	NR	NR	Crohn's disease and celiac disease	0.4013
21_38932778	t	c	0.0488	0.0314	0.1202	rs2835810	20694148	21	37560476	rs2835810-?	rs2835810	0.37	6e-06	NR	NR	Metabolic syndrome	0.273
1_173191475	t	g	0.0354	0.0319	0.2661	rs2205960	23273568	1	173222336	rs2205960-T	rs2205960	0.25	3e-12	1.36		Systemic lupus erythematosus	0.2506
3_108851484	t	c	0.0689	0.0487	0.157	rs4855695	24743840	3	109132637	rs4855695-?	rs4855695	0.51-0.58	2e-06	1.14	[1.08-1.20]	Colorectal cancer (diet interaction)	0.0827
9_96858411	a	g	-0.0275	0.0273	0.3141	rs6479527	24121790	9	94096129	rs6479527-C	rs6479527	0.511	2e-06	1.18	[1.1-1.27]	Esophageal adenocarcinoma	0.494
10_8972018	a	g	0.0614	0.0287	0.03279	rs10508372	21804548	10	8930055	rs10508372-C	rs10508372	0.433	2e-15	1.16	[1.12-1.21]	Asthma	0.3607
6_44233921	t	c	-0.0475	0.0385	0.218	rs2233424	24390342	6	44266184	rs2233424-T	rs2233424	0.12	1e-19	1.26	[1.20-1.32]	Rheumatoid arthritis	0.149
19_6668972	t	c	-0.0601	0.0314	0.05561	rs1077667	21833088	19	6668961	rs1077667-G	rs1077667	NR	9e-14	1.16	[1.14-1.18]	Multiple sclerosis	0.263
4_123329362	a	g	-0.079	0.0418	0.05896	rs17388568	21297633	4	122408207	rs17388568-A	rs17388568	0.27	9e-07	1.12	[1.07-1.17]	Ulcerative colitis	0.1214
10_120278944	a	t	0.0284	0.0283	0.3159	rs12413624	22158540	10	118519432	rs12413624-T	rs12413624	0.37	5e-11	1.23	[1.16-1.31]	Pancreatic cancer	0.3874
15_24924663	t	c	0.0391	0.03	0.1925	rs12902137	24024966	15	24679516	rs12902137-T	rs12902137	0.72	6e-06	0.18	[0.10-0.26] unit decrease	Periodontitis (DPAL)	0.3146
13_41013977	t	c	0.0653	0.0367	0.07504	rs941823	21297633	13	40439840	rs941823-C	rs941823	0.76	4e-12	1.12	[1.07-1.17]	Ulcerative colitis	0.1683
11_128496952	t	c	-0.0512	0.0304	0.09227	rs73013527	24390342	11	128627057	rs73013527-C	rs73013527	0.72	4e-06	1.14	[1.08-1.21]	Rheumatoid arthritis	0.305687
10_118487100	t	c	0.0122	0.0303	0.6877	rs1665650	23263487	10	116727589	rs1665650-T	rs1665650	0.315	9e-07	1.13	[1.08-1.19]	Colorectal cancer	0.689573
3_32533010	t	c	-0.1022	0.0615	0.09654	rs7640978	24097068	3	32491518	rs7640978-T	rs7640978	0.09	1e-08	0.04	[NR] unit decrease	HDL/LDL cholesterol	0.06176
16_57002732	t	g	-0.0493	0.0434	0.2564	rs9939224	21386085	16	56968820	rs9939224-G	rs9939224	0.46	7e-12	0.31	[0.21-0.41] unit decrease	Metabolic syndrome (bivariate traits)	0.1035
8_95960511	t	c	-0.0427	0.0303	0.1589	rs896854	20581827	8	94948283	rs896854-T	rs896854	NR	1e-09	1.06	[1.04-1.09]	Type 2 diabetes	0.3013
10_109569850	t	c	-0.0434	0.0275	0.1154	rs12570947	22210626	10	107810092	rs12570947-?	rs12570947	NR	4e-06	1.45	[NR]	Prion diseases	0.4934
3_28928860	t	g	0.054	0.0277	0.0517	rs2221154	22159054	3	28887369	rs2221154-?	rs2221154	NR	3e-06	1.75	[1.39-2.22]	Alzheimer's disease	0.4516
7_117067822	t	g	-0.0538	0.0276	0.05093	rs7808424	21378990	7	117427768	rs7808424-G	rs7808424	0.12	1e-06	1.1	[1.06-1.14]	Coronary heart disease	0.4775
16_86011033	t	c	-0.046	0.0278	0.09808	rs13333054	21833088	16	85977427	rs13333054-A	rs13333054	NR	1e-08	1.11	[1.1-1.13]	Multiple sclerosis	0.4349
22_30529631	a	c	-0.0569	0.0299	0.057	rs2412973	19915574	22	30133642	rs2412973-?	rs2412973	0.46	2e-09	1.15	[1.01-1.31]	Inflammatory bowel disease (early onset)	0.3271
8_90211100	a	g	0.0423	0.0294	0.1498	rs2046315	23259602	8	89198871	rs2046315-?	rs2046315	NR	3e-06	NR	NR	Dental caries	0.3518
11_116653296	t	c	0.0391	0.0328	0.2333	rs2075290	21386085	11	116782580	rs2075290-C	rs2075290	NR	2e-09	0.26	[0.18-0.34] unit increase	Metabolic syndrome	0.2244
8_109228008	a	g	-0.0234	0.0278	0.3998	rs611744	21732829	8	108215779	rs611744-?	rs611744	0.6	8e-15	1.33	[1.23-1.43]	Dupuytren's disease	0.4678
5_173337853	t	g	-0.0984	0.0521	0.05896	rs17695092	23128233	5	173910850	rs17695092-T	rs17695092	0.703	5e-09	1.1	[1.055-1.136]	Crohn's disease	0.08255
17_48274291	t	g	-0.0319	0.0307	0.2979	rs2075555	17903305	17	50196930	rs2075555-?	rs2075555	NR	8e-08	NR	NR	Breast cancer	0.637441
3_52855229	t	c	0.0457	0.0294	0.1197	rs2239547	21926974	3	52821213	rs2239547-?	rs2239547	NR	6e-08	1.1	[1.06-1.14]	Schizophrenia	0.3348
15_70634709	a	t	0.038	0.029	0.1898	rs11072158	23793025	15	70342370	rs11072158-?	rs11072158	0.85	3e-06	1.18	[1.1-1.27]	Migraine with aura	0.3428
16_56969148	a	g	0.0581	0.0488	0.233	rs2217332	20694148	16	56935236	rs2217332-?	rs2217332	0.19	3e-06	NR	NR	Metabolic syndrome	0.09162
3_13857969	t	c	0.061	0.0357	0.08725	rs1124480	23144326	3	13816472	rs1124480-C	rs1124480	0.46	9e-06	NR	NR	Chronic obstructive pulmonary disease-related biomarkers	0.246445
6_32678597	c	g	0.0407	0.0324	0.2085	rs4273729	23420232	6	32710820	rs4273729	rs4273729	NR	5e-17	1.59		Chronic hepatitis C infection	0.298
16_56988044	t	c	-0.0516	0.0335	0.1241	rs173539	21386085	16	56954132	rs173539-C	rs173539	NR	1e-16	0.29	[0.23-0.35] unit increase	Metabolic syndrome (bivariate traits)	0.236967
7_128568960	a	c	-0.0427	0.0289	0.1399	rs729302	23273568	7	128928906	rs729302-A	rs729302	0.66	1e-09	1.47		Systemic lupus erythematosus	0.3439
14_66262963	a	g	0.0592	0.0324	0.06732	rs8007846	20802204	14	65796245	rs8007846-?	rs8007846	NR	9e-06	NR	NR	Multiple sclerosis--Brain Glutamate Levels	0.2387
2_238672425	c	g	0.0694	0.0621	0.2641	rs11680012	23505185	2	237763782	rs11680012-C	rs11680012	0.05	4e-06	0.58	[NR] cm2 increase	Adiposity	0.0525
13_80299722	a	g	-0.0498	0.0312	0.1106	rs2039553	20686608	13	79725587	rs2039553-A	rs2039553	0.27	7e-06	1.73	[1.36-2.19]	Pancreatic cancer	0.2659
2_198881668	a	g	0.0483	0.0304	0.1122	rs1016883	23128233	2	198016944	rs1016883-G	rs1016883	0.817	3e-08	1.1	[1.051-1.15]	Ulcerative colitis	0.2992
1_22698447	a	g	-0.0412	0.0338	0.2228	rs7524102	21732829	1	22371954	rs7524102-G	rs7524102	0.21	3e-09	1.28	[1.17-1.41]	Dupuytren's disease	0.2036
15_62414014	t	c	0.0343	0.0292	0.2411	rs1436953	21799836	15	62121815	rs1436953-G	rs1436953	0.64	8e-06	1.14	[NR]	Type 2 diabetes	0.3539
6_31917540	t	c	0.0462	0.0305	0.1291	rs4151657	24837172	6		rs4151657-G	rs4151657	0.29	5e-14	1.54	[1.38-1.73]	Ulcerative colitis	0.2943
22_30494371	a	g	-0.0559	0.0297	0.06013	rs2412971	21399633	22	30098382	rs2412971-?	rs2412971	0.49 (EA)	2e-09	1.25	[NR]	Nephropathy	0.3234
1_107830858	a	c	-0.0576	0.0528	0.2757	rs10494067	21079607	1	107288236	rs10494067-?	rs10494067	0.06	6e-06	NR	NR	Anorexia nervosa	0.07549
5_5423527	a	g	0.0803	0.0558	0.1496	rs77889672	24529757			kgp22358183-?	rs77889672	NR	1e-06	NR	NR	Amyotrophic lateral sclerosis (sporadic)	0.06556
17_75400100	a	t	0.0693	0.0364	0.05706	rs892961	22837378	17	77404018	rs892961-?	rs892961	0.59	9e-06	1.18		Airflow obstruction	0.1754
3_189645933	t	c	0.0511	0.035	0.144	rs710521	24163127	3	189928144	rs710521-A	rs710521	0.73	2e-11	1.14	[1.10-1.19]	Bladder cancer	0.1965
5_53380555	t	c	-0.0157	0.0278	0.5726	rs273218	23793025	5	54084725	rs273218-?	rs273218	0.8	2e-06	1.06	[1.04-1.1]	Migraine	0.4798
2_37592628	t	c	-0.0351	0.0296	0.235	rs2373000	23974872	2	37365485	rs2373000-T	rs2373000	0.402	7e-09	1.09	[1.06-1.11]	Schizophrenia	0.3103
10_20542634	a	g	0.0478	0.0483	0.322	rs1571942	21310492	10	20253705	rs1571942-C	rs1571942	NR	3e-07	NR	NR	Diabetic retinopathy	0.09518
13_46833717	c	g	0.0433	0.0288	0.1333	rs958546	17903304	13	46259582	rs958546-?	rs958546	NR	5e-06	NR	NR	Atrial fibrillation	0.3765
7_75173180	a	g	0.0196	0.0304	0.519	rs1167796	19838193	7	75543861	rs1167796-G	rs1167796	0.71	2e-08	1.2	[1.12-1.28]	Systemic lupus erythematosus	0.2877
8_11349186	a	g	0.0324	0.0306	0.2896	rs13277113	23053960	8	11491677	rs13277113-A	rs13277113	NR	2e-10	1.39	[1.256-1.540]	Systemic lupus erythematosus	0.2923
6_159465977	t	c	0.026	0.0278	0.3491	rs1738074	22190364	6	159044945	rs1738074-C	rs1738074	0.58	4e-07	1.15	[NR]	Multiple sclerosis	0.4276
1_110119732	t	c	0.0555	0.0299	0.06354	rs6537837	20125088	1	109577110	rs6537837-T	rs6537837	0.17	1e-06	1.43		Major depressive disorder	0.3016
4_187678866	t	c	0.0444	0.0281	0.1147	rs925642	21552555	4	186757712	rs925642-?	rs925642	NR	7e-06	NR	NR	Obesity	0.4177
9_130504070	a	g	-0.0467	0.0311	0.1333	rs514024	23568457	9	127741791	rs514024-A	rs514024	0.572	5e-06	0.06	[0.036-0.086] unit increase	Eating disorders (purging via substances)	0.2832
21_34776695	a	g	0.0339	0.0279	0.2241	rs2284553	23128233	21	33404389	rs2284553-G	rs2284553	0.599	2e-16	1.12	[1.086-1.162]	Crohn's disease	0.4377
22_37581485	a	c	-0.0314	0.0298	0.2923	rs229527	20410501	22	37185445	rs229527-T	rs229527	0.419	2e-16	1.38	[1.28-1.50]	Vitiligo	0.3083
13_26781528	a	g	0.0389	0.028	0.1657	rs10507349	24509480	13	26207391	rs10507349-G	rs10507349	NR	2e-07	1.06	[1.04-1.08]	Type 2 diabetes	0.4128
8_130820039	t	c	0.1206	0.0466	0.009706	rs2128382	23266556	8	129807793	rs2128382-?	rs2128382	0.82	8e-06	1.11	[1.06-1.16]	Colorectal cancer	0.09015
2_62452661	t	c	-0.0796	0.0352	0.02349	rs11900673	22446963	2	62225526	rs11900673-T	rs11900673	0.28	1e-08	1.11	[1.07-1.15]	Rheumatoid arthritis	0.2027
4_72604299	c	g	0.0703	0.0317	0.02651	rs222054	23213074	4	71738582	rs222054-C	rs222054	0.301	1e-06	2.54	[0.17-4.91]	Non-alcoholic fatty liver disease histology (other)	0.251185
8_11480457	t	c	-0.0305	0.0285	0.2844	rs2243407	24024966	8	11622948	rs2243407-?	rs2243407	0.65	6e-06	1.33	[1.18-1.52]	Periodontitis (CDC/AAP)	0.3667
5_42375243	a	c	-0.0474	0.0447	0.2884	rs979233	18204098	5	42375141	rs979233-T	rs979233	0.46	4e-06	NR	NR	Systemic lupus erythematosus	0.1007
2_68647095	t	c	0.093	0.0485	0.05521	rs7595037	21833088	2	68419963	rs7595037-A	rs7595037	NR	5e-11	1.11	[1.1-1.12]	Multiple sclerosis	0.09277
2_227093585	a	c	-0.0776	0.0527	0.1408	rs2943640	24509480	2	226228869	rs2943640-C	rs2943640	0.63	7e-09	1.09	[1.05-1.13]	Type 2 diabetes	0.07077
6_19823238	t	g	0.0254	0.0282	0.3675	rs7773456	24925725	6	19823007	rs7773456-?	rs7773456	NR	7e-07	1.75	[1.43-2.17]	Lupus nephritis in systemic lupus erythematosus	0.4377
6_32428772	a	g	0.046	0.0295	0.1189	rs9268839	24390342	6	32460995	rs9268839-G	rs9268839	0.45	1e-250	2.28	[2.22-2.34]	Rheumatoid arthritis	0.3827
8_128125195	t	c	-0.0599	0.031	0.05347	rs10505483	22923026	8	127112950	rs10505483-T	rs10505483	NR	7e-15	1.73	NR	Prostate cancer	0.2621
20_42989267	a	g	-0.032	0.0276	0.247	rs4812829	24509480	20	44360627	rs4812829-A	rs4812829	0.16	5e-08	1.07	[1.01-1.12]	Type 2 diabetes	0.4438
18_12779947	t	g	0.0431	0.0365	0.2378	rs2542151	18587394	18	12779948	rs2542151-G	rs2542151	0.15	5e-17	1.35	[NR]	Crohn's disease	0.1649
4_123353432	a	g	0.0752	0.0418	0.07192	rs17454584	23817571	4	122432277	rs17454584-G	rs17454584	0.26	6e-10	1.15	[1.1-1.2]	Allergic sensitization	0.1209
3_182870436	a	g	-0.0538	0.046	0.2421	rs514636	21254220	3	183152648	rs514636-?	rs514636	NR	7e-07	NR	NR	Bipolar disorder	0.1003
10_50229638	a	t	-0.0615	0.03	0.04054	rs2137920	23793025	10	49021593	rs2137920-T	rs2137920	0.18	1e-06	1.15	[1.09-1.22]	Migraine with aura	0.3013
1_64108771	t	c	-0.0616	0.034	0.0704	rs2269241	19430480	1	63643100	rs2269241-G	rs2269241	0.19	4e-07	1.1	[1.02-1.18]	Type 1 diabetes	0.2058
1_154426970	a	c	-0.0485	0.0287	0.09106	rs2228145	24390342	1	154454494	rs2228145-A	rs2228145	0.6	5e-06	1.07	[1.04-1.10]	Rheumatoid arthritis	0.384
9_22043926	a	g	-0.0748	0.0425	0.07837	rs1412829	20512145	9	22043927	rs1412829-?	rs1412829	0.89	5e-07	1.28	[1.18-1.41]	Nasopharyngeal carcinoma	0.1132
19_51377163	t	c	-0.0471	0.0372	0.2058	rs2664156	23936387	19	50873907	rs2664156-C	rs2664156	NR	6e-06	NR	NR	Celiac disease	0.1645
1_181426910	t	c	-0.0632	0.0522	0.2264	rs2332267	23870195	1	181457774	rs2332267-T	rs2332267	0.05	8e-06	0.42	[0.24-0.6] unit decrease	Coronary artery calcification	0.07718
5_110539392	a	g	0.0634	0.0355	0.07407	rs1370967	24024966	5	111203694	rs1370967-A	rs1370967	0.04	8e-07	2.21	[1.61-3.02]	Periodontitis (PAL4Q3)	0.186
8_128124916	a	c	-0.0602	0.031	0.05222	rs16901979	19767754	8	127112671	rs16901979-A	rs16901979	0.04	3e-14	1.8	[1.55-2.09]	Prostate cancer	0.262
10_97196978	a	t	-0.0335	0.0304	0.2713	rs2274491	23793025	10	95437221	rs2274491-?	rs2274491	0.68	7e-06	1.12	[1.06-1.19]	Migraine - clinic-based	0.2817
3_132163200	t	g	0.0507	0.0432	0.2404	rs17404153	24097068	3	132444356	rs17404153-T	rs17404153	0.14	2e-09	0.03	[NR] unit decrease	HDL/LDL cholesterol	0.121
10_13790265	a	g	0.0355	0.0275	0.1967	rs10906466	23793025	10	13748265	rs10906466-A	rs10906466	0.29	8e-06	1.06	[1.03-1.09]	Migraine	0.4916
1_147083114	t	c	0.0591	0.0309	0.05568	rs583583	23382809	1	147611315	rs583583-A	rs583583	0.28	6e-07	1.3	[NR]	Schizophrenia (negative symptoms)	0.2817
13_99956622	t	c	-0.0602	0.0601	0.3168	rs9557195	23128233	13	99304368	rs9557195-T	rs9557195	0.772	2e-14	1.11	[1.075-1.151]	Inflammatory bowel disease	0.05559
4_116924184	t	c	0.0552	0.0413	0.1811	rs17586843	23326517	4	116003028	rs17586843-T	rs17586843	0.78	2e-06	1.18	[1.10-1.27]	Age-related macular degeneration	0.1249
10_89768584	a	g	-0.0276	0.0279	0.3215	rs10788575	24509480	10	88008827	rs10788575-A	rs10788575	NR	9e-06	1.06	[1.03-1.08]	Type 2 diabetes	0.4194
13_85549736	t	g	0.0311	0.0307	0.3115	rs9531686	23568457	13	84975601	rs9531686-T	rs9531686	0.571	9e-06	0.04	[0.022-0.054] unit decrease	Anorexia nervosa	0.2995
8_95937502	t	c	-0.0399	0.0307	0.1934	rs7845219	24509480	8	94925274	rs7845219-T	rs7845219	0.53	6e-08	1.08	[1.04-1.12]	Type 2 diabetes	0.2849
2_43359061	a	c	0.0406	0.0314	0.197	rs12466022	21833088	2	43131922	rs12466022-C	rs12466022	NR	6e-10	1.11	[1.1-1.13]	Multiple sclerosis	0.2577
2_147708864	t	c	-0.0506	0.0366	0.1666	rs75638626	24951543	2	146951296	rs75638626-C	rs75638626	NR	8e-06	0.08	[0.041-0.119] unit decrease	Age-related nuclear cataracts	0.158768
7_90915354	a	g	0.0474	0.029	0.1014	rs2888830	23259602	7	91286039	rs2888830-?	rs2888830	NR	4e-06	NR	NR	Dental caries	0.3467
3_4223616	c	g	-0.0348	0.0279	0.2132	rs2587949	24024966	3	4181932	rs2587949-G	rs2587949	0.44	8e-06	0.14	[0.081-0.206] unit increase	Periodontitis (DPAL)	0.4147
7_72987354	t	c	-0.0532	0.0434	0.2198	rs2286276	23505323	7	73573024	rs2286276-?	rs2286276	0.88	2e-06	1.39	[1.25-1.53]	Hypertriglyceridemia	0.1124
8_79401038	a	g	0.0458	0.0275	0.09564	rs1520333	21833088	8	78488803	rs1520333-G	rs1520333	NR	2e-07	1.1	[1.08-1.11]	Multiple sclerosis	0.4946
22_48929569	a	g	0.0417	0.0331	0.2076	rs5768709	22158540	22	48533757	rs5768709-G	rs5768709	0.23	1e-10	1.25	[1.17-1.34]	Pancreatic cancer	0.2255
6_31107187	a	g	-0.0364	0.031	0.2408	rs1265093	23144326	6	31139410	rs1265093-A	rs1265093	0.26	6e-09	NR	NR	Chronic obstructive pulmonary disease-related biomarkers	0.305
8_133369094	c	g	0.0396	0.0282	0.1604	rs978152	23870195	8	132356847	rs978152-C	rs978152	0.25	8e-06	0.19	[0.11-0.27] unit increase	Coronary artery calcification	0.4247
3_25538317	a	c	0.0354	0.0285	0.2147	rs1997352	22837378	3	25496826	rs1997352-?	rs1997352	0.74	9e-07	1.19	[NR]	Airflow obstruction	0.3623
14_75960536	a	g	0.0623	0.0304	0.04013	rs7155603	20453842	14	75494193	rs7155603-G	rs7155603	0.19	1e-07	1.16	[NR]	Rheumatoid arthritis	0.2985
2_163110536	a	g	0.0576	0.036	0.1096	rs2111485	22561518	2	162254026	rs2111485-G	rs2111485	0.62	5e-15	1.3	[NR]	Vitiligo	0.1792
10_101292390	t	c	-0.0387	0.0275	0.1596	rs11190141	22412388	10	99532633	rs11190141-C	rs11190141	0.739	5e-07	1.34	[1.25-1.43]	Crohn's disease	0.4854
1_10566215	a	g	0.0424	0.0295	0.1501	rs616488	23535733	1	10506158	rs616488-A	rs616488	0.665	1e-08	1.1	[1.06-1.14]	Breast cancer	0.3302
1_154426264	t	c	0.0473	0.0287	0.09963	rs4129267	21907864	1	154453788	rs4129267-T	rs4129267	0.37	2e-08	1.09	[1.06-1.12]	Asthma	0.3835
6_32578082	t	c	0.0442	0.0295	0.1336	rs674313	21131588	6	32610305	rs674313-T	rs674313	0.26	7e-09	1.69	[1.41-2.01]	Chronic lymphocytic leukemia	0.3223
6_111673714	t	c	-0.0273	0.0279	0.3278	rs240993	20953190	6	111352511	rs240993-A	rs240993	0.25	5e-20	1.25	[1.16-1.34]	Psoriasis	0.4465
1_67681669	t	g	-0.0354	0.0276	0.2005	rs7517847	17435756	1	67215986	rs7517847-?	rs7517847	0.4	3e-12	NR	NR	Crohn's disease	0.4346
1_163500711	t	g	0.081	0.0442	0.06659	rs3001089	24621683	1	163530921	rs3001089-?	rs3001089	NR	5e-07	NR	NR	Chronic obstructive pulmonary disease (moderate to severe)	0.1105
6_21430728	t	c	-0.0351	0.0298	0.2384	rs12663356	23128233	6	21430497	rs12663356-C	rs12663356	0.533	4e-12	1.1	[1.06-1.131]	Crohn's disease	0.341232
14_100625902	t	c	-0.0523	0.0322	0.1046	rs7157599	21658281	14	100159565	rs7157599-?	rs7157599	0.31	1e-07	1.13	[1.08-1.19]	Sudden cardiac arrest	0.691943
14_98488007	t	g	-0.0492	0.0274	0.07302	rs1456988	23612905	14	98021670	rs1456988-?	rs1456988	0.53	5e-09	1.12	[1.09-1.18]	Graves' disease	0.4805
7_20862302	t	c	-0.0353	0.0285	0.2155	rs2709736	20386566	7	20822683	rs2709736-G	rs2709736	NR	5e-07	1.44	[1.25-1.66]	Bipolar I disorder	0.3857
7_70587145	t	c	-0.0391	0.0285	0.169	rs62459614	24939585	7	71122159	rs62459614-?	rs62459614	NR	2e-06	0.19	[NR] unit increase	Age-related hearing impairment	0.402844
7_98021211	a	g	-0.0432	0.0277	0.1195	rs9649213	22219177	7	98391899	rs9649213-?	rs9649213	NR	1e-06	1.28	[1.16-1.42]	Prostate cancer (gene x gene interaction)	0.4952
11_22114093	a	g	0.0345	0.0287	0.2286	rs11026412	22451204	11	22092547	rs11026412-?	rs11026412	NR	3e-06	1.16	[NR]	Parkinson's disease	0.3633
6_44232920	a	g	0.0409	0.0385	0.287	rs2233434	23028356	6	44265183	rs2233434-G	rs2233434	0.215	1e-15	1.2	[1.15-1.26]	Rheumatoid arthritis	0.1511
8_130491752	t	g	0.0839	0.046	0.06789	rs891835	19578367	8	129479506	rs891835-G	rs891835	0.79	8e-11	1.24	[1.17-1.30]	Glioma	0.1186
6_167533062	a	g	0.046	0.0276	0.09521	rs1854853	24782177	6	167119574	rs1854853-A	rs1854853	0.468	2e-10	1.26	[NR]	Rheumatoid arthritis	0.4918
7_83911271	a	g	-0.0305	0.0342	0.3729	rs488333	22210626	7	84281955	rs488333-?	rs488333	NR	3e-06	1.27	[NR]	Prion diseases	0.2048
1_160852046	t	c	0.063	0.0299	0.03508	rs2274910	18587394	1	160882256	rs2274910-C	rs2274910	0.68	1e-09	1.14	[NR]	Crohn's disease	0.3095
14_56886686	a	c	-0.0951	0.0546	0.08171	rs17832777	23144326	14	56419968	rs17832777-C	rs17832777	0.17	6e-06	NR	NR	Chronic obstructive pulmonary disease-related biomarkers	0.06989
11_116648917	c	g	0.0398	0.0336	0.2365	rs964184	24097068	11	116778201	rs964184-C	rs964184	0.84	2e-26	0.09	[NR] unit decrease	HDL/LDL cholesterol	0.2166
1_227667790	a	g	-0.0487	0.0407	0.2311	rs12410462	23377640	1	227480089	rs12410462-A	rs12410462	0.122	4e-07	1.26	[1.16-1.36]	Major depressive disorder	0.1322
10_63779871	t	c	0.047	0.0354	0.1846	rs71508903	24390342	10	62020112	rs71508903-T	rs71508903	0.24	1e-08	1.18	[1.12-1.25]	Rheumatoid arthritis	0.1868
18_24337424	c	g	-0.0504	0.0316	0.1103	rs527616	23535729	18	26757460	rs527616-G	rs527616	0.62	2e-10	1.05	[1.03-1.08]	Breast cancer	0.706161
21_41123301	t	c	-0.035	0.0298	0.2408	rs1735151	21347282	21	39751374	rs1735151-T	rs1735151	0.58	9e-06	1.16	[1.09-1.24]	Coronary heart disease	0.3038
1_232177834	a	c	-0.0479	0.0375	0.2013	rs59072029	24529757			kgp7635540-?	rs59072029	NR	5e-06	NR	NR	Amyotrophic lateral sclerosis (sporadic)	0.1565
5_158717789	a	g	-0.022	0.028	0.4325	rs2082412	19169254	5	159290781	rs2082412-G	rs2082412	0.8	2e-28	1.44	[NR]	Psoriasis	0.4348
14_105391005	t	c	0.0499	0.0284	0.07823	rs2841277	22446963	14	104924668	rs2841277-T	rs2841277	0.69	2e-14	1.15	[1.11-1.19]	Rheumatoid arthritis	0.3806
5_56029243	t	c	0.0324	0.029	0.2644	rs16886181	24493630	5	56733416	rs16886181-?	rs16886181	0.18	9e-14	1.26	[1.18-1.34]	Breast cancer (early onset)	0.3346
4_74857708	a	g	0.0344	0.0361	0.34	rs2472649	23128233	4	73991991	rs2472649-G	rs2472649	0.824	3e-08	1.1	[1.046-1.146]	Inflammatory bowel disease	0.1753
16_28490517	t	c	0.046	0.0403	0.2533	rs151181	21102463	16	28479196	rs151181-G	rs151181	0.386	2e-11	1.07	[1.03-1.12]	Crohn's disease	0.1435
2_102971865	t	g	0.0465	0.028	0.09721	rs13015714	18311140	2	102355405	rs13015714-C	rs13015714	NR	4e-09	1.28	[1.18-1.39]	Celiac disease	0.4942
6_110243292	t	c	-0.0136	0.03	0.6492	rs6910580	24939585	6	109922089	rs6910580-?	rs6910580	NR	5e-06	0.1	[NR] unit increase	Age-related hearing impairment	0.3195
19_44286513	a	g	-0.0363	0.0398	0.3608	rs3760982	23535729	19	43782361	rs3760982-A	rs3760982	0.46	2e-10	1.06	[1.04-1.08]	Breast cancer	0.1377
2_12037492	a	g	-0.0301	0.0278	0.2794	rs4027132	21254220	2	11897366	rs4027132-?	rs4027132	NR	3e-06	NR	NR	Bipolar disorder	0.4489
15_79019578	t	g	-0.0328	0.0283	0.2461	rs899997	24262325	15	78727236	rs899997-?	rs899997	NR	2e-08	NR	NR	Coronary artery disease or large artery stroke	0.4504
7_116917118	t	c	0.041	0.0331	0.2147	rs4730775	21732829	7	117277064	rs4730775-?	rs4730775	0.59	3e-08	1.2	[1.14-1.30]	Dupuytren's disease	0.2306
22_44333694	t	g	0.0434	0.0288	0.1315	rs2896019	23535911	22	43937814	rs2896019-G	rs2896019	0.45	2e-20	2.02	[1.60-2.56]	Non-alcoholic fatty liver disease	0.377
6_32658079	t	c	0.0329	0.0333	0.3222	rs7775228	21804548	6	32690302	rs7775228-A	rs7775228	0.63	5e-15	1.17	[1.12-1.21]	Asthma	0.2351
5_44875005	a	c	-0.0468	0.0276	0.09044	rs7716600	20872241	5	44874903	rs7716600-A	rs7716600	0.23	7e-07	1.24	[1.14-1.34]	Breast cancer	0.4954
6_31346822	t	c	0.048	0.0363	0.1857	rs9266629	23144326	6	31379045	rs9266629-C	rs9266629	0.21	4e-10	NR	NR	Chronic obstructive pulmonary disease-related biomarkers	0.260664
9_22019129	a	g	-0.0729	0.042	0.08239	rs523096	22792221	9	22019130	rs523096-A	rs523096	0.825	5e-11	2.13	[1.69-2.68]	Glaucoma	0.1166
10_121149403	t	c	0.049	0.034	0.1493	rs10886471	22961080	10	119389891	rs10886471-C	rs10886471	0.778	7e-09	1.12	[1.08-1.16]	Type 2 diabetes	0.2044
2_217905832	a	g	0.0888	0.0457	0.05193	rs13387042	23535729	2	217041109	rs13387042-A	rs13387042	0.51	2e-57	1.14	[1.11-1.16]	Breast cancer	0.1071
22_41757647	a	g	-0.0636	0.0481	0.1862	rs4822024	22561518	22	41361643	rs4822024-G	rs4822024	0.79	7e-10	1.28	[NR]	Vitiligo	0.08619
5_1288547	t	c	-0.0335	0.037	0.3652	rs2853676	19578367	5	1288432	rs2853676-A	rs2853676	0.73	4e-14	1.26	[1.20-1.32]	Glioma	0.1752
5_56023083	t	g	0.0316	0.0289	0.2734	rs16886165	19330030	5	56727256	rs16886165-G	rs16886165	0.15	5e-07	1.23	[1.12-1.35]	Breast cancer	0.3387
13_61965303	t	g	0.0449	0.0423	0.2877	rs2323266	23212062	13	61391170	rs2323266-?	rs2323266	NR	3e-06	0.1	[NR] unit decrease	Schizophrenia	0.1234
8_122210890	t	c	-0.0341	0.0284	0.2306	rs7819988	24024966	8	121198650	rs7819988-T	rs7819988	0.55	3e-06	1.32	[1.17-1.48]	Periodontitis (CDC/AAP)	0.4048
15_61702779	a	g	0.0438	0.0286	0.125	rs3884558	23319801	15	61410580	rs3884558-?	rs3884558	0.07	4e-06	1.46	[1.24-1.72]	Breast cancer (prognosis)	0.3651
2_77015974	t	c	0.0541	0.0428	0.2061	rs62172104	24529757			kgp8851185-?	rs62172104	0.09	2e-08	NR	NR	Amyotrophic lateral sclerosis (sporadic)	0.1203
13_70846203	a	g	-0.0245	0.0279	0.3802	rs9572423	20125088	13	70272071	rs9572423-G	rs9572423	0.88	9e-06	1.54		Major depressive disorder	0.5
4_89811195	t	g	-0.0379	0.0277	0.1704	rs2609255	23583980	4	88890044	rs2609255-G	rs2609255	0.21	2e-11	1.29	[1.18-1.42]	Interstitial lung disease	0.4497
3_87110674	t	c	0.0369	0.0307	0.2291	rs2660753	18264097	3	87061524	rs2660753-T	rs2660753	0.11	3e-08	1.18	[1.06-1.31]	Prostate cancer	0.2924
8_11340181	t	c	-0.0601	0.0327	0.06559	rs7812879	19838193	8	11482672	rs7812879-G	rs7812879	0.76	2e-24	1.45	[1.35-1.56]	Systemic lupus erythematosus	0.781991
2_55843413	t	c	-0.0516	0.0471	0.2733	rs782590	22399527	2	55616277	rs782590-T	rs782590	0.56	4e-08	0.09	[NR] mmHg increase	Metabolic syndrome	0.09512
4_164532801	t	c	-0.0434	0.0361	0.2285	rs3792615	21490949	4	163611649	rs3792615-T	rs3792615	0.95	9e-06	1.93	[1.45-2.59]	Type 2 diabetes	0.1782
3_121793187	a	c	-0.066	0.0413	0.1103	rs4308217	21833088	3	122074340	rs4308217-C	rs4308217	NR	6e-08	1.1	[1.08-1.11]	Multiple sclerosis	0.1278
20_42946966	t	g	0.0314	0.0278	0.2602	rs6017317	22158537	20	44318326	rs6017317-G	rs6017317	0.48	1e-11	1.09	[1.07?.12]	Type 2 diabetes	0.4265
1_90943907	a	g	-0.0434	0.0295	0.1417	rs2390582	17903303	1	90478350	rs2390582-?	rs2390582	NR	1e-06	NR	NR	Coronary artery calcification	0.3308
20_19212890	a	g	-0.0761	0.035	0.02993	rs6081541	24132900	20	19232246	rs6081541-?	rs6081541	NR	1e-06	NR	NR	Psychosis (atypical)	0.1944
11_27728539	a	c	-0.0283	0.0278	0.3073	rs2030323	23563607	11	27706992	rs2030323-C	rs2030323	0.79	5e-17	1.07	[NR]	Obesity	0.476
1_173301516	a	g	-0.0425	0.0284	0.1346	rs1342038	21441570	1	173332377	rs1342038-G	rs1342038	0.64	4e-06	1.49	[NR]	Diabetic retinopathy	0.3998
22_46421842	t	g	0.0727	0.044	0.09861	rs6519955	21732829	22	46025962	rs6519955-A	rs6519955	0.47	3e-33	1.54	[1.44-1.65]	Dupuytren's disease	0.146919
1_24519920	a	g	-0.0569	0.029	0.04997	rs4649203	20953190	1	24193430	rs4649203-A	rs4649203	0.73	7e-08	1.13	[1.05-1.22]	Psoriasis	0.604265
19_11334295	c	g	0.0445	0.0311	0.153	rs4804155	21347282	19	11223619	rs4804155-C	rs4804155	0.69	5e-06	0.08	[0.05-0.11] SD increase	Coronary heart disease	0.2684
22_21917190	t	g	-0.034	0.0276	0.218	rs131654	19838193	22	21562901	rs131654-A	rs131654	0.48	1e-16	1.28	[1.20-1.35]	Systemic lupus erythematosus	0.4559
1_155927752	a	g	-0.0361	0.034	0.2879	rs2364403	22959728	1	155957961	rs2364403-A	rs2364403	0.2	1e-06	NR	NR	Amyotrophic lateral sclerosis (age of onset)	0.2166
5_26928066	t	c	-0.0467	0.0369	0.2059	rs10057565	23870195	5	26927958	rs10057565-T	rs10057565	0.83	8e-06	0.2	[0.12-0.28] unit increase	Coronary artery calcification	0.1598
13_51576170	a	g	-0.0324	0.035	0.3544	rs3790022	24532677	13	51002034	rs3790022-?	rs3790022	NR	1e-06	1.49	[NR]	Rheumatoid arthritis (ACPA-negative)	0.1945
1_9432390	t	c	0.052	0.0349	0.1364	rs9308447	23064961	1	9372331	rs9308447-?	rs9308447	NR	5e-07	NR	NR	Dental caries	0.1912
8_29509616	a	c	-0.0272	0.0309	0.3796	rs9693444	23535729	8	29652100	rs9693444-A	rs9693444	0.32	9e-14	1.07	[1.05-1.09]	Breast cancer	0.2773
6_157009381	a	g	-0.0392	0.028	0.1614	rs9384488	23419831	6	156688247	rs9384488-A	rs9384488	0.35	3e-06	NR	NR	Alzheimer's disease biomarkers	0.4349
2_19958496	a	g	0.055	0.049	0.261	rs17564315	22228203	2	19758735	rs17564315-?	rs17564315	NR	7e-07	NR	NR	Inflammatory biomarkers	0.07516
22_30486826	a	g	0.0518	0.0298	0.08148	rs2412970	23128233	22	30090837	rs2412970-G	rs2412970	0.457	3e-14	1.08	[1.049-1.111]	Inflammatory bowel disease	0.3234
10_73115942	a	g	-0.0419	0.03	0.1634	rs2252996	23273568	10	71356185	rs2252996-A	rs2252996	0.68	3e-06	1.22		Systemic lupus erythematosus	0.684834
14_55348118	t	c	0.0301	0.0278	0.2789	rs3783637	22446963	14	54881400	rs3783637-C	rs3783637	0.74	2e-06	1.1	[1.06-1.14]	Rheumatoid arthritis	0.4234
1_240445596	t	c	-0.0558	0.0467	0.233	rs17672135	17554300	1	240282296	rs17672135-T	rs17672135	0.87	2e-06	1.43	[1.23-1.64]	Coronary heart disease	0.09326
1_159005649	a	g	0.0303	0.0288	0.2923	rs1772408	21383967	1	159035859	rs1772408-?	rs1772408	NR	8e-07	NR	NR	Celiac disease and Rheumatoid arthritis	0.3492
2_234184417	a	g	0.0195	0.0288	0.4977	rs3792109	22936669	2	233275771	rs3792109-A	rs3792109	NR	5e-09	1.38	[NR]	Crohn's disease	0.3624
8_23082971	t	g	0.0471	0.03	0.1164	rs13278062	23455636	8	23225458	rs13278062-T	rs13278062	0.48	3e-15	1.15	[1.12-1.19]	Age-related macular degeneration	0.3101
17_75944650	a	g	-0.033	0.0275	0.2304	rs16970672	22005930	17	77948568	rs16970672-?	rs16970672	0.29	2e-06	1.29	[NR]	Alzheimer's disease	0.4378
6_39183470	t	c	-0.0569	0.0362	0.1163	rs10456100	23793025	6	39215694	rs10456100-T	rs10456100	0.27	5e-07	1.07	[1.04-1.10]	Migraine	0.1754
5_25760679	t	g	-0.0552	0.0278	0.0475	rs7727656	19668339	5	25760570	rs7727656-?	rs7727656	NR	8e-06	NR	NR	Hippocampal atrophy	0.4952
5_149036976	t	c	-0.0633	0.0532	0.2346	rs17710780	23377640	5	149657413	rs17710780-T	rs17710780	0.86	4e-06	1.66	[1.45-1.88]	Major depressive disorder	0.07594
7_21498733	a	g	0.0543	0.0483	0.2609	rs77458225	24529757			kgp2730822-?	rs77458225	NR	7e-06	NR	NR	Amyotrophic lateral sclerosis (sporadic)	0.08945
1_37162352	a	g	0.0434	0.028	0.1213	rs589249	23894747	1	36696751	rs589249-G	rs589249	0.64	3e-07	1.2	[NR]	Schizophrenia	0.4398
6_32573471	a	g	-0.0451	0.0316	0.1536	rs9270965	24204295	6	32605694	rs9270965-?	rs9270965	NR	5e-12	1.72	[NR]	Narcolepsy (onset before 2009 H1N1 influenza pandemic)	0.2563
7_27231762	t	c	-0.0279	0.0281	0.3196	rs4722672	23128233	7	27192143	rs4722672-C	rs4722672	0.183	2e-08	1.09	[1.043-1.14]	Ulcerative colitis	0.4107
14_34844376	t	c	0.0581	0.0463	0.2096	rs1958589	23936387	14	34375170	rs1958589-C	rs1958589	NR	4e-06	NR	NR	Celiac disease	0.09875
18_12809340	a	g	0.0309	0.036	0.3902	rs1893217	23128233	18	12809341	rs1893217-G	rs1893217	0.157	3e-26	1.17	[1.127-1.216]	Inflammatory bowel disease	0.1734
11_203788	t	c	-0.0614	0.0399	0.1236	rs2280543	22286173	11	203788	rs2280543-T	rs2280543	0.124	3e-06	1.25	[1.141-1.371]	Intracranial aneurysm	0.1417
9_22031005	a	g	-0.0732	0.0423	0.08364	rs7865618	22428042	9	22031006	rs7865618-A	rs7865618	0.82	9e-11	1.78	[1.50-2.12]	Glaucoma (primary open-angle)	0.1165
5_159879978	t	c	-0.0486	0.0377	0.1969	rs2431697	21408207	5	160452971	rs2431697-?	rs2431697	0.56	2e-06	1.32	[1.18-1.47]	Systemic lupus erythematosus	0.1695
4_87473776	a	g	0.0358	0.0279	0.2004	rs4478147	23793025	4	86552623	rs4478147-G	rs4478147	0.47	2e-06	1.12	[1.07-1.18]	Migraine - clinic-based	0.3893
5_64433400	a	c	-0.0518	0.0478	0.2786	rs17206232	23212062	5	65137573	rs17206232-?	rs17206232	NR	1e-06	0.14	[NR] unit increase	Schizophrenia	0.08905
10_71580120	t	c	-0.0941	0.0517	0.06863	rs17497526	23793441	10	69820364	rs17497526-G	rs17497526	0.15	6e-07	NR	NR	Parkinson's disease	0.07283
14_100133942	t	c	0.0343	0.0316	0.2777	rs2895811	21378990	14	99667605	rs2895811-C	rs2895811	0.43	1e-10	1.07	[1.05-1.10]	Coronary heart disease	0.26
1_219748818	c	g	-0.0537	0.0317	0.09041	rs2820446	24509480	1	219575476	rs2820446-C	rs2820446	NR	2e-06	1.05	[1.03-1.07]	Type 2 diabetes	0.2582
8_128323181	t	c	0.0239	0.0278	0.3906	rs445114	21743057	8	127310936	rs445114-T	rs445114	NR	5e-07	1.22	[1.12-1.32]	Prostate cancer	0.4647
1_67760140	t	c	-0.046	0.0331	0.1639	rs924080	20622878	1	67294457	rs924080-?	rs924080	NR	7e-09	1.28	[1.18-1.39]	Behcet's disease	0.2193
2_166144414	t	g	-0.0646	0.0472	0.1719	rs16850317	24024966	2	165287904	rs16850317-T	rs16850317	0.94	5e-06	0.35	[0.20-0.50] unit decrease	Periodontitis (DPAL)	0.09318
19_39580737	a	g	0.0343	0.0297	0.2479	rs472265	21490949	19	39090097	rs472265-G	rs472265	0.22	9e-06	1.39	[1.20-1.61]	Type 2 diabetes	0.3218
6_32680928	t	g	0.0876	0.0536	0.1022	rs7765379	21452313	6	32713151	rs7765379-?	rs7765379	NR	5e-23	2.51	[NR]	Rheumatoid arthritis	0.0663507
11_118611781	a	g	-0.0483	0.0309	0.1181	rs10892279	21383967	11	118741072	rs10892279-?	rs10892279	NR	1e-12	NR	NR	Celiac disease and Rheumatoid arthritis	0.2805
1_153479998	a	g	-0.0657	0.0452	0.1461	rs4845552	19668339	1	153507522	rs4845552-?	rs4845552	NR	6e-06	NR	NR	Hippocampal atrophy	0.1037
1_67694202	a	g	-0.0386	0.0307	0.2092	rs2201841	20228799	1	67228519	rs2201841-A	rs2201841	NR	1e-13	1.27	[NR]	Ulcerative colitis	0.2715
4_111708287	a	c	-0.0366	0.0276	0.1847	rs17042171	19597492	4	110787131	rs17042171-A	rs17042171	0.12	4e-63	1.65		Atrial fibrillation	0.4916
16_23640467	a	g	-0.0327	0.0287	0.2553	rs249954	23453885	16	23629146	rs249954-A	rs249954	NR	2e-06	1.07	[1.04-1.10]	Autism spectrum disorder, attention deficit-hyperactivity disorder, bipolar disorder, major depressive disorder, and schizophrenia (combined)	0.3766
2_130468366	t	c	-0.0255	0.0309	0.4106	rs10928927	21685187	2	129710793	rs10928927-C	rs10928927	0.16	3e-07	17.54	[NR]	Chronic obstructive pulmonary disease	0.2602
10_10073544	a	g	-0.0228	0.0281	0.4175	rs10905651	23259602	10	10031581	rs10905651-?	rs10905651	NR	8e-06	NR	NR	Dental caries	0.4215
1_173226195	t	g	-0.0346	0.0282	0.2203	rs704840	23740937	1	173257056	rs704840-?	rs704840	NR	4e-07	1.18	[NR]	Systemic lupus erythematosus and Systemic sclerosis	0.3901
6_417727	a	c	-0.0341	0.0309	0.271	rs9378805	21131588	6	417727	rs9378805-C	rs9378805	0.49	2e-06	1.38	[1.20-1.58]	Chronic lymphocytic leukemia	0.2656
7_157510195	t	c	-0.0349	0.0285	0.2205	rs6459804	21057379	7	157717503	rs6459804-?	rs6459804	NR	8e-06	NR	NR	Bipolar disorder and schizophrenia	0.3753
5_82985739	t	g	-0.0471	0.0381	0.2166	rs4466137	17903305	5	83689920	rs4466137-?	rs4466137	NR	3e-06	NR	NR	Prostate cancer	0.1667
8_128355618	a	g	0.0284	0.028	0.3095	rs13281615	23535729	8	127343372	rs13281615-G	rs13281615	0.41	1e-27	1.09	[1.07-1.12]	Breast cancer	0.4947
11_102720945	a	g	0.0371	0.0398	0.3523	rs626750	24621683	11	102850214	rs626750-G	rs626750	0.83	3e-09	NR	NR	Chronic obstructive pulmonary disease (severe)	0.1396
2_10117868	t	c	0.0118	0.0395	0.7661	rs11902236	23535732	2	9977740	rs11902236-A	rs11902236	0.27	3e-08	1.07	[1.03-1.10]	Prostate cancer	0.1411
2_87044316	a	g	-0.189	0.1379	0.1704	rs6547705	21685912	2	86817193	rs6547705-?	rs6547705	0.23	1e-08	1.28	[1.18-1.40]	Progressive supranuclear palsy	0.992891
22_25875265	t	c	-0.0575	0.048	0.2312	rs1930961	23092984	22	25479298	rs1930961-?	rs1930961	NR	9e-06	1.39	[NR]	Bipolar disorder (mood-incongruent)	0.09416
6_19443935	c	g	0.0518	0.0425	0.2229	rs16882214	23354978	6	19443704	rs16882214-?	rs16882214	0.81	2e-06	1.43	[NR]	Breast cancer	0.130332
17_40507980	a	c	-0.0331	0.0286	0.2469	rs9891119	21833088	17	42355962	rs9891119-C	rs9891119	NR	2e-10	1.11	[1.09-1.12]	Multiple sclerosis	0.3946
2_234173503	a	g	0.0188	0.0288	0.5146	rs12994997	23128233	2	233264857	rs12994997-A	rs12994997	0.523	4e-70	1.23	[1.193-1.274]	Crohn's disease	0.3623
8_72561742	t	c	-0.0349	0.029	0.229	rs7834018	22843504	8	71649507	rs7834018-?	rs7834018	NR	8e-07	1.56	[1.3-1.89]	Autism	0.3605
2_121245122	t	c	0.0485	0.0342	0.1567	rs4849887	23535729	2	120487546	rs4849887-C	rs4849887	0.902	4e-11	1.1	[1.06-1.14]	Breast cancer	0.2102
2_234679384	t	c	-0.0571	0.049	0.2439	rs11563251	24097068	2	233770738	rs11563251-T	rs11563251	0.12	5e-08	0.03	[NR] unit increase	HDL/LDL cholesterol	0.08016
3_188112554	a	c	0.0341	0.0285	0.2312	rs1464510	20410501	3	188394766	rs1464510-T	rs1464510	0.44	1e-11	1.31	[1.21-1.41]	Vitiligo	0.3699
6_98576223	a	g	0.0382	0.0285	0.1802	rs12202969	24618891	6	98128347	rs12202969-A	rs12202969	NR	1e-08	1.12	[NR]	Bipolar disorder	0.4022
13_53494694	a	g	0.0534	0.0286	0.06154	rs9536318	22837378	13	52920559	rs9536318-?	rs9536318	0.17	8e-07	1.25	[NR]	Airflow obstruction	0.3658
16_85973028	t	c	-0.0667	0.0483	0.1673	rs12711490	23740937	16	85939422	rs12711490-?	rs12711490	NR	3e-10	1.28	[NR]	Systemic lupus erythematosus and Systemic sclerosis	0.08805
20_62318220	t	c	-0.0567	0.0423	0.1797	rs4809324	19578366	20	63686867	rs4809324-C	rs4809324	0.1	2e-09	1.6	[1.37-1.87]	Glioma (high-grade)	0.1214
19_42521108	t	g	0.0318	0.0281	0.2575	rs8099939	21771265	19	42016956	rs8099939-T	rs8099939	0.39	2e-06	1.95	[1.43-2.67]	Bipolar disorder	0.3928
22_42218856	a	g	0.0423	0.0326	0.1944	rs7364180	21123754	22	41822852	rs7364180-?	rs7364180	NR	1e-06	NR	NR	Alzheimer's disease biomarkers	0.2381
21_43778895	a	g	0.0377	0.0275	0.1698	rs1547374	22158540	21	42358786	rs1547374-A	rs1547374	NR	4e-13	1.27	[1.19-1.35]	Pancreatic cancer	0.4527
6_31106268	a	g	0.0449	0.0324	0.1657	rs3130573	21750679	6	31138491	rs3130573-G	rs3130573	0.32	6e-10	1.25	[1.17-1.35]	Systemic sclerosis	0.2588
2_204721752	t	c	0.0283	0.0294	0.3355	rs1024161	21841780	2	203857029	rs1024161-T	rs1024161	0.69	2e-17	1.3	[1.23-1.38]	Graves' disease	0.329
1_30431560	a	g	0.0236	0.0309	0.4445	rs1009080	21926974	1	29958713	rs1009080-?	rs1009080	NR	3e-06	1.09	[1.05-1.13]	Schizophrenia	0.2806
6_167540842	t	c	-0.0564	0.028	0.04394	rs1571878	24390342	6	167127354	rs1571878-C	rs1571878	0.44	2e-18	1.13	[1.10-1.17]	Rheumatoid arthritis	0.542654
8_59324162	a	g	-0.0367	0.0277	0.185	rs2859998	23496005	8	58411603	rs2859998-?	rs2859998	NR	1e-07	4.41	[NR] unit decrease	Narcolepsy with cataplexy	0.4723
17_21707060	a	g	0.0507	0.0378	0.1795	rs1975974	20953189	17	22180454	rs1975974-G	rs1975974	0.23	1e-07	1.17	[NR]	Psoriasis	0.1641
2_112003867	t	c	0.0462	0.0317	0.1448	rs2271404	23042114	2	111246290	rs2271404-G	rs2271404	0.238	3e-07	1.17	[1.10-1.25]	Atopic dermatitis	0.244
20_55454659	a	g	-0.0564	0.0316	0.07429	rs6099314	24621683	20	56879603	rs6099314-?	rs6099314	NR	4e-07	NR	NR	Chronic obstructive pulmonary disease (moderate to severe)	0.2997
6_32664458	t	c	0.0465	0.0352	0.1863	rs2647012	21408207	6	32696681	rs2647012-A	rs2647012	0.44	8e-06	1.38	[1.20-1.59]	Systemic lupus erythematosus	0.2181
11_1874072	a	g	-0.0285	0.0335	0.3958	rs907611	21297633	11	1852842	rs907611-A	rs907611	0.32	1e-10	1.08	[1.03-1.13]	Ulcerative colitis	0.239336
1_160630143	t	c	-0.0362	0.028	0.1957	rs11265461	22479419	1	160660353	rs11265461-C	rs11265461	0.41	2e-07	1.45	[1.26-1.67]	Schizophrenia (treatment refractory)	0.3981
19_3251219	t	g	-0.0396	0.0277	0.1525	rs17764205	20889312	19	3251221	rs17764205-?	rs17764205	NR	5e-06	1.36	[NR]	Bipolar disorder and schizophrenia	0.4645
8_101024505	a	c	-0.088	0.0526	0.09424	rs7006527	24403052	8	100012277	rs7006527-?	rs7006527	NR	9e-10	1.3	[1.2-1.43]	Basal cell carcinoma	0.07662
10_7736904	t	c	0.0325	0.0296	0.2735	rs11255291	22116950	10	7694941	rs11255291-?	rs11255291	NR	2e-06	NR	NR	Ovarian reserve	0.3198
19_1650134	a	g	0.0351	0.0442	0.4274	rs1860661	24920014	19	1650135	rs1860661-?	rs1860661	NR	4e-10	1.23	[1.16-1.32]	Hodgkin's lymphoma	0.1118
11_107756551	a	g	-0.0378	0.0285	0.1846	rs2186903	23453885	11	107885825	rs2186903-A	rs2186903	NR	4e-06	1.07	[1.04-1.11]	Autism spectrum disorder, attention deficit-hyperactivity disorder, bipolar disorder, major depressive disorder, and schizophrenia (combined)	0.379147
1_22702231	t	c	-0.0346	0.0339	0.307	rs12568930	23128233	1	22375738	rs12568930-T	rs12568930	0.821	1e-17	1.1	[1.054-1.138]	Inflammatory bowel disease	0.2017
14_102360745	t	c	-0.0643	0.0373	0.08452	rs7142002	20663923	14	101894408	rs7142002-?	rs7142002	0.94	3e-06	1.56	[1.28-1.89]	Autism	0.1601
15_74219582	a	g	-0.0332	0.0411	0.4202	rs3825942	17690259	15	73927241	rs3825942-G	rs3825942	0.85	3e-21	20.1	[10.80-37.41]	Glaucoma (exfoliation)	0.122
14_96027153	t	c	0.0362	0.0332	0.2763	rs8005962	20694014	14	95560816	rs8005962-?	rs8005962	0.63	8e-06	1.2	[1.11-1.25]	Tuberculosis	0.2216
4_89220944	a	t	0.0518	0.0291	0.07457	rs9995093	22925353	4	88299792	rs9995093-?	rs9995093	NR	7e-06	2.07	[NR]	Bipolar disorder	0.3502
13_44457925	a	g	0.0139	0.0299	0.6424	rs3764147	20018961	13	43883789	rs3764147-G	rs3764147	0.31	4e-54	1.68	[1.57-1.80]	Leprosy	0.3201
10_94168797	a	g	0.0286	0.0349	0.4121	rs2263638	22837378	10	92409040	rs2263638-?	rs2263638	0.63	3e-06	1.28	[NR]	Airflow obstruction	0.1822
3_21706369	a	g	-0.0294	0.0375	0.4341	rs3821396	18711365	3	21664877	rs3821396-A	rs3821396	0.11	5e-06	1.23	[NR]	Bipolar disorder	0.1702
2_20888265	a	g	0.0228	0.0277	0.412	rs13385191	20676098	2	20688505	rs13385191-G	rs13385191	0.44	8e-08	1.15	[1.10-1.21]	Prostate cancer	0.4394
2_28614794	t	c	0.0291	0.0327	0.3743	rs925255	23128233	2	28391927	rs925255-C	rs925255	0.557	3e-15	1.09	[1.061-1.124]	Inflammatory bowel disease	0.2313
5_146225244	a	g	0.0271	0.0281	0.3344	rs609412	23453885	5	146845681	rs609412-A	rs609412	NR	2e-06	1.07	[1.04-1.10]	Autism spectrum disorder, attention deficit-hyperactivity disorder, bipolar disorder, major depressive disorder, and schizophrenia (combined)	0.4261
11_57203009	t	c	0.0493	0.0398	0.2153	rs11229030	22412388	11	57435536	rs11229030-C	rs11229030	0.305	8e-09	1.15	[1.10-1.39]	Crohn's disease	0.1435
1_160856964	a	g	0.0588	0.0316	0.06265	rs4656958	23128233	1	160887174	rs4656958-G	rs4656958	0.686	7e-09	1.06	[1.029-1.094]	Inflammatory bowel disease	0.2651
2_25118885	t	c	0.0237	0.0282	0.3999	rs6545800	23128233	2	24896016	rs6545800-T	rs6545800	0.445	6e-16	1.11	[1.077-1.141]	Inflammatory bowel disease	0.4148
10_51524971	t	c	0.0402	0.0276	0.1456	rs3123078	19767753	10	46070851	rs3123078-?	rs3123078	NR	1e-19	NR	NR	Prostate cancer	0.488
1_243663893	t	c	-0.0272	0.0306	0.3732	rs14403	23974872	1	243500591	rs14403-C	rs14403	0.773	2e-08	1.1	[1.07-1.13]	Schizophrenia	0.2764
5_80719125	t	c	-0.0623	0.0494	0.207	rs7732320	22472174	5	81423306	rs7732320-T	rs7732320	0.11	1e-06	1.64	[1.34-2.00]	Glioblastoma	0.07796
9_136154867	t	g	-0.0453	0.0341	0.1846	rs495828	22672568	9	133279294	rs495828-T	rs495828	0.272	3e-16	1.65	[1.46-1.86]	Venous thromboembolism	0.2076
6_33204274	a	g	-0.0424	0.0285	0.137	rs9277952	23817570	6	33236497	rs9277952-?	rs9277952	0.53	2e-09	1.18	[1.12-1.23]	Cervical cancer	0.4057
11_2311152	t	g	0.0532	0.0349	0.128	rs7944004	23770605	11	2289922	rs7944004-T	rs7944004	0.49	2e-10	1.2	[1.13-1.27]	Chronic lymphocytic leukemia	0.1937
2_234180410	a	g	-0.0185	0.0288	0.5206	rs3828309	18587394	2	233271764	rs3828309-G	rs3828309	0.53	2e-32	1.25	[NR]	Crohn's disease	0.3629
14_21725654	a	g	0.0373	0.0292	0.2013	rs17197037	21738484	14	21257495	rs17197037-A	rs17197037	NR	2e-06	1.17	[NR]	Bipolar disorder	0.326
10_70608349	t	g	-0.0924	0.0507	0.06849	rs34506003	24529757			kgp3925218-?	rs34506003	NR	5e-06	NR	NR	Amyotrophic lateral sclerosis (sporadic)	0.08142
11_34805849	a	g	0.0366	0.028	0.1913	rs7929679	23144326	11	34784302	rs7929679-G	rs7929679	0.49	7e-09	NR	NR	Chronic obstructive pulmonary disease-related biomarkers	0.4091
10_104414221	a	g	0.0306	0.0368	0.405	rs3850699	23535732	10	102654464	rs3850699-A	rs3850699	0.71	5e-10	1.1	[1.06-1.12]	Prostate cancer	0.1641
15_39315358	c	g	0.0395	0.0301	0.1894	rs12907914	21348951	15	39023157	rs12907914-?	rs12907914	NR	1e-06	NR	NR	Cardiac hypertrophy	0.3075
4_111710169	t	c	-0.0349	0.0276	0.2057	rs2200733	18991354	4	110789013	rs2200733-T	rs2200733	0.11	2e-10	1.26	[1.17-1.35]	Stroke (ischemic)	0.4919
2_121282630	a	g	0.0338	0.0334	0.3115	rs17050244	23326517	2	120525054	rs17050244-?	rs17050244	0.11	5e-07	1.28	[1.16-1.41]	Age-related macular degeneration	0.2136
6_108323759	a	g	0.0464	0.037	0.2097	rs17069122	20889312	6	108002555	rs17069122-?	rs17069122	NR	1e-06	2.33	[NR]	Bipolar disorder and schizophrenia	0.1688
8_20592509	t	c	0.0517	0.0561	0.3568	rs11985951	24700089	8	20734998	rs11985951-T	rs11985951	0.871	6e-06	3.36	[1.94-5.83]	Cervical cancer	0.06545
10_123340311	t	c	0.0215	0.0279	0.4415	rs2981578	24143190	10	121580797	rs2981578-C	rs2981578	0.514	1e-12	1.23	[1.158-1.296]	Breast cancer	0.4246
2_68646783	a	g	0.0874	0.0489	0.07373	rs7592330	22190364	2	68419651	rs7592330-A	rs7592330	0.56	2e-07	1.15	[NR]	Multiple sclerosis	0.09194
19_12691185	t	c	-0.0671	0.0364	0.06543	rs7247513	21254220	19	12580371	rs7247513-?	rs7247513	NR	2e-06	NR	NR	Bipolar disorder	0.178
14_23840033	t	c	0.0405	0.039	0.2988	rs10137082	21980299	14	23370824	rs10137082-?	rs10137082	NR	6e-06	1.1	[NR]	Type 1 diabetes	0.1556
16_86019271	a	g	0.0458	0.0511	0.3698	rs11117432	21399635	16	85985665	rs11117432-G	rs11117432	0.76	5e-11	1.31	[1.21-1.43]	Primary biliary cirrhosis	0.08268
16_23634026	a	g	0.0311	0.0287	0.2784	rs420259	21254220	16	23622705	rs420259-?	rs420259	NR	9e-09	NR	NR	Bipolar disorder	0.3772
2_234183368	a	g	-0.0179	0.0288	0.5346	rs2241880	22412388	2	233274722	rs2241880-G	rs2241880	0.601	1e-12	1.32	[1.24-1.41]	Crohn's disease	0.3629
7_50622712	a	c	-0.0181	0.0276	0.5123	rs1451375	19465909	7	50555014	rs1451375-?	rs1451375	0.78	6e-06	1.33	[1.18-1.52]	Malaria	0.4769
10_71538292	t	c	0.0406	0.0324	0.2094	rs4746003	22005930	10	69778536	rs4746003-?	rs4746003	0.25	6e-06	1.3	[NR]	Alzheimer's disease	0.2383
6_32375973	a	c	-0.0398	0.0439	0.3648	rs3763309	24449572	6		rs3763309-?	rs3763309	NR	2e-124	2.3	[2.14-2.46]	Rheumatoid arthritis	0.1391
10_20593087	t	g	-0.0326	0.0467	0.4855	rs12219125	21310492	10	20304158	rs12219125-T	rs12219125	NR	9e-09	NR	NR	Diabetic retinopathy	0.09667
11_18451096	a	c	0.0941	0.058	0.1045	rs3740713	24529757	11	18429549	rs3740713-?	rs3740713	NR	9e-06	NR	NR	Amyotrophic lateral sclerosis (sporadic)	0.0544
22_41431342	a	c	-0.0557	0.0524	0.2879	rs4820425	22936669	22	41035338	rs4820425-A	rs4820425	0.24	3e-08	1.27	[1.17-1.38]	Crohn's disease	0.07135
6_153441079	a	g	-0.0321	0.0387	0.408	rs1933488	23535732	6	153119944	rs1933488-A	rs1933488	0.59	4e-18	1.12	[1.09-1.15]	Prostate cancer	0.1514
17_38770286	t	c	-0.0291	0.0333	0.3835	rs7221109	19430480	17	40614034	rs7221109-?	rs7221109	0.65	1e-09	1.05	[0.99-1.12]	Type 1 diabetes	0.2186
16_89741496	a	g	-0.045	0.0348	0.1954	rs12443954	23453885	16	89675088	rs12443954-A	rs12443954	NR	1e-06	1.08	[1.04-1.11]	Autism spectrum disorder, attention deficit-hyperactivity disorder, bipolar disorder, major depressive disorder, and schizophrenia (combined)	0.2169
6_411064	a	g	-0.033	0.0309	0.2867	rs872071	24292274	6	411064	rs872071-G	rs872071	0.51	3e-16	1.39	[NR]	Chronic lymphocytic leukemia	0.2685
10_96070375	a	g	-0.0497	0.0363	0.1708	rs3781264	20729852	10	94310618	rs3781264-C	rs3781264	0.15	4e-09	1.36	[1.23-1.50]	Esophageal cancer and gastric cancer	0.1715
11_112085316	t	c	0.0685	0.0404	0.09002	rs2250417	24182552	11	112214593	rs2250417-T	rs2250417	0.48	2e-32	0.1	[0.08-0.12] unit increase	Inflammatory biomarkers	0.134
10_13155726	t	c	-0.0228	0.0277	0.4088	rs1561570	21623375	10	13113726	rs1561570-T	rs1561570	0.53	4e-38	1.67	[1.54-1.80]	Paget's disease	0.4559
20_19852503	a	g	-0.0323	0.0299	0.2798	rs6046396	20889312	20	19871859	rs6046396-?	rs6046396	NR	4e-07	1.28	[NR]	Bipolar disorder and schizophrenia	0.3042
9_107664301	t	c	0.0478	0.0334	0.1523	rs1883025	22399527	9	104902020	rs1883025-T	rs1883025	0.19	6e-10	0.1	[NR] mmol/l decrease	Metabolic syndrome	0.2237
16_86019087	a	t	-0.0399	0.028	0.1547	rs13330176	24390342	16	85985481	rs13330176-A	rs13330176	0.3	1e-12	1.12	[1.09-1.16]	Rheumatoid arthritis	0.49763
5_150277909	a	g	0.0173	0.0281	0.5388	rs11741861	23128233	5	150898347	rs11741861-G	rs11741861	0.093	3e-37	1.25	[1.186-1.314]	Inflammatory bowel disease	0.3958
2_204734487	t	c	0.0287	0.0294	0.328	rs231779	22493691	2	203869764	rs231779-T	rs231779	0.365	7e-06	1.13	[1.07-1.19]	Hypothyroidism	0.329
11_58060192	t	c	-0.0384	0.0357	0.283	rs12289961	23349640	11	58292720	rs12289961-T	rs12289961	NR	1e-07	1.29	[1.17-1.42]	Lymphoma	0.1838
6_31232111	a	g	0.0448	0.0375	0.2317	rs3130542	24162738	6	31264334	rs3130542-A	rs3130542	0.13	9e-14	1.33	[1.23-1.44]	Hepatitis B	0.151
11_116660686	a	g	0.0335	0.0336	0.318	rs2266788	21386085	11	116789970	rs2266788-C	rs2266788	NR	2e-09	0.26	[0.18-0.34] unit increase	Metabolic syndrome	0.2187
1_15548636	t	g	0.0322	0.0284	0.2566	rs10737909	23793025	1	15222140	rs10737909-?	rs10737909	0.54	2e-07	1.06	[1.04-1.09]	Migraine	0.3806
11_58347765	a	g	0.0384	0.04	0.3369	rs948562	23349640	11	58580292	rs948562-G	rs948562	NR	3e-07	1.32	[1.18-1.46]	Lymphoma	0.1397
10_34088053	t	c	0.0394	0.0277	0.155	rs1412115	21682944	10	33799125	rs1412115-?	rs1412115	0.37	6e-06	NR	NR	Schizophrenia	0.4889
1_2501338	t	c	-0.022	0.028	0.4313	rs10797432	23128233	1	2569899	rs10797432-C	rs10797432	0.522	3e-12	1.08	[1.041-1.116]	Ulcerative colitis	0.4853
17_13733806	t	c	-0.0204	0.0295	0.4904	rs12949531	19165918	17	13830489	rs12949531-?	rs12949531	0.22	8e-06	NR	NR	Systemic lupus erythematosus	0.3267
2_240112972	a	g	-0.0543	0.0312	0.08185	rs3791556	23453885	2	239191276	rs3791556-A	rs3791556	NR	8e-06	1.08	[1.04-1.11]	Autism spectrum disorder, attention deficit-hyperactivity disorder, bipolar disorder, major depressive disorder, and schizophrenia (combined)	0.2739
11_2839751	t	c	0.0324	0.0296	0.2731	rs2237892	23945395	11	2818521	rs2237892-C	rs2237892	0.61	4e-29	1.3	[1.24-1.36]	Type 2 diabetes	0.326
22_28090207	a	g	0.0335	0.028	0.2313	rs5762311	21658281	22	27694209	rs5762311-?	rs5762311	0.09	7e-06	2.03	[1.49-2.75]	Sudden cardiac arrest	0.4313
6_23841132	c	g	0.0447	0.0275	0.1046	rs9466930	23377640	6	23840904	rs9466930-C	rs9466930	0.215	4e-06	1.5	[1.32-1.68]	Major depressive disorder	0.4533
5_158750769	t	c	-0.021	0.028	0.4536	rs3213094	20953190	5	159323761	rs3213094-?	rs3213094	NR	5e-11	1.39	[1.26-1.53]	Psoriasis	0.4419
17_62292825	a	g	0.0779	0.0577	0.177	rs75805353	24529757			kgp13988532-?	rs75805353	NR	5e-07	NR	NR	Amyotrophic lateral sclerosis (sporadic)	0.0619
1_200007432	a	g	-0.0359	0.0296	0.2247	rs3790844	20101243	1	200038304	rs3790844-T	rs3790844	0.76	2e-10	1.3	[1.19-1.41]	Pancreatic cancer	0.3269
7_73017005	a	g	0.0424	0.045	0.3463	rs13226650	22399527	7	73602675	rs13226650-A	rs13226650	0.83	2e-11	0.12	[NR] mmol/l increase	Metabolic syndrome	0.113
8_20967551	c	g	-0.0427	0.0279	0.1261	rs7015657	23793025	8	21110040	rs7015657-G	rs7015657	0.3	8e-08	1.15	[1.09-1.21]	Migraine with aura	0.4952
7_107453103	a	g	-0.0432	0.0286	0.1316	rs2108225	19915573	7	107812658	rs2108225-A	rs2108225	0.65	1e-07	1.32	[1.19-1.47]	Ulcerative colitis	0.4133
1_79227956	t	c	-0.0385	0.0277	0.164	rs1937020	23568457	1	78762271	rs1937020-T	rs1937020	0.681	4e-06	0.04	[0.023-0.059] unit decrease	Anorexia nervosa	0.4383
11_2048488	a	g	0.0262	0.0301	0.3841	rs4930144	23936387	11	2027258	rs4930144-A	rs4930144	NR	7e-06	NR	NR	Celiac disease	0.3066
17_46840541	t	g	-0.0263	0.0364	0.4705	rs7219021	24280982	17	48763179	rs7219021-?	rs7219021	NR	1e-07	NR	NR	Schizophrenia or bipolar disorder	0.1732
9_22026077	t	c	-0.0689	0.0423	0.1035	rs615552	23793025	9	22026078	rs615552-C	rs615552	0.43	4e-06	1.1	[1.06-1.14]	Migraine without aura	0.1166
2_127852021	c	g	-0.0822	0.0434	0.05844	rs10207628	22005930	2	127094445	rs10207628-?	rs10207628	NR	1e-06	1.41	[NR]	Alzheimer's disease	0.116
17_36026335	t	c	-0.0385	0.0294	0.1901	rs6607284	20889312	17	37666305	rs6607284-?	rs6607284	NR	7e-06	1.23	[NR]	Bipolar disorder and schizophrenia	0.651659
16_56989590	t	c	0.0578	0.0374	0.1222	rs247616	20838585	16	56955678	rs247616-T	rs247616	0.33	1e-23	2.99	[2.42-3.56] % SD increase	Cardiovascular disease risk factors	0.1578
11_116607437	t	c	0.0357	0.0336	0.2878	rs1558861	20864672	11	116736721	rs1558861-T	rs1558861	0.94	2e-06	0.03	[0.02-0.04] unit decrease	HDL/LDL cholesterol	0.2161
9_22103813	a	g	0.0374	0.0291	0.1989	rs1333042	23364394	9	22103814	rs1333042-?	rs1333042	NR	1e-09	1.3	[1.19-1.41]	Coronary heart disease	0.3494
19_49869051	t	g	-0.05	0.0295	0.08939	rs2303759	21833088	19	49365794	rs2303759-C	rs2303759	NR	5e-09	1.11	[1.09-1.13]	Multiple sclerosis	0.3058
3_37518545	a	t	-0.0536	0.0583	0.3582	rs189897	19478819	3	37477054	rs189897-A	rs189897	0.09	7e-08	3.18	[1.94-5.21]	Nasopharyngeal carcinoma	0.05782
20_12962718	a	g	0.029	0.0281	0.302	rs364585	24097068	20	12982070	rs364585-A	rs364585	0.38	4e-10	0.03	[NR] unit decrease	HDL/LDL cholesterol	0.4205
10_100646181	a	g	-0.0402	0.038	0.2899	rs11189853	23793025	10	98886424	rs11189853-G	rs11189853	0.13	2e-06	1.16	[1.09-1.23]	Migraine without aura	0.1577
10_45123379	t	c	-0.0302	0.0297	0.3101	rs11239177	20889312	10	44627931	rs11239177-?	rs11239177	NR	3e-06	1.23	[NR]	Bipolar disorder and schizophrenia	0.3027
6_32155581	a	g	0.0415	0.029	0.1522	rs204993	21804548	6	32187804	rs204993-A	rs204993	0.58	2e-15	1.17	[1.12-1.21]	Asthma	0.4
8_8999019	t	c	0.0868	0.0599	0.1471	rs3748140	22832961	8	9141509	rs3748140-?	rs3748140	NR	3e-07	2.43	[NR]	Alzheimer's disease	0.05352
1_67725120	a	c	0.0339	0.0311	0.2756	rs10889677	19122664	1	67259437	rs10889677-A	rs10889677	0.3	1e-08	1.29		Ulcerative colitis	0.2714
11_27563382	t	g	-0.0544	0.0389	0.162	rs988712	21708048	11	27541835	rs988712-G	rs988712	0.75	5e-17	1.36	[1.20-1.55]	Obesity	0.1421
4_87931404	a	g	0.0632	0.0393	0.108	rs340635	23535033	4	87010252	rs340635-?	rs340635	0.03	2e-07	0.23	unit decrease	Alzheimer's disease (cognitive decline)	0.1415
4_146904304	t	c	0.0843	0.0509	0.09791	rs11100904	23064961	4	145983152	rs11100904-?	rs11100904	NR	2e-06	NR	NR	Dental caries	0.07596
3_119288414	a	c	0.0375	0.0309	0.2237	rs59374417	22561518	3	119569567	rs59374417-C	rs59374417	0.13	4e-10	1.34	[NR]	Vitiligo	0.2674
2_181076749	t	c	-0.0406	0.0335	0.226	rs13418455	23453885	2	180212022	rs13418455-T	rs13418455	NR	1e-06	1.06	[1.04-1.09]	Autism spectrum disorder, attention deficit-hyperactivity disorder, bipolar disorder, major depressive disorder, and schizophrenia (combined)	0.2143
10_75673101	t	c	0.043	0.0287	0.1332	rs2227564	23128233	10	73913343	rs2227564-C	rs2227564	0.77	7e-10	1.08	[1.048-1.118]	Inflammatory bowel disease	0.3732
11_118743772	t	c	0.0451	0.0415	0.2764	rs6421571	21399635	11	118873063	rs6421571-C	rs6421571	0.81	3e-12	1.37	[1.25-1.50]	Primary biliary cirrhosis	0.108
1_239436542	a	t	0.0093	0.0529	0.8609	rs2820037	17554300	1	239273242	rs2820037-T	rs2820037	0.14	8e-07	1.54	[1.03-2.31]	Hypertension	0.074
11_34780936	t	c	0.0375	0.0278	0.1785	rs10466455	24871463	11	34759389	rs10466455-T	rs10466455	0.58	2e-07	1.38	[1.3-1.47]	Systemic lupus erythematosus	0.4372
17_17544704	t	c	0.0515	0.0437	0.2384	rs12449964	24262325	17	17641390	rs12449964-?	rs12449964	NR	2e-08	NR	NR	Coronary artery disease or ischemic stroke	0.1109
6_159472295	a	g	-0.064	0.044	0.1462	rs212402	24999842	6	159051263	rs212402-?	rs212402	NR	8e-09	1.31	[1.20-1.44]	Celiac disease	0.09728
9_136154168	t	c	0.0426	0.0339	0.2088	rs579459	21378990	9	133278724	rs579459-C	rs579459	0.21	4e-14	1.1	[1.07-1.13]	Coronary heart disease	0.2077
2_85794297	t	c	0.037	0.0285	0.194	rs10187424	21743467	2	85567174	rs10187424-A	rs10187424	0.59	3e-15	1.09	[1.06-1.12]	Prostate cancer	0.3802
6_148704954	a	g	0.0505	0.0348	0.147	rs6930576	21150874	6	148383818	rs6930576-A	rs6930576	0.28	7e-07	1.31	[1.18-1.45]	Type 2 diabetes nephropathy	0.192
2_204693876	t	g	0.0326	0.0346	0.345	rs231735	19503088	2	203829153	rs231735-T	rs231735	0.51	6e-09	1.17	[1.11-1.23]	Rheumatoid arthritis	0.1948
3_4742276	a	g	0.0718	0.0508	0.1574	rs6762644	23535729	3	4700592	rs6762644-G	rs6762644	0.4	2e-12	1.07	[1.04-1.09]	Breast cancer	0.07876
16_73029160	t	c	0.0507	0.0295	0.08557	rs7193343	19597491	16	72995261	rs7193343-T	rs7193343	NR	1e-10	1.21	[1.14-1.29]	Atrial fibrillation	0.3412
6_117819357	a	g	0.0232	0.0276	0.4006	rs2057314	23266556	6	117498194	rs2057314-?	rs2057314	0.5	3e-06	1.08	[1.04-1.11]	Colorectal cancer	0.4672
1_182081960	t	c	-0.0305	0.0323	0.3461	rs10911021	23982368	1	182112825	rs10911021-C	rs10911021	0.679	2e-08	1.36	[1.22-1.51]	Cardiovascular heart disease in diabetics	0.245
2_234158839	t	c	0.0163	0.0288	0.5716	rs10210302	17554300	2	233250193	rs10210302-T	rs10210302	0.48	5e-14	1.19	[1.01-1.41]	Crohn's disease	0.3636
6_32373232	t	g	-0.0409	0.0331	0.2163	rs10947261	23850713	6	32405455	rs10947261-T	rs10947261	0.294	3e-12	1.36	[1.25-1.49]	Crohn's disease	0.244076
4_102048076	a	g	0.0283	0.0296	0.34	rs17030795	24514567	4	101126919	rs17030795-G	rs17030795	0.192	6e-06	1.15	[1.082-1.220]	Anorexia nervosa	0.3229
14_54290830	t	c	-0.0327	0.0343	0.3407	rs12431733	19915575	14	53824112	rs12431733-T	rs12431733	0.48	3e-06	1.13	[NR]	Parkinson's disease	0.1988
6_32685550	a	g	-0.0828	0.0557	0.1373	rs3916765	22693455	6	32717773	rs3916765-A	rs3916765	0.12	1e-06	1.21	[1.12-1.31]	Type 2 diabetes	0.0781991
2_84709215	t	g	0.0194	0.0346	0.5751	rs7581224	23870195	2	84482091	rs7581224-T	rs7581224	0.14	2e-06	0.2	[0.12-0.28] unit decrease	Coronary artery calcification	0.1984
4_90797301	a	g	0.0375	0.0299	0.2096	rs6532197	19915575	4	89876150	rs6532197-G	rs6532197	0.09	1e-07	1.32	[NR]	Parkinson's disease	0.3056
16_11641180	a	g	0.0314	0.028	0.2629	rs7203193	21347282	16	11547324	rs7203193-A	rs7203193	0.22	3e-06	0.08	[0.05-0.11] SD increase	Coronary heart disease	0.4485
10_59997926	a	g	-0.022	0.0277	0.4264	rs2790216	23128233	10	58238165	rs2790216-G	rs2790216	0.778	8e-09	1.07	[1.029-1.104]	Inflammatory bowel disease	0.4658
2_21237544	a	g	0.0296	0.0313	0.3446	rs673548	22399527	2	21014672	rs673548-G	rs673548	0.73	1e-10	0.11	[NR] mmol/l decrease	Metabolic syndrome	0.2612
6_31575276	t	c	-0.0489	0.0339	0.1492	rs9348876	22936669	6	31607499	rs9348876-T	rs9348876	0.06	3e-06	1.41	[1.22-1.63]	Crohn's disease	0.2222
2_46537604	a	g	-0.0461	0.0373	0.216	rs7579899	21131975	2	46310465	rs7579899-?	rs7579899	0.4	2e-09	1.15	[1.10-1.21]	Renal cell carcinoma	0.1516
15_75424593	a	c	-0.0558	0.032	0.08126	rs7172677	23740937	15	75132252	rs7172677-?	rs7172677	NR	3e-08	1.21	[NR]	Systemic lupus erythematosus and Systemic sclerosis	0.2468
17_32287449	a	g	0.0632	0.0373	0.09051	rs11650066	21378988	17	33960430	rs11650066-?	rs11650066	NR	6e-06	NR	NR	Coronary heart disease	0.1621
2_192017771	t	c	0.0296	0.0279	0.2886	rs897200	23001997	2	191153045	rs897200-A	rs897200	0.529	6e-09	1.45	[1.30-1.60]	Behcet's disease	0.4454
18_57622287	t	c	-0.0454	0.0304	0.1357	rs4368253	23770605	18	59955055	rs4368253-C	rs4368253	0.69	3e-08	1.19	[1.12-1.27]	Chronic lymphocytic leukemia	0.2891
5_126181862	t	c	0.0427	0.0296	0.149	rs959573	22658654	5	126846170	rs959573-?	rs959573	NR	5e-06	1.92	[1.49-2.50]	Parkinson's disease (motor and cognition)	0.3346
9_136155000	t	c	-0.0425	0.0342	0.2135	rs635634	20686565	9	133279427	rs635634-T	rs635634	0.22	8e-22	2.05	[1.64-2.46] mg/dL increase	HDL/LDL cholesterol	0.2074
19_22608374	t	c	0.0374	0.0284	0.1873	rs10404998	23259602	19	22425572	rs10404998-?	rs10404998	NR	3e-06	NR	NR	Dental caries	0.3982
6_566741	a	g	-0.0293	0.0311	0.347	rs2476842	23064961	6	566741	rs2476842-?	rs2476842	NR	3e-06	NR	NR	Dental caries	0.2738
8_106613321	c	g	0.0411	0.04	0.304	rs17217757	24057671	8	105601093	rs17217757-G	rs17217757	0.82	3e-06	2.33	[NR]	Tuberculosis	0.1338
9_22137685	t	g	0.028	0.0292	0.3378	rs7018475	22293688	9	22137686	rs7018475-?	rs7018475	NR	3e-08	1.35	[1.18-1.56]	Type 2 diabetes	0.3425
8_129316014	a	g	0.0341	0.029	0.2394	rs975730	21383967	8	128303768	rs975730-?	rs975730	NR	2e-08	NR	NR	Celiac disease and Rheumatoid arthritis	0.3441
17_60778932	a	g	-0.0528	0.0481	0.2726	rs2251393	21658281	17	62701571	rs2251393-?	rs2251393	0.15	4e-07	1.13	[1.08-1.18]	Sudden cardiac arrest	0.08837
14_28119470	a	g	0.1035	0.0596	0.08234	rs7141842	24529757			kgp172957-?	rs7141842	NR	7e-06	NR	NR	Amyotrophic lateral sclerosis (sporadic)	0.06008
13_92203813	a	g	-0.0551	0.0341	0.1057	rs16946160	21441931	13	91551559	rs16946160-A	rs16946160	0.17	3e-07	1.39	[1.22-1.57]	Nephrotic syndrome (acquired)	0.2062
6_33546837	t	c	-0.0336	0.0376	0.3721	rs210142	23770605	6	33579060	rs210142-C	rs210142	0.72	5e-08	1.22	[NR]	Chronic lymphocytic leukemia	0.1853
21_31244478	t	c	-0.056	0.0283	0.04806	rs457352	24024966	21	29872161	rs457352-T	rs457352	0.13	7e-06	0.24	[0.14-0.34] unit increase	Periodontitis (DPAL)	0.3699
9_117566440	a	g	0.0315	0.0277	0.2556	rs4263839	18587394	9	114804160	rs4263839-G	rs4263839	0.68	3e-10	1.22	[NR]	Crohn's disease	0.4992
18_54752314	t	c	0.0207	0.0279	0.4577	rs1557351	19010793	18	57085083	rs1557351-?	rs1557351	0.22	4e-06	NR	NR	Multiple sclerosis (age of onset)	0.4316
3_38843647	t	c	0.0477	0.0535	0.3729	rs11717455	23273568	3	38802156	rs11717455-T	rs11717455	0.93	7e-06	1.41		Systemic lupus erythematosus	0.07202
4_68447249	a	g	0.0444	0.0333	0.1816	rs2242330	17052657	4	67581531	rs2242330-?	rs2242330	NR	2e-06	2	[1.43-2.50]	Parkinson's disease	0.2192
13_106067920	a	t	0.0312	0.0345	0.3658	rs17655948	24024966	13	105415571	rs17655948-T	rs17655948	0.64	7e-06	0.16	[0.093-0.234] unit increase	Periodontitis (DPAL)	0.1968
19_12074572	a	g	0.07	0.0519	0.1776	rs117268343	24529757			kgp21389895-?	rs117268343	NR	4e-06	NR	NR	Amyotrophic lateral sclerosis (sporadic)	0.08248
5_4720585	c	g	0.0415	0.0331	0.2096	rs7727102	20889312	5	4720472	rs7727102-?	rs7727102	NR	1e-06	1.31	[NR]	Bipolar disorder and schizophrenia	0.2245
19_8789381	a	c	0.0532	0.0425	0.2102	rs2164983	22197932	19	8679120	rs2164983-A	rs2164983	0.15	7e-09	1.16	[1.10-1.22]	Atopic dermatitis	0.1189
2_12640741	a	g	-0.0434	0.0322	0.1767	rs1534422	19430480	2	12500615	rs1534422-G	rs1534422	0.46	2e-06	1.08	[1.02-1.15]	Type 1 diabetes	0.2386
1_84254735	a	g	0.053	0.0584	0.3638	rs7539409	20061627	1	83789052	rs7539409-?	rs7539409	0.18	1e-06	NR	NR	Alzheimer's disease	0.05789
13_24205195	a	g	0.0351	0.0305	0.2505	rs9510787	20512145	13	23631056	rs9510787-G	rs9510787	0.37	2e-09	1.2	[1.10-1.30]	Nasopharyngeal carcinoma	0.2898
20_36957837	a	g	0.0365	0.0392	0.3512	rs6024905	20889312	20	38329435	rs6024905-?	rs6024905	NR	1e-06	1.24	[NR]	Bipolar disorder and schizophrenia	0.1418
14_73756299	a	g	-0.0151	0.0293	0.606	rs10483853	17903303	14	73289591	rs10483853-?	rs10483853	NR	6e-06	NR	NR	Coronary artery calcification	0.3447
8_121635396	a	c	0.0354	0.0366	0.3339	rs6986718	20889312	8	120623156	rs6986718-?	rs6986718	NR	9e-06	1.52	[NR]	Bipolar disorder and schizophrenia	0.1647
1_192806241	t	c	-0.0324	0.0285	0.2558	rs7550636	23870195	1	192837111	rs7550636-T	rs7550636	0.88	4e-06	0.25	[0.13-0.37] unit decrease	Coronary artery calcification	0.3914
5_4029789	t	c	0.0715	0.0424	0.09156	rs11748327	21107343	5	4029676	rs11748327-?	rs11748327	NR	5e-13	1.25	[1.18-1.33]	Myocardial infarction	0.151659
15_70480614	a	c	0.0486	0.0387	0.2097	rs6494849	19416921	15	70188275	rs6494849-A	rs6494849	0.12	7e-06	1.23	[1.13-1.35]	Bipolar disorder	0.182464
5_150258867	a	g	0.0119	0.0277	0.666	rs11747270	18587394	5	150879305	rs11747270-G	rs11747270	0.09	3e-16	1.33	[NR]	Crohn's disease	0.4348
15_49192791	t	c	0.0418	0.0352	0.2352	rs8023445	21621269	15	48900594	rs8023445-?	rs8023445	NR	2e-06	NR	NR	Major depressive disorder	0.1994
8_129194641	t	c	0.0197	0.0334	0.5553	rs11780156	23535729	8	128182395	rs11780156-T	rs11780156	0.16	3e-11	1.07	[1.04-1.10]	Breast cancer	0.2218
6_33089623	a	c	-0.0278	0.0362	0.442	rs3117027	23482656	6	33121846	rs3117027-?	rs3117027	NR	1e-07	1.25	[1.15-1.36]	Cervical cancer	0.189573
3_156626091	t	c	-0.0367	0.0319	0.2494	rs12638253	19010793	3	156908302	rs12638253-?	rs12638253	0.47	2e-06	NR	NR	Multiple sclerosis (severity)	0.2415
14_69126744	t	c	-0.0351	0.036	0.3292	rs7141529	23535732	14	68660027	rs7141529-G	rs7141529	0.5	3e-10	1.09	[1.06-1.12]	Prostate cancer	0.177
7_100315517	a	g	-0.05	0.0543	0.3567	rs1734907	23128233	7	100717894	rs1734907-A	rs1734907	0.149	2e-13	1.11	[1.071-1.158]	Inflammatory bowel disease	0.06792
17_69108753	t	g	-0.0132	0.0283	0.6394	rs1859962	21743057	17	71112612	rs1859962-G	rs1859962	NR	3e-11	1.27	[1.18-1.37]	Prostate cancer	0.4151
3_143056467	a	g	-0.0519	0.033	0.1164	rs7632299	20708005	3	143337625	rs7632299-A	rs7632299	0.17	4e-06	0.45	[NR] unit increase	Non-alcoholic fatty liver disease histology (lobular)	0.2246
1_196673993	a	c	-0.0638	0.0604	0.2906	rs1831282	23577725	1	196704863	rs1831282-?	rs1831282	0.53	9e-24	2.63	[2.17-3.13]	Age-related macular degeneration (extreme sampling)	0.05859
6_32671103	t	c	0.0544	0.048	0.2573	rs13192471	20453841	6	32703326	rs13192471-G	rs13192471	0.22	2e-58	1.97	[1.82-2.14]	Rheumatoid arthritis	0.09602
4_111718067	a	g	0.0313	0.0315	0.3212	rs6843082	23041239	4	110796911	rs6843082-G	rs6843082	0.21	3e-16	1.36	[1.27-1.47]	Stroke (ischemic)	0.2578
3_64927025	t	c	0.0328	0.0305	0.283	rs704454	22005931	3	64941350	rs704454-?	rs704454	NR	3e-06	NR	NR	Alzheimer's disease (age of onset)	0.2996
19_42066279	a	g	0.0572	0.059	0.3322	rs4803480	21682944	19	41559909	rs4803480-A	rs4803480	0.13	1e-07	NR	NR	Schizophrenia	0.06734
6_31118511	t	g	0.0308	0.0311	0.3218	rs130067	21743467	6	31150734	rs130067-G	rs130067	0.21	3e-08	1.05	[1.02-1.09]	Prostate cancer	0.3004
9_22088260	t	c	-0.0339	0.0291	0.2441	rs10757272	22286173	9	22088261	rs10757272-T	rs10757272	0.649	2e-07	1.21	[1.133-1.30]	Intracranial aneurysm	0.3515
2_62461120	a	g	-0.0721	0.036	0.045	rs13385025	24390342	2	62233985	rs13385025-A	rs13385025	0.17	9e-07	1.11	[1.07-1.16]	Rheumatoid arthritis	0.1913
2_204738919	a	g	-0.0347	0.0347	0.3171	rs3087243	24390342	2	203874196	rs3087243-G	rs3087243	0.55	4e-22	1.15	[1.12-1.18]	Rheumatoid arthritis	0.1936
3_102203045	a	c	-0.0189	0.0326	0.5621	rs2063640	21490949	3	102484201	rs2063640-A	rs2063640	0.17	3e-06	1.23	[1.13-1.34]	Type 2 diabetes	0.2347
8_31794109	a	g	-0.0398	0.0285	0.1632	rs1462872	23870195	8	31936593	rs1462872-A	rs1462872	0.56	9e-06	0.16	[0.082-0.238] unit decrease	Coronary artery calcification	0.374
9_123690239	a	g	0.0218	0.0277	0.4311	rs3761847	20453842	9	120927961	rs3761847-G	rs3761847	0.43	2e-07	1.13	[1.08-1.18]	Rheumatoid arthritis	0.4679
16_72108093	a	g	-0.0295	0.0305	0.3346	rs2000999	24097068	16	72074194	rs2000999-A	rs2000999	0.2	4e-41	0.07	[NR] unit increase	HDL/LDL cholesterol	0.2624
6_2500820	c	g	-0.0436	0.0343	0.2038	rs4959677	24124408	6	2500586	rs4959677-C	rs4959677	0.216	9e-06	0.83	[NR] mmHg increase	Orthostatic hypotension	0.225118
6_32671248	a	g	-0.0358	0.0408	0.3804	rs1794275	22197929	6	32703471	rs1794275-A	rs1794275	0.15	3e-13	1.3	[1.21-1.39]	IgA nephropathy	0.137441
5_150223387	t	c	0.0121	0.0278	0.6626	rs13361189	17554261	5	150843825	rs13361189-?	rs13361189	0.08	2e-10	1.38	[1.15-1.66]	Crohn's disease	0.4348
2_215635794	t	c	-0.0367	0.038	0.3348	rs3768716	21124317	2	214771070	rs3768716-C	rs3768716	0.23	5e-13	1.39	[NR]	Neuroblastoma	0.1509
5_56153392	t	c	-0.0726	0.0439	0.09862	rs1017226	24493630	5	56857565	rs1017226-?	rs1017226	0.08	6e-11	1.33	[1.22-1.45]	Breast cancer (early onset)	0.1078
7_45903807	t	c	-0.0492	0.0575	0.393	rs6956740	21156761	7	45864208	rs6956740-?	rs6956740	NR	5e-07	3.49	[2.08-5.85]	Rheumatoid arthritis	0.06079
3_190350461	a	g	0.0269	0.0366	0.4624	rs7626795	18385676	3	190632672	rs7626795-G	rs7626795	NR	8e-06	1.16	[1.05-1.28]	Lung cancer	0.1823
14_61072875	t	c	0.0336	0.0317	0.2901	rs10483727	22570617	14	60606157	rs10483727-A	rs10483727	NR	4e-11	1.32	[1.21-1.43]	Glaucoma (primary open-angle)	0.2579
20_55683996	t	c	-0.0424	0.0562	0.4509	rs11699237	23212062	20	57108940	rs11699237-?	rs11699237	NR	3e-06	0.12	[NR] unit increase	Schizophrenia	0.0616
1_214154719	t	g	0.0403	0.0361	0.2645	rs2075423	24509480	1	213981376	rs2075423-G	rs2075423	0.66	2e-06	1.08	[1.04-1.12]	Type 2 diabetes	0.1511
6_134196674	a	c	0.0386	0.0281	0.1692	rs12524865	22751097	6	133875536	rs12524865-C	rs12524865	0.61	2e-07	1.11	[1.06-1.16]	Coronary heart disease	0.4295
5_150240076	t	c	-0.014	0.028	0.6164	rs1000113	17554300	5	150860514	rs1000113-T	rs1000113	0.07	3e-07	1.54	[1.31-1.82]	Crohn's disease	0.4019
2_185533580	t	c	0.0334	0.028	0.2332	rs7597593	23453885	2	184668853	rs7597593-T	rs7597593	NR	8e-06	1.06	[1.03-1.08]	Autism spectrum disorder, attention deficit-hyperactivity disorder, bipolar disorder, major depressive disorder, and schizophrenia (combined)	0.4183
5_45197779	a	g	-0.0217	0.044	0.6224	rs10941694	20686651	5	45197677	rs10941694-A	rs10941694	0.06	9e-06	1.35	[1.19-1.56]	Chronic kidney disease and serum creatinine levels	0.1102
7_71680703	a	g	-0.0299	0.0394	0.4477	rs4719220	24529757	7	72215718	rs4719220-?	rs4719220	NR	4e-06	NR	NR	Amyotrophic lateral sclerosis (sporadic)	0.1399
18_55454377	a	g	0.0478	0.0453	0.2912	rs10503019	19890347	18	57787145	rs10503019-?	rs10503019	0.28	3e-06	NR	NR	Vitiligo	0.103
4_119951647	a	g	-0.0277	0.0393	0.48	rs7698598	24529757	4	119030492	rs7698598-?	rs7698598	NR	2e-06	NR	NR	Amyotrophic lateral sclerosis (sporadic)	0.1509
2_100825367	t	c	0.0408	0.0288	0.1568	rs9653442	24390342	2	100208905	rs9653442-C	rs9653442	0.46	1e-14	1.12	[1.09-1.15]	Rheumatoid arthritis	0.3757
9_123652898	t	c	-0.0298	0.0306	0.3298	rs881375	19503088	9	120890620	rs881375-?	rs881375	NR	4e-08	NR	NR	Rheumatoid arthritis	0.2796
13_26724328	a	c	-0.059	0.037	0.1111	rs17511627	22159054	13	26150190	rs17511627-C	rs17511627	0.17	5e-06	1.75	[1.37-2.22]	Alzheimer's disease	0.1693
5_25967703	t	c	0.0656	0.0407	0.1072	rs4307059	19404256	5	25967594	rs4307059-T	rs4307059	0.61	2e-10	1.19	[NR]	Autism	0.1511
9_4292083	a	g	-0.0254	0.0281	0.3652	rs10758593	18840781	9	4292083	rs10758593-A	rs10758593	NR	3e-06	1.13	[1.07-1.19]	Type 1 diabetes	0.4211
8_81357702	t	c	-0.0406	0.0381	0.2863	rs400824	23793025	8	80445467	rs400824-?	rs400824	0.7	9e-06	1.12	[1.06-1.19]	Migraine - clinic-based	0.1469
11_132010117	t	c	-0.0321	0.0278	0.2479	rs4468361	23144326	11	132140223	rs4468361-T	rs4468361	0.32	8e-06	NR	NR	Chronic obstructive pulmonary disease-related biomarkers	0.4865
20_31376282	t	g	0.048	0.0513	0.3495	rs4911259	23128233	20	32788476	rs4911259-G	rs4911259	0.383	1e-09	1.08	[1.044-1.106]	Inflammatory bowel disease	0.08083
10_51549496	t	c	-0.0381	0.0277	0.1686	rs10993994	24740154	10	46046326	rs10993994-T	rs10993994	0.42	2e-07	1.32	[1.21-1.43]	Prostate cancer (early onset)	0.4867
9_131888116	a	g	0.0219	0.0314	0.4853	rs10988217	23646285	9	129125837	rs10988217-G	rs10988217	0.233	3e-06	3.85	[2.11-7.04]	Hypersomnia (HLA-DQB1*06:02 negative)	0.2608
2_18540644	a	g	-0.0497	0.0289	0.08584	rs7580332	18084291	2	18359378	rs7580332-?	rs7580332	0.45	9e-06	1.22	[1.09-1.35]	Amyotrophic lateral sclerosis	0.3449
5_40490790	a	g	-0.0392	0.0329	0.2327	rs10440635	21743469	5	40490688	rs10440635-A	rs10440635	0.6	3e-07	NR	NR	Ankylosing spondylitis	0.2297
2_230522398	a	g	-0.0327	0.028	0.2425	rs1861612	24101674	2	229657682	rs1861612-T	rs1861612	0.64	7e-08	1.29	[NR]	Type 2 diabetes	0.4389
4_180284814	t	c	-0.0278	0.0293	0.3438	rs6811556	20848476	4	179363660	rs6811556-A	rs6811556	NR	9e-06	NR	NR	Ulcerative colitis	0.3411
6_160071159	a	g	-0.0212	0.0277	0.4432	rs2842992	22705344	6	159650127	rs2842992-?	rs2842992	0.203	3e-07	1.43	[1.25-1.64]	Age-related macular degeneration (GA)	0.4427
5_150270420	a	g	0.0105	0.0277	0.7041	rs7714584	21102463	5	150890858	rs7714584-G	rs7714584	0.088	8e-19	1.37	[1.28-1.47]	Crohn's disease	0.4347
1_192536813	a	c	0.0372	0.0362	0.3043	rs2816316	20190752	1	192567683	rs2816316-?	rs2816316	0.84	2e-17	1.25	[1.19-1.32]	Celiac disease	0.1849
6_33465482	t	c	0.0216	0.0482	0.6535	rs9394152	21685187	6	33497705	rs9394152-C	rs9394152	0.41	7e-08	22.22	[NR]	Chronic obstructive pulmonary disease	0.0926
3_32329497	t	c	0.0584	0.0536	0.276	rs4380451	18711365	3	32288005	rs4380451-?	rs4380451	0.73	4e-06	1.18	[NR]	Bipolar disorder	0.07601
2_68598955	t	c	-0.0401	0.0315	0.2037	rs17035378	20190752	2	68371823	rs17035378-?	rs17035378	0.72	8e-09	1.14	[1.09-1.19]	Celiac disease	0.2713
7_128580680	t	g	-0.0256	0.0354	0.4696	rs3807306	21156761	7	128940626	rs3807306-?	rs3807306	NR	3e-07	1.44	[1.25-1.66]	Rheumatoid arthritis	0.1928
3_13737000	t	g	-0.0416	0.0309	0.1771	rs4450798	23092984	3	13695501	rs4450798-T	rs4450798	NR	2e-06	1.26	[NR]	Bipolar disorder (mood-incongruent)	0.2836
5_56178111	a	g	-0.0719	0.044	0.1022	rs3822625	24493630	5	56882284	rs3822625-?	rs3822625	0.07	5e-12	1.36	[1.24-1.48]	Breast cancer (early onset)	0.107
11_32895664	t	c	-0.0371	0.0283	0.1895	rs10767971	19772629	11	32874118	rs10767971-T	rs10767971	NR	5e-07	3.24	[NR] years older	Parkinson's disease (age of onset)	0.4244
17_17543722	a	g	0.0469	0.0438	0.2845	rs12936587	21378990	17	17640408	rs12936587-G	rs12936587	0.56	4e-10	1.07	[1.05-1.09]	Coronary heart disease	0.1066
6_34927280	a	g	-0.0394	0.0302	0.1923	rs1535001	23740937	6	34959503	rs1535001-?	rs1535001	NR	3e-07	1.18	[NR]	Systemic lupus erythematosus and Systemic sclerosis	0.3013
10_62322034	t	c	0.0318	0.03	0.2884	rs10994415	24618891	10	60562276	rs10994415-C	rs10994415	NR	7e-11	1.27	[NR]	Bipolar disorder	0.3103
5_79099464	a	c	0.0502	0.0492	0.3075	rs7735699	20889312	5	79803641	rs7735699-?	rs7735699	NR	6e-06	1.23	[NR]	Bipolar disorder and schizophrenia	0.08438
2_111607832	a	g	-0.0071	0.0282	0.7997	rs6732565	24390342	2	110850255	rs6732565-A	rs6732565	0.61	3e-08	1.07	[1.05-1.10]	Rheumatoid arthritis	0.3939
6_32387809	t	c	0.0282	0.0445	0.5258	rs2395163	22451204	6	32420032	rs2395163-?	rs2395163	NR	3e-11	1.24	[NR]	Parkinson's disease	0.1413
13_72347696	a	c	0.031	0.0423	0.4636	rs626277	20383146	13	71773564	rs626277-C	rs626277	0.4	3e-11	0.01	[0.007-0.011] ml/min/1.73 m2 increase	Chronic kidney disease	0.1247
5_93557702	a	g	-0.0169	0.0608	0.7809	rs17376456	21310492	5	94221997	rs17376456-A	rs17376456	NR	3e-15	NR	NR	Diabetic retinopathy	0.05068
11_2831541	t	c	-0.0361	0.0285	0.2059	rs8181588	24101674	11	2810311	rs8181588-A	rs8181588	0.48	5e-09	1.3	[NR]	Type 2 diabetes	0.3901
2_191940451	a	g	0.0348	0.04	0.3842	rs7601754	23740937	2	191075725	rs7601754-?	rs7601754	NR	3e-11	1.32	[NR]	Systemic lupus erythematosus and Systemic sclerosis	0.1412
1_160830268	a	g	-0.0551	0.0285	0.05353	rs4656940	21102463	1	160860478	rs4656940-A	rs4656940	0.801	6e-07	1.15	[1.09-1.21]	Crohn's disease	0.3755
4_964359	t	c	0.0215	0.0452	0.6338	rs11248060	22451204	4	970571	rs11248060-?	rs11248060	NR	3e-09	1.26	[NR]	Parkinson's disease	0.09692
10_59913151	t	c	-0.0258	0.0276	0.3508	rs1819658	21102463	10	58153390	rs1819658-C	rs1819658	0.774	9e-17	1.19	[1.13-1.25]	Crohn's disease	0.4652
1_210536025	t	c	0.0555	0.0433	0.2002	rs7527939	23142968	1	210362681	rs7527939-C	rs7527939	NR	6e-09	2.63	[1.89-3.66]	Schizophrenia	0.1202
17_2771512	t	c	-0.0278	0.0288	0.335	rs12603284	21658281	17	2868218	rs12603284-?	rs12603284	0.08	3e-06	1.89	[1.45-2.47]	Sudden cardiac arrest	0.597156
10_81060317	a	c	0.0314	0.0285	0.2708	rs1250550	21833088	10	79300560	rs1250550-A	rs1250550	NR	6e-09	1.1	[1.09-1.12]	Multiple sclerosis	0.4095
1_67753508	t	c	0.0271	0.0277	0.329	rs1495965	20622879	1	67287825	rs1495965-G	rs1495965	0.51	2e-11	1.35	[1.24-1.47]	Behcet's disease	0.488
17_19641744	a	g	-0.0552	0.0446	0.2157	rs57555435	24529757			kgp10557168-?	rs57555435	0.88	4e-08	NR	NR	Amyotrophic lateral sclerosis (sporadic)	0.1106
11_76301316	t	c	-0.0454	0.0359	0.2058	rs7927894	18587394	11	76590272	rs7927894-T	rs7927894	0.39	1e-09	1.16	[NR]	Crohn's disease	0.1807
5_56134276	a	g	-0.0704	0.0439	0.109	rs16886397	24493630	5	56838449	rs16886397-?	rs16886397	0.07	4e-12	1.36	[1.25-1.49]	Breast cancer (early onset)	0.107
2_182007800	t	c	0.0255	0.0319	0.4236	rs1018326	20062062	2	181143073	rs1018326-C	rs1018326	0.45	2e-06	1.24	[1.15-1.33]	Ankylosing spondylitis	0.2876
3_70928930	a	c	0.0323	0.0276	0.2419	rs2687201	24121790	3	70879779	rs2687201-T	rs2687201	0.303	6e-07	1.2	[1.12-1.29]	Esophageal adenocarcinoma	0.4476
1_214954939	t	c	0.0421	0.0346	0.2232	rs6695352	23793025	1	214781596	rs6695352-?	rs6695352	0.5	4e-06	1.1	[1.05-1.15]	Migraine without aura	0.2065
14_69210199	a	g	0.0291	0.0298	0.3296	rs4902642	21102463	14	68743482	rs4902642-G	rs4902642	0.584	2e-10	1.07	[1.11-1.04]	Crohn's disease	0.3107
10_80841148	t	c	0.0554	0.0303	0.06785	rs704010	23535729	10	79081391	rs704010-T	rs704010	0.38	7e-22	1.08	[1.06-1.10]	Breast cancer	0.691943
15_58683366	a	g	-0.0333	0.0275	0.2261	rs1532085	22399527	15	58391167	rs1532085-G	rs1532085	0.57	5e-24	0.13	[NR] mmol/l decrease	Metabolic syndrome	0.4598
8_143312933	a	c	-0.0253	0.0306	0.4076	rs4129585	23974872	8	142231572	rs4129585-A	rs4129585	0.439	2e-10	1.09	[1.06-1.12]	Schizophrenia	0.278
3_46352384	t	c	-0.0313	0.0301	0.2982	rs6441961	18311140	3	46310893	rs6441961-A	rs6441961	0.3	3e-07	1.21	[1.13-1.30]	Celiac disease	0.2986
7_21504427	a	g	0.0305	0.0286	0.2866	rs17144465	20038947	7	21464809	rs17144465-G	rs17144465	0.03	8e-07	1.56	[NR]	Major depressive disorder (broad)	0.3638
14_36854136	t	c	0.0387	0.0425	0.3623	rs12590640	23717212	14	36384931	rs12590640-T	rs12590640	NR	4e-06	1.15	[1.09-1.23]	Malaria	0.1499
5_124139895	t	c	0.036	0.0286	0.207	rs6595551	24465431	5	124804202	rs6595551-G	rs6595551	0.53	6e-06	2.63	[1.72-4.01]	Type 2 diabetes (young onset) and obesity	0.3742
11_66551002	c	g	0.048	0.0357	0.1787	rs10896135	21926972	11	66783531	rs10896135-G	rs10896135	NR	2e-07	1.12	[NR]	Bipolar disorder	0.1875
1_196654324	a	c	-0.0638	0.0597	0.2855	rs1061147	23326517	1	196685194	rs1061147-A	rs1061147	0.37	7e-32	1.4	[1.32-1.48]	Age-related macular degeneration	0.05865
6_31336418	a	g	-0.0451	0.03	0.133	rs9266406	23001997	6	31368641	rs9266406-?	rs9266406	0.4	2e-10	2.29	[1.77-2.95]	Behcet's disease	0.3616
18_57751014	t	c	0.0253	0.0366	0.4884	rs12957347	20694148	18	60083782	rs12957347-?	rs12957347	0.36	7e-06	NR	NR	Metabolic syndrome	0.191
6_34714322	a	g	-0.0375	0.0276	0.1743	rs2764208	24871463	6	34746545	rs2764208-G	rs2764208	0.35	7e-06	1.28	[1.203-1.36]	Systemic lupus erythematosus	0.4852
2_20903015	t	c	-0.0613	0.0418	0.1427	rs4971516	21059979	2	20703255	rs4971516-?	rs4971516	0.06	2e-52	NR	NR	HDL/LDL cholesterol	0.1253
8_72725896	t	g	0.0504	0.0601	0.4011	rs72657938	24529757			kgp692907-?	rs72657938	NR	3e-06	NR	NR	Amyotrophic lateral sclerosis (sporadic)	0.05444
6_33764033	t	c	0.0397	0.034	0.2424	rs751728	23850713	6	33796256	rs751728-T	rs751728	0.733	1e-08	1.32	[1.20-1.45]	Crohn's disease	0.2195
20_52807221	a	g	0.0432	0.0303	0.1543	rs16999165	23042114	20	54190682	rs16999165-T	rs16999165	0.692	2e-08	1.19	[1.12-1.26]	Atopic dermatitis	0.3018
13_100521101	t	c	-0.0335	0.0441	0.4482	rs9557321	24532677	13	99868847	rs9557321-?	rs9557321	NR	6e-08	1.73	[NR]	Rheumatoid arthritis (ACPA-negative)	0.112
10_81058027	a	g	-0.0352	0.0316	0.266	rs1250552	20190752	10	79298270	rs1250552-?	rs1250552	0.53	9e-10	1.12	[1.09-1.16]	Celiac disease	0.2804
13_46703142	a	g	-0.0449	0.0381	0.2389	rs7324845	23213074	13	46129007	rs7324845-A	rs7324845	0.096	3e-06	3.29	[0.76-5.82]	Non-alcoholic fatty liver disease histology (other)	0.853081
1_200892137	t	c	0.0504	0.0286	0.07783	rs296547	20190752	1	200923009	rs296547-?	rs296547	0.64	4e-09	1.12	[1.09-1.16]	Celiac disease	0.3653
18_40059621	t	g	-0.0385	0.0503	0.4439	rs16976171	23870195	18	42479656	rs16976171-T	rs16976171	0.11	4e-06	0.2	[0.12-0.28] unit decrease	Coronary artery calcification	0.08335
5_56170813	c	g	-0.07	0.0443	0.114	rs16886448	24493630	5	56874986	rs16886448-?	rs16886448	0.07	2e-12	1.37	[1.25-1.49]	Breast cancer (early onset)	0.1052
2_134266001	a	g	-0.0381	0.0307	0.2145	rs16826005	23646285	2	133508430	rs16826005-G	rs16826005	0.319	1e-07	3.52	[2.17-5.70]	Hypersomnia (HLA-DQB1*06:02 negative)	0.2752
6_20728731	t	c	-0.0328	0.0369	0.3735	rs6908425	21102463	6	20728500	rs6908425-C	rs6908425	0.784	1e-08	1.17	[1.11-1.23]	Crohn's disease	0.172
3_146402171	a	g	-0.0134	0.0278	0.6309	rs1912785	22961001	3	146684384	rs1912785-?	rs1912785	NR	8e-06	0.15	[0.091-0.209] unit decrease	Barrett's esophagus	0.4927
16_31095171	t	c	0.0686	0.0476	0.1492	rs11865038	22451204	16	31083850	rs11865038-?	rs11865038	NR	4e-07	1.14	[NR]	Parkinson's disease	0.08157
10_125251675	a	g	-0.0198	0.0279	0.4773	rs705162	23793025	10	123492159	rs705162-A	rs705162	0.26	3e-06	1.06	[1.04-1.09]	Migraine	0.4263
2_176239849	a	g	-0.0175	0.0277	0.5284	rs4972755	20351715	2	175375121	rs4972755-A	rs4972755	NR	3e-06	NR	NR	Bipolar disorder and major depressive disorder (combined)	0.4749
9_138529722	c	g	0.038	0.0353	0.2824	rs1537415	19897590	9	135637876	rs1537415-G	rs1537415	0.38	6e-09	1.59	[1.36-1.86]	Periodontitis	0.163507
13_76136648	a	g	0.0383	0.0302	0.2036	rs9543976	23562823	13	75562512	rs9543976-G	rs9543976	0.3	7e-06	1.6	[NR]	Diabetic retinopathy	0.2893
8_516479	a	c	-0.035	0.0312	0.2617	rs722782	22705344	8	566479	rs722782-?	rs722782	0.894	2e-06	1.67	[1.35-2.08]	Age-related macular degeneration (GA)	0.50237
6_20661034	a	c	0.0307	0.0281	0.274	rs10946398	19056611	6	20660803	rs10946398-?	rs10946398	NR	7e-07	1.18	[1.11-1.26]	Type 2 diabetes	0.405
8_96595736	a	g	-0.0422	0.0278	0.1286	rs3104964	23350875	8	95583508	rs3104964-?	rs3104964	NR	4e-06	1.27	[1.144-1.398]	Colorectal cancer	0.4544
6_32675470	a	g	-0.0922	0.0617	0.1352	rs12525220	24782177	6	32707693	rs12525220-A	rs12525220	0.057	3e-12	2.61	[NR]	Rheumatoid arthritis	0.05655
16_73581058	a	g	-0.0552	0.0472	0.2414	rs7191888	19010793	16	73547159	rs7191888-?	rs7191888	0.17	6e-06	NR	NR	Multiple sclerosis (severity)	0.106635
10_1471765	a	c	-0.0372	0.0395	0.347	rs2820651	23793025	10	1429570	rs2820651-A	rs2820651	0.1	4e-07	1.22	[1.13-1.31]	Migraine with aura	0.1397
2_18234446	a	c	-0.0495	0.0299	0.09732	rs16984239	17362836	2	18053180	rs16984239-?	rs16984239	NR	2e-06	2.1	[1.50-3.00]	Amyotrophic lateral sclerosis	0.3191
10_81034670	a	g	0.0255	0.0282	0.3655	rs1250542	22190364	10	79274913	rs1250542-A	rs1250542	0.37	4e-07	1.15	[NR]	Multiple sclerosis	0.4816
15_53946593	a	c	-0.0381	0.0277	0.169	rs491567	20383146	15	53654396	rs491567-C	rs491567	0.22	3e-13	0.01	[0.005-0.013] ml/min/1.73 m2 increase	Chronic kidney disease	0.4663
19_45396665	t	g	-0.0437	0.0357	0.2209	rs59007384	23419831	19	44893408	rs59007384-T	rs59007384	0.32	7e-09	NR	NR	Alzheimer's disease biomarkers	0.203791
6_117786180	a	c	-0.0224	0.0275	0.414	rs9387478	23143601	6	117465017	rs9387478-C	rs9387478	0.5	4e-10	1.18	[1.11-1.23]	Lung cancer	0.4925
2_25887558	a	g	0.0213	0.0345	0.5365	rs11684202	21347282	2	25664689	rs11684202-A	rs11684202	0.86	6e-06	0.09	[0.05-0.13] SD decrease	Coronary heart disease	0.2081
2_191964633	t	g	0.0231	0.0292	0.4281	rs7574865	21750679	2	191099907	rs7574865-T	rs7574865	0.22	2e-13	1.38	[1.27-1.50]	Systemic sclerosis	0.3345
18_24687324	t	c	-0.0021	0.0276	0.9387	rs9961915	23259602	18	27107360	rs9961915-?	rs9961915	NR	5e-06	NR	NR	Dental caries	0.4911
6_132888939	a	t	-0.0364	0.0366	0.3207	rs9399032	23793025	6	132567800	rs9399032-A	rs9399032	0.33	4e-06	1.1	[1.06-1.15]	Migraine without aura	0.181
10_49699957	t	c	-0.0626	0.0484	0.1953	rs4838605	21310492	10	48491914	rs4838605-C	rs4838605	NR	2e-09	NR	NR	Diabetic retinopathy	0.08918
15_80432222	a	g	-0.072	0.0487	0.1392	rs11634397	20581827	15	80139880	rs11634397-G	rs11634397	NR	2e-09	1.06	[1.04-1.08]	Type 2 diabetes	0.09177
5_131998413	a	g	-0.0643	0.0419	0.1251	rs2069757	24920014	5	132662721	rs2069757-A	rs2069757	0.07	2e-11	1.59	[1.39?.82]	Hodgkin's lymphoma	0.14218
19_45382034	a	g	-0.0251	0.0299	0.4019	rs6859	20885792	19	44878777	rs6859-A	rs6859	0.46	1e-07	1.41	[1.24-1.60]	Alzheimer's disease (late onset)	0.3022
10_81032532	a	g	-0.0245	0.0281	0.3819	rs1250546	23128233	10	79272775	rs1250546-A	rs1250546	0.604	3e-18	1.1	[1.065-1.128]	Inflammatory bowel disease	0.489
11_76301375	t	c	-0.0445	0.0358	0.214	rs7927997	21102463	11	76590331	rs7927997-T	rs7927997	0.389	6e-13	1.17	[1.12-1.22]	Crohn's disease	0.1827
3_173180633	a	c	-0.0281	0.0474	0.5528	rs11709498	24024966	3	173462843	rs11709498-C	rs11709498	0.65	6e-06	0.15	[0.089-0.221] unit decrease	Periodontitis (DPAL)	0.09542
3_31040503	t	g	-0.0182	0.0293	0.534	rs1506203	23568457	3	30999011	rs1506203-G	rs1506203	0.849	8e-06	0.08	[0.048-0.118] unit decrease	Eating disorders (purging via substances)	0.3252
6_31274380	t	c	-0.0392	0.0296	0.185	rs9264942	23128233	6	31306603	rs9264942-C	rs9264942	0.378	5e-28	1.15	[1.107-1.184]	Crohn's disease	0.4443
17_37922259	a	g	0.0297	0.0304	0.3278	rs907092	19458352	17	39766006	rs907092-A	rs907092	0.45	8e-06	1.29	[1.15-1.44]	Primary biliary cirrhosis	0.305
22_39659773	t	c	-0.057	0.061	0.3498	rs2413583	23128233	22	39263768	rs2413583-C	rs2413583	0.833	4e-33	1.21	[1.163-1.257]	Inflammatory bowel disease	0.05273
16_3023605	a	g	0.0327	0.0355	0.3559	rs886427	20694148	16	2973604	rs886427-?	rs886427	0.28	6e-06	NR	NR	Metabolic syndrome	0.1883
5_77630854	a	g	0.0945	0.0508	0.06296	rs6881634	19668339	5	78335030	rs6881634-?	rs6881634	NR	2e-06	NR	NR	Hippocampal atrophy	0.07518
8_124765702	a	g	-0.0343	0.0294	0.2435	rs10088262	20686608	8	123753462	rs10088262-A	rs10088262	0.34	4e-06	1.4	[1.21-1.61]	Pancreatic cancer	0.3288
10_101345366	t	c	-0.0273	0.0362	0.4499	rs1035209	24737748	10	99585609	rs1035209-T	rs1035209	0.195	5e-11	1.12	[1.08-1.16]	Colorectal cancer	0.1796
20_57164855	a	g	-0.0119	0.0299	0.6902	rs127430	20838585	20	58589799	rs127430-G	rs127430	0.86	1e-06	0.19	[0.11-0.27] % SD decrease, SNPxAGE interaction	Cardiovascular disease risk factors	0.3286
7_99593346	a	c	-0.0304	0.0289	0.2919	rs4727443	23583980	7	99995723	rs4727443-C	rs4727443	0.39	1e-08	1.3	[1.20-1.41]	Interstitial lung disease	0.3497
10_59189178	t	c	-0.0857	0.0556	0.1237	rs4462262	21310492	10	57429418	rs4462262-C	rs4462262	NR	9e-08	NR	NR	Diabetic retinopathy	0.06813
16_23067260	t	g	0.0337	0.0339	0.3196	rs8049603	19525955	16	23055939	rs8049603-T	rs8049603	0.2	1e-06	1.19	[NR]	Multiple sclerosis	0.204
11_116973929	c	g	0.0259	0.0306	0.3976	rs12269901	21347282	11	117103213	rs12269901-C	rs12269901	0.68	2e-06	0.07	[0.04-0.10] SD increase	Coronary heart disease	0.2862
4_16018324	t	c	0.0146	0.0307	0.6339	rs2531154	23064961	4	16016701	rs2531154-?	rs2531154	NR	9e-07	NR	NR	Dental caries	0.2817
5_13505432	a	g	0.0389	0.0297	0.1902	rs4463179	22219177	5	13505322	rs4463179-?	rs4463179	NR	2e-06	1.56	[1.3-1.89]	Prostate cancer (gene x gene interaction)	0.353081
3_145173788	a	g	-0.0128	0.0416	0.7581	rs345013	17903305	3	145456001	rs345013-?	rs345013	NR	5e-06	NR	NR	Prostate cancer	0.1276
1_109817590	t	g	-0.0657	0.0593	0.2675	rs12740374	19060906	1	109274968	rs12740374-T	rs12740374	0.21	2e-42	0.23	[0.19-0.27] s.d. decrease	HDL/LDL cholesterol	0.06
1_3083712	t	c	-0.0308	0.0279	0.2699	rs2651899	23793025	1	3167148	rs2651899-C	rs2651899	0.41	4e-14	1.09	[1.07-1.11]	Migraine	0.4155
13_42139245	t	c	-0.0353	0.0334	0.2912	rs17594362	21833088	13	41565109	rs17594362-A	rs17594362	NR	4e-06	1.11	[1.09-1.13]	Multiple sclerosis	0.226
1_53629585	a	g	-0.0346	0.0279	0.2151	rs6695567	21408207	1	53163913	rs6695567-?	rs6695567	0.57	4e-06	1.32	[1.18-1.47]	Systemic lupus erythematosus	0.4276
4_92283771	t	g	0.0586	0.0545	0.2826	rs4128705	24529757	4	91362620	rs4128705-?	rs4128705	NR	6e-06	NR	NR	Amyotrophic lateral sclerosis (sporadic)	0.0534
9_26694888	a	g	-0.0389	0.0467	0.4057	rs13294589	22318345	9	26694890	rs13294589-G	rs13294589	0.11	2e-06	12.78	[4.43-36.83]	Gallbladder cancer	0.104
7_2036669	t	g	0.0253	0.0279	0.3638	rs4721295	24166486	7	1997034	rs4721295-?	rs4721295	0.378	6e-10	NR	NR	Schizophrenia, schizoaffective disorder or bipolar disorder	0.4254
7_72864869	a	g	0.0356	0.0432	0.4102	rs714052	20657596	7	73450539	rs714052-?	rs714052	0.87	3e-06	2.27	[1.61-3.23]	Hypertriglyceridemia	0.1115
1_68785213	a	t	0.041	0.033	0.2135	rs11209261	22837378	1	68319530	rs11209261-?	rs11209261	0.24	3e-06	1.23	[NR]	Airflow obstruction	0.2127
8_10334781	t	c	0.0196	0.0285	0.4914	rs11782819	20452100	8	10477271	rs11782819-?	rs11782819	NR	3e-06	NR	NR	Alzheimer's disease	0.3732
19_10472933	a	g	-0.0615	0.0282	0.02909	rs280519	20953190	19	10362257	rs280519-A	rs280519	0.47	4e-09	1.13	[1.05-1.21]	Psoriasis	0.4273
17_38095174	c	g	0.0319	0.0276	0.2477	rs6503525	21150878	17	39938921	rs6503525-C	rs6503525	0.43	5e-07	1.33	[NR]	Asthma	0.4556
3_153199034	t	g	0.022	0.039	0.5728	rs76933479	24529757			kgp11801513-?	rs76933479	NR	6e-06	NR	NR	Amyotrophic lateral sclerosis (sporadic)	0.1422
3_156854742	a	g	0.0582	0.0497	0.2419	rs13064954	21441570	3	157136953	rs13064954-G	rs13064954	0.04	7e-07	1.02	[NR]	Diabetic retinopathy	0.09169
1_196701051	c	g	0.0634	0.06	0.291	rs380390	15761122	1	196731921	rs380390-C	rs380390	0.70 (HapMap CEU)	4e-08	4.6	[2.0-11]	Age-related macular degeneration	0.05832
14_64680848	a	g	-0.0268	0.0309	0.385	rs1152591	22544366	14	64214130	rs1152591-A	rs1152591	0.48	6e-13	1.13	[1.09-1.17]	Atrial fibrillation	0.2808
7_89060733	t	c	0.0283	0.0451	0.53	rs6973392	23259602	7	89431419	rs6973392-?	rs6973392	NR	7e-06	NR	NR	Dental caries	0.09979
2_219010146	t	c	0.0264	0.0291	0.3645	rs11676348	21297633	2	218145423	rs11676348-T	rs11676348	0.49	1e-10	1.07	[1.03-1.11]	Ulcerative colitis	0.346
6_20652717	c	g	0.0272	0.028	0.3313	rs9295474	21490949	6	20652486	rs9295474-G	rs9295474	0.36	9e-06	1.16	[1.09-1.24]	Type 2 diabetes	0.413
1_159147452	t	c	-0.02	0.0278	0.4725	rs3026968	22291609	1	159177662	rs3026968-T	rs3026968	0.12	9e-14	NR	NR	Inflammatory biomarkers	0.4664
16_49394276	t	c	0.0407	0.032	0.2031	rs8057939	22219177	16	49360365	rs8057939-?	rs8057939	NR	5e-06	1.37	[1.20-1.57]	Prostate cancer (gene x gene interaction)	0.2431
8_102729475	t	c	0.0789	0.0525	0.133	rs7816613	24939585	8	101717247	rs7816613-?	rs7816613	NR	8e-06	0.14	[NR] unit increase	Age-related hearing impairment	0.0781
9_4291747	c	g	0.0253	0.0279	0.3642	rs7020673	19430480	9	4291747	rs7020673-?	rs7020673	0.5	5e-12	1.14	[1.08-1.20]	Type 1 diabetes	0.4723
10_50097819	a	g	0.0261	0.0304	0.3913	rs2671692	24390342	10	48889774	rs2671692-A	rs2671692	0.52	3e-09	1.07	[1.05-1.10]	Rheumatoid arthritis	0.2954
4_165908721	a	g	-0.0077	0.0305	0.8017	rs4691139	23544013	4	164987569	rs4691139-G	rs4691139	0.48	3e-08	1.2	[1.17-1.38]	Ovarian cancer in BRCA1 mutation carriers	0.2851
8_20066049	a	g	-0.0295	0.0401	0.462	rs1106634	20038947	8	20208538	rs1106634-A	rs1106634	0.14	7e-07	1.3	[NR]	Major depressive disorder (broad)	0.1365
19_38912764	a	g	-0.0259	0.0282	0.3577	rs892055	21182207	19	38422124	rs892055-?	rs892055	0.33	5e-06	NR	NR	Asperger disorder	0.4046
16_52599188	t	c	-0.0185	0.0326	0.5711	rs4784227	20585626	16	52565276	rs4784227-T	rs4784227	0.24	1e-28	1.24	[1.20-1.29]	Breast cancer	0.263033
4_852313	t	c	0.0518	0.0461	0.2616	rs1564282	18985386	4	858525	rs1564282-T	rs1564282	0.09	7e-07	1.7	[NR]	Parkinson's disease (familial)	0.09407
10_6099045	t	c	-0.0435	0.0417	0.2971	rs2104286	24449572	10	6057082	rs2104286-?	rs2104286	NR	1e-06	1.19	[1.11-1.28]	Rheumatoid arthritis	0.1271
8_23751151	t	c	0.0626	0.0314	0.04659	rs10109414	20383146	8	23893638	rs10109414-T	rs10109414	0.42	1e-08	NR	NR	Chronic kidney disease	0.2604
4_123478716	a	g	0.0189	0.0291	0.5153	rs6852535	21685912	4	122557561	rs6852535-?	rs6852535	0.34	1e-07	1.23	[1.13-1.32]	Progressive supranuclear palsy	0.3737
6_143898894	a	g	-0.0691	0.0545	0.2046	rs12199775	23128233	6	143577757	rs12199775-A	rs12199775	0.929	2e-08	1.13	[1.066-1.195]	Inflammatory bowel disease	0.06805
1_2513216	t	c	-0.016	0.0279	0.5659	rs734999	21297633	1	2581777	rs734999-C	rs734999	0.52	3e-09	1.05	[1.01-1.09]	Ulcerative colitis	0.4895
17_5272580	a	c	-0.0508	0.0284	0.07372	rs72634030	24390342	17	5369285	rs72634030-A	rs72634030	0.23	2e-09	1.12	[1.08-1.17]	Rheumatoid arthritis	0.611374
9_117568766	a	g	0.0254	0.0277	0.3588	rs6478109	18758464	9	114806486	rs6478109-?	rs6478109	0.69	3e-08	1.36	[1.22-1.52]	Inflammatory bowel disease	0.4978
5_32000483	t	c	-0.0298	0.029	0.3045	rs10054504	23184150	5	32000377	rs10054504-?	rs10054504	0.11	8e-07	1.37	[1.19-1.58]	Renal cell carcinoma	0.3433
16_86018633	t	c	-0.0421	0.041	0.3048	rs2280381	22446963	16	85985027	rs2280381-T	rs2280381	0.84	2e-06	1.12	[1.07-1.17]	Rheumatoid arthritis	0.1248
2_215672546	t	g	-0.0429	0.0401	0.284	rs6435862	19412175	2	214807822	rs6435862-G	rs6435862	0.29	9e-18	1.68	[1.49-1.90]	Neuroblastoma (high-risk)	0.1325
21_34689253	a	g	0.0142	0.0308	0.6448	rs2834188	24204295	21		rs2834188-?	rs2834188	0.705	2e-08	1.3	[1.18-1.41]	Narcolepsy	0.2795
22_38476276	t	c	-0.0452	0.0438	0.3013	rs8135665	23455636	22	38080269	rs8135665-T	rs8135665	0.21	2e-11	1.15	[1.11-1.19]	Age-related macular degeneration	0.1077
4_95856681	a	g	-0.0312	0.0298	0.2946	rs10021303	22384028	4	94935530	rs10021303-A	rs10021303	0.31	7e-06	NR	NR	Hypertension	0.3234
11_124606285	t	c	0.0084	0.0309	0.7859	rs12807809	19571808	11	124736389	rs12807809-T	rs12807809	0.83	2e-09	1.15	[NR]	Schizophrenia	0.2753
22_37310046	a	g	0.0229	0.0278	0.4089	rs2075726	22138694	22	36914004	rs2075726-G	rs2075726	0.45	9e-06	1.14	[1.07-1.20]	Ankylosing spondylitis	0.46
1_70995562	a	g	0.0395	0.0419	0.3459	rs2651244	23128233	1	70529879	rs2651244-G	rs2651244	0.599	2e-08	1.02	[0.986-1.044]	Inflammatory bowel disease	0.1176
9_22034719	a	g	-0.0356	0.0294	0.2262	rs2151280	24403052	9	22034720	rs2151280-G	rs2151280	NR	3e-10	1.2	[1.14-1.27]	Basal cell carcinoma	0.3234
15_47892298	a	g	0.0159	0.0327	0.6273	rs1898111	22911880	15	47600101	rs1898111-A	rs1898111	0.837	8e-06	1.15	[1.08-1.22]	Eating disorders	0.235
10_119379656	a	g	-0.0342	0.0359	0.3405	rs181654	22837378	10	117620145	rs181654-?	rs181654	0.72	1e-07	0.81		Airflow obstruction	0.1714
16_52575907	a	g	0.0343	0.0279	0.2186	rs4784223	24493630	16	52541995	rs4784223-?	rs4784223	0.29	6e-21	1.27	[1.21-1.34]	Breast cancer (early onset)	0.4952
1_183116531	a	g	-0.0303	0.0443	0.494	rs12565776	24871463	1	183147396	rs12565776	rs12565776	NR	5e-06	NR	NR	Systemic lupus erythematosus	0.1074
8_40053605	a	c	-0.0268	0.0281	0.3403	rs10958605	22658654	8	40196086	rs10958605-?	rs10958605	NR	2e-06	1.81	[1.42-2.31]	Parkinson's disease (motor and cognition)	0.4183
7_2017445	t	c	0.0242	0.0279	0.3863	rs6461049	23974872	7	1977810	rs6461049-T	rs6461049	0.571	6e-13	1.11	[1.08-1.13]	Schizophrenia	0.4195
2_103070568	t	c	-0.0335	0.0279	0.2301	rs917997	23128233	2	102454108	rs917997-T	rs917997	0.231	3e-20	1.1	[1.067-1.14]	Inflammatory bowel disease	0.4998
1_38278579	t	c	-0.0283	0.0343	0.4104	rs28411352	24390342	1	37812907	rs28411352-T	rs28411352	0.25	6e-09	1.1	[1.07-1.14]	Rheumatoid arthritis	0.1963
6_20657865	a	g	0.0275	0.0281	0.3267	rs4712524	18711366	6	20657634	rs4712524-G	rs4712524	0.42	3e-10	1.22	[1.15-1.31]	Type 2 diabetes	0.4075
7_24378040	a	g	-0.0216	0.0355	0.5437	rs2521634	23459936	7	24338421	rs2521634-?	rs2521634	NR	4e-07	1.49	[1.28-1.73]	Periodontitis	0.1924
20_62343956	t	g	-0.0248	0.029	0.3914	rs2315008	18758464	20	63712604	rs2315008-G	rs2315008	0.69	9e-15	1.36	[1.05-1.76]	Inflammatory bowel disease	0.3586
15_62396389	a	g	-0.0181	0.0288	0.5289	rs7172432	23945395	15	62104190	rs7172432-A	rs7172432	0.57	1e-06	1.11	[1.07-1.16]	Type 2 diabetes	0.3838
2_192010488	a	c	0.0251	0.0281	0.3721	rs7574070	23291587	2	191145762	rs7574070-A	rs7574070	0.421	1e-09	1.27	[1.17-1.37]	Behcet's disease	0.4521
7_128580042	a	g	0.013	0.0364	0.7199	rs3778753	24390342	7		chr7:128580042-G	chr7:128580042	0.46	4e-12	1.12	[1.08-1.15]	Rheumatoid arthritis	0.137
1_19718824	a	g	-0.0347	0.0301	0.2497	rs7667	22482804	1	19392330	rs7667-?	rs7667	NR	8e-06	1.11	[NR]	Crohn's disease and psoriasis	0.3508
2_20261685	a	g	0.0288	0.0443	0.515	rs7565124	21621269	2	20061924	rs7565124-?	rs7565124	NR	2e-06	NR	NR	Major depressive disorder	0.1137
15_57762793	t	c	0.0605	0.0521	0.2452	rs2934442	21305692	15	57470595	rs2934442-?	rs2934442	NR	1e-06	1.02	[NR] unit decrease	Bipolar disorder (age of onset and psychomotor symptoms)	0.07719
9_31546472	a	g	0.1492	0.1329	0.2616	rs4576506	22005930	9	31546474	rs4576506-?	rs4576506	0.06	1e-06	1.66	[NR]	Alzheimer's disease	1
14_101474870	t	c	-0.0745	0.055	0.1753	rs10145110	24529757	14	101008533	rs10145110-?	rs10145110	NR	1e-07	NR	NR	Amyotrophic lateral sclerosis (sporadic)	0.06447
9_124098535	t	c	-0.0236	0.0374	0.5284	rs767770	20889312	9	121336257	rs767770-?	rs767770	NR	6e-06	1.72	[NR]	Bipolar disorder and schizophrenia	0.1578
4_94887031	t	c	-0.0385	0.0299	0.1976	rs13130787	23266556	4	93965880	rs13130787-?	rs13130787	0.43	3e-07	1.09	[1.06-1.13]	Colorectal cancer	0.3005
3_177095072	t	c	-0.0227	0.0346	0.512	rs12629106	21408207	3	177377284	rs12629106-?	rs12629106	0.81	4e-06	1.56	[1.30-1.89]	Systemic lupus erythematosus	0.192
11_62197427	a	c	-0.0428	0.0361	0.2356	rs2077224	23144326	11	62429955	rs2077224-A	rs2077224	0.38	2e-14	NR	NR	Chronic obstructive pulmonary disease-related biomarkers	0.1799
3_160340896	t	c	-0.0367	0.0383	0.3375	rs4679904	19458352	3	160623108	rs4679904-G	rs4679904	0.72	1e-06	1.38	[1.21-1.57]	Primary biliary cirrhosis	0.159
6_20766697	a	c	0.043	0.0361	0.2338	rs4510656	24163127	6	20766466	rs4510656-C	rs4510656	0.55	7e-07	1.12	[1.08-1.18]	Bladder cancer	0.1735
1_30432219	t	c	-0.0186	0.0314	0.5535	rs4949526	20889312	1	29959372	rs4949526-?	rs4949526	NR	4e-07	1.28	[NR]	Bipolar disorder and schizophrenia	0.2668
13_27531267	t	c	-0.0204	0.0323	0.5285	rs17085007	23511034	13	26957130	rs17085007-C	rs17085007	0.18	8e-06	1.4	[1.21-1.63]	Ulcerative colitis	0.2414
17_65898809	a	g	0.0332	0.029	0.2511	rs7216064	23143601	17	67902693	rs7216064-A	rs7216064	0.63	7e-06	1.16	[1.09-1.25]	Lung cancer	0.3739
5_35943042	a	c	0.031	0.0376	0.4099	rs860413	21399635	5	35942940	rs860413-A	rs860413	0.72	1e-11	1.3	[1.21-1.40]	Primary biliary cirrhosis	0.1656
3_36856030	t	c	0.0359	0.0283	0.2053	rs9834970	24280982	3	36814539	rs9834970-?	rs9834970	NR	4e-07	NR	NR	Schizophrenia or bipolar disorder	0.4052
1_182973491	a	g	0.0299	0.0277	0.2809	rs10752881	24836286	1	183004356	rs10752881-A	rs10752881	0.39	5e-06	1.07	[1.04-1.10]	Colorectal cancer	0.4158
16_83360775	t	c	0.0208	0.0278	0.4549	rs9940464	23717212	16	83327170	rs9940464-T	rs9940464	NR	5e-07	1.17	[1.10-1.25]	Malaria	0.4919
10_8739580	a	t	0.0354	0.0287	0.2181	rs11255841	24737748	10	8697617	rs11255841-T	rs11255841	0.68	7e-11	1.19	[NR]	Colorectal cancer	0.3709
3_37996477	t	g	0.0779	0.0534	0.1446	rs9311171	17903305	3	37954986	rs9311171-?	rs9311171	NR	2e-06	NR	NR	Prostate cancer	0.07379
7_156048649	t	g	-0.0735	0.0503	0.1434	rs10949808	20889312	7	156255955	rs10949808-?	rs10949808	NR	1e-07	1.27	[NR]	Bipolar disorder and schizophrenia	0.08069
7_128573967	a	g	-0.0564	0.0413	0.1728	rs4728142	23128233	7	128933913	rs4728142-A	rs4728142	0.444	4e-14	1.1	[1.066-1.143]	Ulcerative colitis	0.1294
10_80953136	a	c	-0.0197	0.029	0.4967	rs703970	23453885	10	79193379	rs703970-C	rs703970	NR	5e-06	1.01	[0.99-1.03]	Autism spectrum disorder, attention deficit-hyperactivity disorder, bipolar disorder, major depressive disorder, and schizophrenia (combined)	0.3444
3_7529555	t	c	0.0352	0.0306	0.2503	rs9870680	20038947	3	7487868	rs9870680-T	rs9870680	0.44	1e-06	1.19	[NR]	Major depressive disorder (broad)	0.2893
15_49221591	t	g	-0.0235	0.0333	0.4797	rs10519201	22911880	15	48929394	rs10519201-T	rs10519201	0.132	6e-06	1.16	[1.09-1.23]	Eating disorders	0.2298
5_1320722	t	c	-0.0445	0.0294	0.1295	rs402710	18978790	5	1320607	rs402710-C	rs402710	NR	4e-06	1.18	[1.12-1.24]	Lung cancer	0.3227
6_121816879	a	c	0.0366	0.039	0.3483	rs9490306	23793025	6	121495733	rs9490306-A	rs9490306	0.14	3e-07	1.18	[1.11-1.25]	Migraine without aura	0.1533
8_128518554	a	c	0.0366	0.0402	0.3626	rs4242384	21743057	8	127506309	rs4242384-C	rs4242384	NR	3e-16	1.56	[1.40-1.73]	Prostate cancer	0.1376
4_155347393	a	t	0.0234	0.0302	0.4386	rs1466662	22005931	4	154426241	rs1466662-?	rs1466662	NR	5e-07	NR	NR	Alzheimer's disease (age of onset)	0.2934
9_4287466	a	g	-0.0245	0.0279	0.3802	rs7041847	24509480	9	4287466	rs7041847-A	rs7041847	0.5	5e-06	1.05	[1.01-1.09]	Type 2 diabetes	0.4684
7_42176282	a	g	-0.0245	0.0292	0.4023	rs2049622	23326517	7	42136683	rs2049622-?	rs2049622	0.51	9e-06	1.15	[1.08-1.2]	Age-related macular degeneration	0.3694
18_11282319	a	g	0.0381	0.0278	0.1706	rs7243066	23259602	18	11282320	rs7243066-?	rs7243066	NR	9e-06	NR	NR	Dental caries	0.4428
10_60571435	t	c	-0.0468	0.0312	0.1345	rs4948317	24836286	10	58811675	rs4948317-C	rs4948317	0.27	7e-08	1.1	[1.06-1.13]	Colorectal cancer	0.2682
1_202187176	a	g	-0.0452	0.0325	0.1635	rs6678914	23535733	1	202218048	rs6678914-?	rs6678914	0.59	1e-08	1.1	[1.06-1.13]	Breast cancer	0.2345
7_50269672	a	g	0.0289	0.0294	0.3257	rs1456893	18587394	7	50230076	rs1456893-A	rs1456893	0.68	5e-09	1.2	[NR]	Crohn's disease	0.3415
13_113536627	a	g	-0.025	0.0292	0.3923	rs1278769	23583980	13	112882313	rs1278769-G	rs1278769	0.76	7e-09	1.27	[1.14-1.39]	Interstitial lung disease	0.3462
10_63805617	t	c	-0.0335	0.0286	0.2413	rs4948496	23273568	10	62045858	rs4948496-C	rs4948496	0.63	5e-11	1.18		Systemic lupus erythematosus	0.3799
19_40229409	c	g	-0.0236	0.0378	0.5328	rs12611334	23894747	19	39738769	rs12611334-G	rs12611334	0.7	2e-06	1.4	[NR]	Schizophrenia	0.1609
8_119766194	t	c	-0.0979	0.0569	0.08529	rs11988997	23143602	8	118753955	rs11988997-T	rs11988997	0.071	6e-06	1.36	[1.21-1.50]	Pancreatitis	0.06883
1_114670969	a	g	0.0651	0.0437	0.1364	rs2774307	23319801	1	114128347	rs2774307-?	rs2774307	0.26	8e-06	1.3	[1.16-1.47]	Breast cancer (prognosis)	0.1156
1_60691588	a	g	-0.0546	0.0346	0.1146	rs17120400	24024966	1	60225916	rs17120400-?	rs17120400	0.9	4e-06	1.69	[1.35-2.13]	Periodontitis (PAL4Q3)	0.2026
20_17592300	a	g	0.0297	0.0283	0.2947	rs12480819	23793025	20	17611655	rs12480819-G	rs12480819	0.24	3e-06	1.15	[1.08-1.22]	Migraine - clinic-based	0.4228
2_127662897	a	t	-0.009	0.0389	0.8173	rs13418717	20445134	2	126905321	rs13418717-?	rs13418717	0.2	3e-06	1.46	[0.97-2.20]	Heart failure	0.1517
18_56009604	t	c	0.0182	0.0293	0.5348	rs12454023	23793025	18	58342372	rs12454023-?	rs12454023	0.5	8e-07	1.12	[1.08-1.18]	Migraine with aura	0.3245
20_18079131	t	c	-0.0499	0.0334	0.1355	rs17725255	21079607	20	18098487	rs17725255-?	rs17725255	0.11	2e-06	NR	NR	Anorexia nervosa	0.2213
4_7159702	a	g	0.0109	0.0395	0.7819	rs3894944	23870195	4	7157975	rs3894944-A	rs3894944	0.77	3e-06	0.18	[0.1-0.26] unit increase	Coronary artery calcification	0.1369
2_111599706	a	g	-0.0451	0.0276	0.1025	rs4849121	22197929	2	110842129	rs4849121-G	rs4849121	NR	4e-07	1.15	[1.09-1.22]	IgA nephropathy	0.4725
17_69118636	t	c	0.0096	0.0288	0.7382	rs4793529	24753544	17	71122495	rs4793529-T	rs4793529	NR	2e-13	0.28	[0.20-0.35] unit increase	Prostate cancer	0.4097
6_20751315	t	c	-0.0427	0.0361	0.2364	rs7747724	24163127	6	20751084	rs7747724-?	rs7747724	NR	1e-06	1.11	[1.06-1.16]	Bladder cancer	0.1749
2_118889229	a	t	-0.035	0.0275	0.203	rs6726538	24700089	2	118131653	rs6726538-A	rs6726538	0.3871	3e-06	1.95	[1.471-2.573]	Cervical cancer	0.4866
8_81095395	t	c	-0.0263	0.0328	0.4228	rs998731	24390342	8	80183160	rs998731-T	rs998731	0.56	2e-08	1.08	[1.05-1.11]	Rheumatoid arthritis	0.2316
5_1322087	t	c	-0.0382	0.0295	0.1949	rs401681	20101243	5	1321972	rs401681-T	rs401681	0.45	7e-07	1.19	[1.11-1.27]	Pancreatic cancer	0.308057
20_49375242	a	g	0.0228	0.0399	0.5683	rs6122972	21771265	20	50758705	rs6122972-A	rs6122972	0.82	3e-06	2.02	[1.46-2.80]	Bipolar disorder	0.1282
11_111171709	a	c	0.0227	0.0278	0.4138	rs3802842	24836286	11	111300984	rs3802842-C	rs3802842	0.38	3e-07	1.09	[1.05-1.12]	Colorectal cancer	0.4366
11_89005253	a	c	-0.0241	0.0365	0.5083	rs1847134	24980573	11		rs1847134-?	rs1847134	NR	6e-08	1.25	[1.15-1.35]	Melanoma	0.1744
4_155520930	a	g	-0.0181	0.0275	0.5112	rs7659024	21980494	4	154599778	rs7659024-A	rs7659024	0.25	2e-13	1.53	[NR]	Venous thromboembolism	0.4705
6_29943067	a	g	0.0326	0.0315	0.3013	rs6904029	24939585	6	29975290	rs6904029-?	rs6904029	NR	3e-06	0.05	[NR] unit decrease	Age-related hearing impairment	0.3735
1_221551539	a	c	-0.0087	0.0293	0.7672	rs12733856	20400778	1	221378197	rs12733856-A	rs12733856	0.382	3e-06	1.56	[0.97-2.51]	Mortality in heart failure	0.3708
13_92445229	t	c	0.0348	0.0333	0.2955	rs2352028	20304703	13	91792975	rs2352028-A	rs2352028	0.26	6e-06	1.46	[1.26-1.70]	Lung cancer	0.2229
1_67597119	a	g	-0.0792	0.0471	0.09226	rs3762318	22019778	1	67131436	rs3762318-A	rs3762318	0.1	3e-11	1.45	[1.30-1.61]	Leprosy	0.09291
5_35876274	a	g	0.0757	0.0552	0.1702	rs3194051	21297633	5	35876172	rs3194051-G	rs3194051	0.27	4e-08	1.07	[1.02-1.12]	Ulcerative colitis	0.06954
3_36842623	a	t	0.0504	0.0617	0.4134	rs13072940	23453885	3	36801132	rs13072940-A	rs13072940	NR	9e-06	1.06	[1.03-1.08]	Autism spectrum disorder, attention deficit-hyperactivity disorder, bipolar disorder, major depressive disorder, and schizophrenia (combined)	0.05488
8_20301437	a	c	-0.0254	0.0288	0.3788	rs4922199	23259602	8	20443926	rs4922199-?	rs4922199	NR	8e-06	NR	NR	Dental caries	0.379
9_9020223	t	c	-0.039	0.0407	0.3386	rs378363	23793025	9	9020223	rs378363-?	rs378363	0.77	8e-06	1.14	[1.08-1.2]	Migraine - clinic-based	0.1318
10_57416961	t	c	0.0323	0.028	0.2502	rs1916521	21348951	10	55657201	rs1916521-?	rs1916521	NR	5e-07	NR	NR	Cardiac hypertrophy	0.4246
19_7196565	t	c	-0.0383	0.0279	0.1703	rs2115386	21441570	19	7196554	rs2115386-C	rs2115386	0.55	3e-06	1.12	[NR]	Diabetic retinopathy	0.4586
19_4830628	t	c	-0.0341	0.0279	0.2224	rs6510827	22561518	19	4830616	rs6510827-T	rs6510827	0.41	9e-08	1.19	[NR]	Vitiligo	0.4081
15_90374257	a	c	-0.0176	0.0354	0.6193	rs2028299	24509480	15	89831025	rs2028299-C	rs2028299	0.29	5e-07	1.04	[1.00-1.09]	Type 2 diabetes	0.1936
5_9979084	t	c	0.035	0.0322	0.2782	rs553169	23577725	5	9978972	rs553169-A	rs553169	0.29	9e-06	NR	NR	Age-related macular degeneration (smoking status interaction)	0.2446
15_74012437	a	g	-0.0509	0.0295	0.08468	rs1038094	21738484	15	73720096	rs1038094-G	rs1038094	NR	9e-06	1.27	[NR]	Bipolar disorder	0.3312
3_2846316	a	g	-0.0285	0.0355	0.4227	rs975334	22318345	3	2804632	rs975334-C	rs975334	0.16	9e-07	8.3	[3.57-19.26]	Gallbladder cancer	0.1806
10_52789355	t	c	0.0599	0.054	0.2674	rs6479874	23793025	10	51029595	rs6479874-T	rs6479874	0.14	3e-07	1.09	[1.05-1.12]	Migraine	0.0563
22_43518275	a	g	-0.0605	0.0619	0.3278	rs742134	21743057	22	43122269	rs742134-G	rs742134	NR	6e-06	1.16	[1.01-1.23]	Prostate cancer	0.05139
7_40466200	t	c	0.0201	0.0278	0.4693	rs4379368	23793025	7	40426601	rs4379368-T	rs4379368	0.11	6e-08	1.19	[1.12-1.27]	Migraine without aura	0.4965
10_123032519	a	g	-0.0365	0.0314	0.2444	rs11199874	22130093	10	121273005	rs11199874-?	rs11199874	NR	3e-10	NR	NR	Prostate cancer	0.2803
3_17047032	a	t	-0.0285	0.0276	0.3019	rs4452313	24390342	3	17005540	rs4452313-T	rs4452313	0.35	2e-10	1.09	[1.06-1.12]	Rheumatoid arthritis	0.4787
10_35287650	t	g	-0.0398	0.0301	0.1855	rs17582416	18587394	10	34998722	rs17582416-G	rs17582416	0.35	2e-09	1.16	[NR]	Crohn's disease	0.2979
5_66152258	a	g	-0.0261	0.031	0.3997	rs39861	22949513	5	66856430	rs39861-C	rs39861	0.235	3e-07	1.26	[1.13-1.41]	Epilepsy (generalized)	0.35545
3_127487380	t	g	-0.0251	0.051	0.6228	rs72626392	24529757			kgp7569258-?	rs72626392	0.7	6e-09	NR	NR	Amyotrophic lateral sclerosis (sporadic)	0.08477
18_46450976	a	g	-0.0367	0.0367	0.3176	rs7229639	24836286	18	48924606	rs7229639-A	rs7229639	0.16	2e-08	1.2	[1.16-1.25]	Colorectal cancer	0.1714
1_41839822	t	g	-0.0459	0.0349	0.1887	rs4660531	21926972	1	41374150	rs4660531-T	rs4660531	NR	3e-06	1.1	[NR]	Bipolar disorder	0.1922
6_31155785	c	g	0.0598	0.0595	0.3148	rs1265181	19169255	6		rs1265181-?	rs1265181	NR	NS	22.62		Psoriasis	0.056872
4_114000956	t	c	0.0349	0.028	0.2121	rs7694725	22219177	4	113079800	rs7694725-?	rs7694725	NR	2e-06	1.36	[1.20-1.55]	Prostate cancer (gene x gene interaction)	0.4749
15_61069988	t	c	-0.0563	0.037	0.128	rs11071559	20860503	15	60777789	rs11071559-C	rs11071559	0.86	1e-07	1.18	[1.11-1.25]	Asthma	0.1503
3_21248642	t	c	-0.0122	0.0415	0.7691	rs11720452	18711365	3	21207150	rs11720452-?	rs11720452	0.58	5e-06	1.15	[NR]	Bipolar disorder	0.1189
8_10071620	a	g	0.038	0.0278	0.1713	rs11775334	19430479	8	10214110	rs11775334-A	rs11775334	0.32	4e-06	0.08	[0.04-0.12] increase in log odds	Hypertension	0.4639
8_63633247	t	c	-0.0469	0.0371	0.2069	rs10097335	24529757			kgp11397831-?	rs10097335	NR	2e-06	NR	NR	Amyotrophic lateral sclerosis (sporadic)	0.1641
9_84372741	t	c	0.0077	0.0281	0.7838	rs11139399	22745009	9	81757826	rs11139399-C	rs11139399	0.41	1e-06	NR	NR	Hippocampal atrophy	0.4065
20_61015611	t	c	0.0543	0.0382	0.1551	rs2427345	23535732	20	62440555	rs2427345-G	rs2427345	0.63	4e-08	1.06	[1.03-1.1]	Prostate cancer	0.1547
5_102596720	t	c	0.0134	0.0315	0.671	rs26232	20453842	5	103261019	rs26232-C	rs26232	0.68	4e-08	1.14	[NR]	Rheumatoid arthritis	0.2608
16_11187783	a	g	0.0402	0.0324	0.2153	rs12924729	21399635	16	11093926	rs12924729-G	rs12924729	0.68	3e-12	1.29	[1.20-1.38]	Primary biliary cirrhosis	0.2322
16_11179873	a	g	-0.0379	0.0323	0.24	rs12708716	19430480	16	11086016	rs12708716-?	rs12708716	NR	2e-16	NR	NR	Type 1 diabetes	0.2322
11_43728330	t	c	-0.0154	0.0317	0.6271	rs11037575	22941191	11	43706780	rs11037575-C	rs11037575	0.407	5e-08	1.23	[NR]	Neuroblastoma	0.2543
20_1205886	t	c	-0.023	0.031	0.4593	rs397020	19010793	20	1225242	rs397020-?	rs397020	0.52	8e-07	1.41	[NR]	Multiple sclerosis	0.2794
10_6102012	t	c	0.0407	0.0417	0.3285	rs12722489	22190364	10	6060049	rs12722489-C	rs12722489	0.85	4e-08	1.23	[NR]	Multiple sclerosis	0.1271
10_90023033	t	c	-0.0006	0.0334	0.9861	rs10509540	19430480	10	88263276	rs10509540-?	rs10509540	0.71	1e-28	1.33	[1.25-1.43]	Type 1 diabetes	0.2337
4_149570680	t	c	-0.0457	0.0327	0.1625	rs2358462	20708005	4	148649528	rs2358462-G	rs2358462	0.44	4e-06	0.6	[NR] unit increase	Non-alcoholic fatty liver disease histology (other)	0.2219
20_15335754	t	c	-0.0368	0.0277	0.1835	rs6110577	19553259	20	15355108	rs6110577-C	rs6110577	0.16	5e-06	1.4	[1.21-1.61]	Obesity (extreme)	0.4801
6_14719496	a	g	-0.0319	0.0466	0.4934	rs17119	23128233	6	14719265	rs17119-A	rs17119	0.786	3e-11	1.07	[1.032-1.11]	Inflammatory bowel disease	0.08769
10_30519832	t	c	0.0206	0.0308	0.5033	rs2995271	23143602	10	30230903	rs2995271-T	rs2995271	0.762	8e-07	1.27	[1.20-1.34]	Pancreatitis	0.2761
8_145043543	a	g	-0.0432	0.0454	0.3407	rs11136341	24097068	8	143969375	rs11136341-G	rs11136341	0.4	7e-12	0.05	[NR] unit increase	HDL/LDL cholesterol	0.1006
2_233736244	t	c	0.0321	0.029	0.2674	rs2675968	23453885	2	232871534	rs2675968-T	rs2675968	NR	5e-06	1.02	[0.99-1.04]	Autism spectrum disorder, attention deficit-hyperactivity disorder, bipolar disorder, major depressive disorder, and schizophrenia (combined)	0.3653
20_43980726	t	c	-0.0274	0.0278	0.324	rs1008953	20953189	20	45352086	rs1008953-C	rs1008953	0.79	1e-07	1.14	[NR]	Psoriasis	0.4842
4_106061534	a	c	0.0194	0.035	0.5798	rs7679673	19767753	4	105140377	rs7679673-?	rs7679673	0.55	3e-14	1.1	[1.06-1.14]	Prostate cancer	0.1898
10_8104722	t	c	0.0366	0.0295	0.2154	rs3824660	24390342	10	8062759	rs3824660-C	rs3824660	0.38	2e-08	1.08	[1.05-1.10]	Rheumatoid arthritis	0.3759
6_32576478	t	c	-0.0351	0.0339	0.3013	rs9271100	19838193	6	32608701	rs9271100-?	rs9271100	NR	1e-12	1.9	[1.59-2.27]	Systemic lupus erythematosus	0.209
3_186793242	a	g	0.014	0.0355	0.6941	rs2239612	22960999	3	187075454	rs2239612-T	rs2239612	0.19	6e-14	1.21	[1.15-1.27]	Esophageal cancer (squamous cell)	0.1908
15_58687880	t	c	0.0423	0.0314	0.1782	rs493258	20385826	15	58395681	rs493258-C	rs493258	0.55	2e-08	1.16	[1.10-1.22]	Age-related macular degeneration	0.252
6_109598964	a	g	-0.0315	0.0276	0.2535	rs13210693	22138694	6	109277761	rs13210693-A	rs13210693	0.46	9e-07	1.15	[1.09-1.22]	Ankylosing spondylitis	0.4818
2_17427585	a	g	-0.046	0.0424	0.2784	rs11889338	22159054	2	17246318	rs11889338-A	rs11889338	0.26	9e-06	1.55	[1.28-1.88]	Alzheimer's disease	0.1256
3_143424822	t	c	-0.0076	0.0282	0.7874	rs2800	20708005	3	143705980	rs2800-G	rs2800	0.34	3e-06	0.61	[NR] unit increase	Non-alcoholic fatty liver disease histology (other)	0.4039
9_123651301	t	c	-0.0147	0.0277	0.5949	rs2072438	24782177	9	120889023	rs2072438-T	rs2072438	NR	3e-09	1.14	[NR]	Rheumatoid arthritis	0.4858
5_16812638	t	c	-0.0392	0.0347	0.2579	rs17651119	23377640	5	16812529	rs17651119-C	rs17651119	0.99	2e-08	3.18	[2.77-3.59]	Major depressive disorder	0.1909
10_124214448	t	g	-0.0282	0.0278	0.3113	rs10490924	22705344	10	122454932	rs10490924-T	rs10490924	0.206	7e-47	2.52	[2.24-2.83]	Age-related macular degeneration (GA)	0.4448
5_57130818	t	c	0.0353	0.0281	0.2096	rs10940579	22219177	5	57834991	rs10940579-?	rs10940579	NR	4e-06	1.32	[1.18-1.49]	Prostate cancer (gene x gene interaction)	0.412
13_44808174	a	c	-0.0521	0.0445	0.2418	rs9533799	22959728	13	44234038	rs9533799-A	rs9533799	0.36	4e-06	1.17	[1.09-1.24]	Amyotrophic lateral sclerosis	0.1048
13_42505674	t	c	0.0234	0.0277	0.3994	rs1900442	24057671	13	41931538	rs1900442-T	rs1900442	0.85	5e-06	2.7	[NR]	Tuberculosis	0.4402
5_176794191	a	g	0.0203	0.0317	0.5223	rs12654812	23128233	5	177367190	rs12654812-A	rs12654812	0.335	2e-08	1.07	[1.036-1.10]	Inflammatory bowel disease	0.2612
16_53809247	a	g	-0.0391	0.0371	0.2922	rs1121980	18159244	16	53775335	rs1121980-T	rs1121980	0.41	1e-07	1.66	[1.37-2.01]	Obesity (early onset extreme)	0.1632
10_33503179	a	c	0.0504	0.0426	0.2372	rs2506155	23793025	10	33214251	rs2506155-A	rs2506155	0.15	3e-06	1.08	[1.04-1.11]	Migraine	0.1252
1_238103501	t	c	-0.0213	0.0279	0.444	rs2499604	20708005	1	237940201	rs2499604-A	rs2499604	0.44	2e-06	0.39	[NR] unit decrease	Non-alcoholic fatty liver disease histology (AST)	0.4818
13_66967622	a	g	0.0288	0.0348	0.4075	rs17081231	21552555	13	66393490	rs17081231-?	rs17081231	NR	7e-07	NR	NR	Obesity	0.1972
5_44706498	a	g	0.0259	0.0274	0.3449	rs10941679	23535729	5	44706396	rs10941679-G	rs10941679	0.25	2e-37	1.13	[1.10-1.15]	Breast cancer	0.4994
5_134499092	a	c	0.0324	0.031	0.2965	rs647161	24836286	5	135163402	rs647161-A	rs647161	0.31	2e-14	1.15	[1.11-1.19]	Colorectal cancer	0.265403
13_28984063	c	g	-0.0157	0.0278	0.5716	rs9508025	23364394	13	28409926	rs9508025-C	rs9508025	0.5	6e-07	1.14	[1.08-1.20]	Coronary heart disease	0.4917
2_12568996	a	g	-0.0229	0.0278	0.4097	rs10929808	20889312	2	12428870	rs10929808-?	rs10929808	NR	4e-06	1.37	[NR]	Bipolar disorder and schizophrenia	0.4548
10_6110829	t	c	0.0415	0.0302	0.169	rs7090512	21833088	10	6068866	rs7090512-G	rs7090512	NR	5e-20	1.19	[1.17-1.21]	Multiple sclerosis	0.2903
1_67675516	t	c	-0.0275	0.0275	0.3169	rs11805303	17554300	1	67209833	rs11805303-T	rs11805303	0.32	6e-12	1.39	[1.22-1.58]	Crohn's disease	0.4744
4_46968050	t	c	-0.0304	0.0294	0.3004	rs2055942	23937595	4	46966033	rs2055942-?	rs2055942	NR	1e-06	NR	NR	Type 2 diabetes	0.3286
10_88162238	a	g	-0.0585	0.0624	0.3488	rs10458771	24529757	10	86402481	rs10458771-?	rs10458771	NR	3e-06	NR	NR	Amyotrophic lateral sclerosis (sporadic)	0.05061
18_44012076	a	g	-0.0544	0.0472	0.2489	rs77245507	24529757			kgp16105777-?	rs77245507	NR	1e-06	NR	NR	Amyotrophic lateral sclerosis (sporadic)	0.09244
2_103576088	t	c	0.0344	0.039	0.3775	rs12105421	24132900	2	102959630	rs12105421-?	rs12105421	NR	5e-07	NR	NR	Psychosis (atypical)	0.1446
10_96035980	t	c	-0.0451	0.0367	0.2193	rs11187837	21658281	10	94276223	rs11187837-?	rs11187837	0.12	4e-07	1.79	[1.43-2.24]	Sudden cardiac arrest	0.164
8_18272881	a	g	0.0382	0.0285	0.1811	rs1495741	24163127	8	18415371	rs1495741-A	rs1495741	0.8	2e-10	1.14	[1.09-1.18]	Bladder cancer	0.4589
1_63025942	t	g	0.0427	0.0331	0.1968	rs2131925	24097068	1	62560271	rs2131925-G	rs2131925	0.34	3e-32	0.05	[NR] unit decrease	HDL/LDL cholesterol	0.236
2_102663628	t	g	-0.0362	0.0298	0.2245	rs2310173	21297633	2	102047167	rs2310173-T	rs2310173	0.46	3e-12	1.09	[1.05-1.14]	Ulcerative colitis	0.630332
5_10752315	t	c	0.025	0.0433	0.564	rs267939	21297633	5	10752203	rs267939-C	rs267939	0.37	6e-12	1.1	[1.06-1.15]	Ulcerative colitis	0.1187
10_94465559	t	c	0.033	0.0357	0.3556	rs5015480	22693455	10	92705802	rs5015480-C	rs5015480	0.57	2e-09	1.18	[1.11-1.23]	Type 2 diabetes	0.1765
17_40527544	a	g	-0.0205	0.0284	0.4715	rs12942547	23128233	17	42375526	rs12942547-A	rs12942547	0.58	6e-22	1.1	[1.072-1.136]	Inflammatory bowel disease	0.3949
17_6093951	t	c	-0.0359	0.0356	0.3139	rs3744728	23092984	17	6190631	rs3744728-C	rs3744728	NR	3e-06	1.51	[NR]	Bipolar disorder (mood-incongruent)	0.1854
2_169143035	a	g	-0.0379	0.0291	0.192	rs9917256	22451204	2	168286525	rs9917256-?	rs9917256	NR	3e-06	1.19	[NR]	Parkinson's disease	0.3247
2_33701890	t	c	0.0328	0.0376	0.3833	rs13385731	23273568	2	33476823	rs13385731-A	rs13385731	0.83	4e-06	1.39		Systemic lupus erythematosus	0.165
8_24044301	t	c	0.0347	0.0393	0.3769	rs11777116	23793025	8	24186788	rs11777116-T	rs11777116	0.08	6e-08	1.27	[1.17-1.39]	Migraine - clinic-based	0.1519
10_35295431	c	g	-0.0374	0.0294	0.2035	rs11010067	23128233	10	35006503	rs11010067-G	rs11010067	0.346	2e-25	1.12	[1.082-1.148]	Inflammatory bowel disease	0.3247
6_93369655	t	g	-0.0191	0.0296	0.5186	rs6918777	22959728	6	92659937	rs6918777-?	rs6918777	0.45	7e-06	1.15	[1.08-1.22]	Amyotrophic lateral sclerosis	0.3206
5_156390297	t	c	0.0296	0.031	0.3399	rs6882076	24097068	5	156963286	rs6882076-T	rs6882076	0.36	3e-31	0.05	[NR] unit decrease	HDL/LDL cholesterol	0.2752
17_69490073	a	g	0.0111	0.0395	0.779	rs9907236	23870195	17	71493932	rs9907236-A	rs9907236	0.06	2e-06	0.51	[0.29-0.73] unit increase	Coronary artery calcification	0.1432
9_117605070	t	c	0.0163	0.0339	0.6297	rs11554257	20848476	9	114842790	rs11554257-G	rs11554257	NR	1e-06	1.82	[NR]	Ulcerative colitis	0.2069
7_81839553	a	c	-0.0326	0.0273	0.2328	rs11978472	23665963	7	82210237	rs11978472-?	rs11978472	0.7	6e-06	2	[1.43-2.50]	Crohn's disease (need for surgery)	0.492
2_88895351	t	c	-0.0113	0.028	0.6871	rs7571971	21685912	2	88595833	rs7571971-?	rs7571971	0.74	4e-13	1.33	[1.22-1.43]	Progressive supranuclear palsy	0.4513
6_29702510	a	g	-0.0201	0.0304	0.5074	rs2523395	22219177	6	29734733	rs2523395-?	rs2523395	NR	2e-06	1.24	[1.14-1.35]	Prostate cancer (gene x gene interaction)	0.4271
1_4183006	a	g	-0.0212	0.0298	0.4769	rs10915437	23793025	1	4122946	rs10915437-?	rs10915437	0.64	3e-08	1.16	[1.1-1.22]	Migraine - clinic-based	0.331754
22_48923459	c	g	0.0377	0.0348	0.279	rs80088139	24322204	22	48527647	rs80088139-?	rs80088139	NR	5e-06	NR	NR	Bipolar disorder (body mass index interaction)	0.1995
5_55444683	a	g	0.0145	0.0467	0.7563	rs7731626	24390342	5	56148856	rs7731626-G	rs7731626	0.63	8e-23	1.21	[1.17-1.26]	Rheumatoid arthritis	0.101
3_169579971	a	g	-0.0104	0.0285	0.714	rs1920116	24908248	3	169862183	rs1920116-G	rs1920116	0.72	8e-09	1.3	[1.19-1.42]	Glioma (high-grade)	0.597156
4_107000462	t	c	-0.0582	0.0434	0.18	rs11097912	22837378	4	106079305	rs11097912-?	rs11097912	0.67	6e-06	1.18		Airflow obstruction	0.125
1_109818306	t	g	0.0639	0.0576	0.2675	rs629301	24097068	1	109275684	rs629301-G	rs629301	0.24	5e-241	0.17	[NR] unit decrease	HDL/LDL cholesterol	0.05892
1_201594665	t	c	-0.0419	0.0302	0.1651	rs2068824	23936387	1	201625537	rs2068824-C	rs2068824	NR	6e-06	NR	NR	Celiac disease	0.2941
7_12937255	c	g	0.0214	0.0567	0.7057	rs17166499	20889312	7	12897630	rs17166499-?	rs17166499	NR	5e-06	1.51	[NR]	Bipolar disorder and schizophrenia	0.06386
18_57851097	t	c	0.0169	0.0348	0.628	rs17782313	19151714	18	60183864	rs17782313-C	rs17782313	0.18	5e-15	1.22	[1.05-1.40]	Obesity	0.204
6_80564836	t	c	0.0317	0.0343	0.3555	rs346291	20522523	6	79855119	rs346291-?	rs346291	0.634	3e-07	1.2	[1.12-1.30]	Partial epilepsies	0.1861
13_87242857	t	c	0.0506	0.0418	0.2263	rs4773460	19668339	13	86590602	rs4773460-?	rs4773460	NR	2e-06	NR	NR	Hippocampal atrophy	0.1235
1_80134123	t	c	-0.0303	0.0275	0.2711	rs7533906	20889312	1	79668438	rs7533906-?	rs7533906	NR	4e-06	1.3	[NR]	Bipolar disorder and schizophrenia	0.4791
11_126243952	a	g	-0.018	0.0289	0.5341	rs11220462	24097068	11	126374057	rs11220462-A	rs11220462	0.14	7e-21	0.06	[NR] unit increase	HDL/LDL cholesterol	0.3469
6_41336101	a	g	-0.0264	0.0322	0.4124	rs6922617	23562540	6	41368363	rs6922617-A	rs6922617	NR	4e-08	0.09	[NR] unit decrease	Alzheimer's disease biomarkers	0.2489
16_79682751	t	c	0.0104	0.0289	0.7199	rs1424233	19151714	16	79648854	rs1424233-A	rs1424233	0.43	4e-13	1.12	[1.00-1.24]	Obesity	0.3325
13_74742322	t	c	0.024	0.0418	0.5657	rs12429889	21658281	13	74168185	rs12429889-?	rs12429889	0.16	5e-20	1.64	[1.48-1.81]	Sudden cardiac arrest	0.1226
15_31829707	t	c	-0.0385	0.0296	0.1935	rs2125623	20400778	15	31537504	rs2125623-C	rs2125623	0.71	1e-06	1.23	[0.99-1.54]	Mortality in heart failure	0.3373
11_92681013	t	c	0.0309	0.028	0.2701	rs10830956	21386085	11	92947847	rs10830956-C	rs10830956	NR	5e-11	0.2	[0.14-0.26] unit decrease	Metabolic syndrome (bivariate traits)	0.4214
3_46281744	t	c	-0.0341	0.03	0.2563	rs13096142	24999842	3	46240253	rs13096142-?	rs13096142	NR	4e-08	1.3	[1.18-1.43]	Celiac disease	0.306
18_57852948	a	c	0.0163	0.0348	0.6393	rs11152213	23563607	18	60185715	rs11152213-C	rs11152213	0.24	3e-22	1.19	[NR]	Obesity	0.2041
18_60060735	a	g	0.029	0.0335	0.3873	rs2957128	20436471	18	62393502	rs2957128-A	rs2957128	0.38	2e-11	1.46	[1.30-1.63]	Paget's disease	0.2272
6_32358270	a	g	-0.0322	0.0288	0.2641	rs3117099	22688191	6	32390493	rs3117099-?	rs3117099	NR	3e-06	1.25	[NR]	Bipolar disorder and schizophrenia	0.3633
8_118185025	a	g	0.0417	0.0279	0.135	rs3802177	24509480	8	117172786	rs3802177-G	rs3802177	0.7	2e-18	1.16	[1.11-1.22]	Type 2 diabetes	0.4387
2_181362379	t	c	0.0175	0.0291	0.5467	rs16867321	21552555	2	180497652	rs16867321-?	rs16867321	NR	2e-06	NR	NR	Obesity	0.3481
1_180962282	a	g	-0.0389	0.0288	0.1767	rs1411478	21685912	1	180993146	rs1411478-?	rs1411478	0.58	4e-11	1.27	[1.19-1.37]	Progressive supranuclear palsy	0.3544
6_32218989	a	g	-0.0289	0.0312	0.3543	rs9296015	21779181	6	32251212	rs9296015-?	rs9296015	0.81	1e-08	1.85	[1.49-2.27]	Systemic sclerosis	0.2852
7_1886535	c	g	-0.0259	0.0275	0.3465	rs6952808	20889312	7	1846899	rs6952808-?	rs6952808	NR	2e-06	1.25	[NR]	Bipolar disorder and schizophrenia	0.4638
6_31914180	a	g	0.0827	0.064	0.1967	rs641153	22705344	6	31946403	rs641153-?	rs641153	0.899	2e-09	2.13	[1.69-2.7]	Age-related macular degeneration (GA)	0.05037
7_2004421	t	c	-0.0286	0.0275	0.2993	rs12666575	22688191	7	1964786	rs12666575-?	rs12666575	NR	2e-09	1.12	[NR]	Schizophrenia	0.4818
9_139266405	a	g	0	0.0303	0.9994	rs10781499	21297633	9	136371953	rs10781499-A	rs10781499	0.41	3e-19	1.12	[1.08-1.17]	Ulcerative colitis	0.2928
22_32265903	t	g	-0.0307	0.0314	0.3283	rs1012068	21725309	22	31869917	rs1012068-G	rs1012068	0.12	1e-13	1.75	[1.51-2.03]	Chronic hepatitis C infection	0.2645
16_23864590	t	c	-0.0319	0.028	0.2539	rs7404095	23128233	16	23853269	rs7404095-C	rs7404095	0.572	1e-09	1.06	[1.03-1.091]	Inflammatory bowel disease	0.4263
4_185639169	a	g	0.0201	0.0309	0.5147	rs2130392	22446962	4	184718015	rs2130392-A	rs2130392	0.358	3e-08	1.42	[1.23-1.64]	Kawasaki disease	0.2998
9_117558703	t	c	-0.0231	0.0278	0.4056	rs6478108	20018961	9	114796423	rs6478108-A	rs6478108	0.46	3e-21	1.37	[1.28-1.46]	Leprosy	0.4923
1_204516025	a	g	0.027	0.0297	0.3628	rs2290854	23544013	1	204546897	rs2290854-A	rs2290854	0.31	1e-07	1.13	[1.08-1.18]	Breast Cancer in BRCA1 mutation carriers	0.3217
6_32429643	t	c	0.034	0.0298	0.2544	rs9268853	23511034	6	32461866	rs9268853-T	rs9268853	0.64	3e-06	1.37	[1.20-1.56]	Ulcerative colitis	0.3519
3_170163474	a	g	0.0339	0.0339	0.3183	rs6444931	20889312	3	170445686	rs6444931-?	rs6444931	NR	6e-07	1.34	[NR]	Bipolar disorder and schizophrenia	0.2189
15_98876029	c	g	-0.0418	0.0518	0.4191	rs970843	21935397	15	98332800	rs970843-C	rs970843	NR	5e-06	NR	NR	Obesity (extreme)	0.07306
5_138850905	a	g	-0.0366	0.0282	0.194	rs13181561	23144326	5	139471320	rs13181561-G	rs13181561	0.27	6e-06	NR	NR	Chronic obstructive pulmonary disease-related biomarkers	0.4102
15_79080234	t	c	0.032	0.0502	0.5239	rs1994016	21239051	15	78787892	rs1994016-C	rs1994016	0.6	5e-13	1.19	[1.13-1.24]	Coronary heart disease	0.07201
2_234928517	a	g	0.0421	0.0518	0.416	rs1987842	24529757	2	234019873	rs1987842-?	rs1987842	NR	4e-06	NR	NR	Amyotrophic lateral sclerosis (sporadic)	0.07721
7_83772415	t	c	0.0835	0.0602	0.1654	rs447	23453885	7	84143099	rs447-C	rs447	NR	4e-06	1.03	[1.00-1.05]	Autism spectrum disorder, attention deficit-hyperactivity disorder, bipolar disorder, major depressive disorder, and schizophrenia (combined)	0.05252
5_58184061	t	c	-0.0294	0.0315	0.3511	rs10472076	23535729	5	58888234	rs10472076-C	rs10472076	0.38	3e-08	1.05	[1.03-1.07]	Breast cancer	0.2544
17_33112106	t	c	0.0425	0.0572	0.4575	rs730547	24529757	17	34785087	rs730547-?	rs730547	NR	1e-07	NR	NR	Amyotrophic lateral sclerosis (sporadic)	0.06325
6_32432835	t	c	-0.0341	0.0298	0.2532	rs9268923	20228798	6	32465058	rs9268923-C	rs9268923	0.67	4e-15	1.45	[1.33-1.59]	Ulcerative colitis	0.3511
1_179469314	a	g	-0.0489	0.0385	0.2047	rs12047808	19010793	1	179500179	rs12047808-?	rs12047808	0.13	6e-06	NR	NR	Multiple sclerosis (age of onset)	0.1503
7_92622650	t	c	0.06	0.0509	0.2387	rs12704645	24939585	7	92993336	rs12704645-?	rs12704645	NR	8e-06	0.06	[NR] unit increase	Age-related hearing impairment	0.07778
15_58680954	t	c	-0.028	0.0276	0.3099	rs2043085	21386085	15	58388755	rs2043085-A	rs2043085	NR	1e-08	0.17	[0.11-0.23] unit decrease	Metabolic syndrome (bivariate traits)	0.4692
6_33104175	t	c	0.029	0.0292	0.3217	rs9366816	24940741	6	33136398	rs9366816-C	rs9366816	0.414	3e-10	1.43	[1.28-1.60]	Chronic hepatitis B infection	0.4645
15_88723712	t	g	0.0165	0.0392	0.6732	rs1104918	23453885	15	88180481	rs1104918-T	rs1104918	NR	6e-06	1.07	[1.04-1.10]	Autism spectrum disorder, attention deficit-hyperactivity disorder, bipolar disorder, major depressive disorder, and schizophrenia (combined)	0.1428
14_53400629	t	c	0.0123	0.0334	0.7134	rs17125944	24162737	14	52933911	rs17125944-C	rs17125944	0.092	8e-09	1.14	[1.09-1.19]	Alzheimer's disease (late onset)	0.2252
19_57678194	a	g	0.0209	0.0307	0.4955	rs11672517	21732829	19	57166826	rs11672517-A	rs11672517	0.28	7e-14	1.34	[1.25-1.45]	Dupuytren's disease	0.286
2_127889637	a	g	0.0406	0.0423	0.3371	rs7561528	21460841	2	127132061	rs7561528-A	rs7561528	0.35	4e-14	1.17	[1.13-1.22]	Alzheimer's disease (late onset)	0.1201
6_109285189	a	g	-0.0202	0.0531	0.7041	rs2273669	23535732	6	108963986	rs2273669-G	rs2273669	0.15	8e-09	1.07	[1.03-1.11]	Prostate cancer	0.07082
14_96107955	t	c	0.0361	0.0424	0.3947	rs7148498	24529757	14	95641618	rs7148498-?	rs7148498	NR	1e-06	NR	NR	Amyotrophic lateral sclerosis (sporadic)	0.1161
8_4238139	a	g	-0.0154	0.028	0.5825	rs6558872	24166486	8	4380617	rs6558872-?	rs6558872	0.571	5e-08	NR	NR	Schizophrenia, schizoaffective disorder or bipolar disorder	0.4298
2_181996045	a	g	0.0135	0.0311	0.6643	rs13010713	20190752	2	181131318	rs13010713-G	rs13010713	0.45	5e-11	1.13	[1.09-1.18]	Celiac disease	0.2835
1_172898377	t	c	0.0162	0.0545	0.7659	rs12035082	17554261	1	172929237	rs12035082-?	rs12035082	0.4	2e-07	1.14	[1.02-1.27]	Crohn's disease	0.06667
17_40514201	a	g	-0.0189	0.0284	0.5065	rs744166	20159113	17	42362183	rs744166-G	rs744166	0.41	3e-10	1.15	[1.10-1.20]	Multiple sclerosis	0.395
9_130619637	t	c	0.0403	0.0284	0.1567	rs7865146	20694148	9	127857358	rs7865146-A	rs7865146	0.37	1e-06	1.19	[0.71-1.67] mmHg decrease	Metabolic syndrome	0.4083
2_27730940	t	c	-0.0268	0.0279	0.3356	rs1260326	23505323	2	27508073	rs1260326-?	rs1260326	0.26	2e-13	1.41	[1.31-1.51]	Hypertriglyceridemia	0.4992
2_200715388	t	g	0.0405	0.0326	0.2146	rs2949006	23974872	2	199850665	rs2949006-T	rs2949006	0.192	1e-08	1.1	[1.07-1.14]	Schizophrenia	0.2374
10_124215315	t	g	0.0255	0.0278	0.3587	rs3750848	23577725	10	122455799	rs3750848-C	rs3750848	0.37	3e-29	3.12	[2.55-3.80]	Age-related macular degeneration (extreme sampling)	0.4462
11_60776209	t	c	-0.0422	0.0381	0.2678	rs11230563	23128233	11	61008737	rs11230563-C	rs11230563	0.654	9e-13	1.09	[1.053-1.118]	Inflammatory bowel disease	0.1465
6_20703952	a	g	0.0272	0.0284	0.3384	rs6931514	18372903	6	20703721	rs6931514-G	rs6931514	NR	1e-11	1.25	[1.17-1.33]	Type 2 diabetes	0.4982
6_32379489	t	c	-0.0079	0.0393	0.8415	rs9268516	23028483	6	32411712	rs9268516-T	rs9268516	0.24	1e-08	1.15	[1.10-1.21]	Asthma	0.1892
10_72462994	a	c	-0.0366	0.0594	0.5377	rs17600642	21254220	10	70703238	rs17600642-?	rs17600642	NR	5e-06	NR	NR	Bipolar disorder	0.05324
9_5213687	t	c	-0.0448	0.0331	0.1759	rs10975003	19915573	9	5213687	rs10975003-C	rs10975003	0.19	1e-06	1.34	[1.18-1.51]	Ulcerative colitis	0.2231
17_37912377	t	c	0.0237	0.0303	0.4332	rs12946510	23128233	17	39756124	rs12946510-T	rs12946510	0.465	4e-38	1.16	[1.124-1.19]	Inflammatory bowel disease	0.3035
19_45414451	t	c	-0.0228	0.0281	0.4177	rs439401	21123754	19	44911194	rs439401-?	rs439401	NR	1e-06	NR	NR	Alzheimer's disease biomarkers	0.4221
6_159368524	t	g	0.0035	0.0279	0.8995	rs12216499	24662972	6	158947492	rs12216499-?	rs12216499	NR	1e-06	NR	NR	Bladder cancer (smoking interaction)	0.4057
6_20657564	a	g	0.0252	0.0279	0.3672	rs4712523	19734900	6	20657333	rs4712523-G	rs4712523	0.32	2e-12	1.2	[1.14-1.26]	Type 2 diabetes and other traits	0.4154
2_105837598	t	c	-0.0134	0.0324	0.6785	rs6712932	17668382	2	105221141	rs6712932-?	rs6712932	NR	6e-06	1.52	[1.27-1.82]	Type 2 diabetes	0.2432
6_32218843	a	g	-0.0267	0.0287	0.3535	rs3115573	20595679	6	32251066	rs3115573-?	rs3115573	NR	1e-09	1.62	[1.39-1.90]	Nephropathy	0.4833
16_85955671	t	c	-0.029	0.0283	0.3059	rs1044873	24292274	16	85922065	rs1044873-C	rs1044873	0.61	1e-09	1.29	[NR]	Chronic lymphocytic leukemia	0.4042
11_64129722	a	g	-0.0245	0.0335	0.4648	rs538147	21399635	11	64362250	rs538147-G	rs538147	0.61	2e-10	1.23	[1.15-1.31]	Primary biliary cirrhosis	0.2187
15_61840103	t	c	-0.0214	0.0315	0.4969	rs4775413	21926974	15	61547904	rs4775413-?	rs4775413	NR	2e-06	1.08	[1.04-1.11]	Schizophrenia	0.2672
8_61003897	t	c	0.0297	0.0408	0.4661	rs6995588	21348951	8	60091338	rs6995588-?	rs6995588	NR	2e-06	NR	NR	Cardiac hypertrophy	0.1273
19_10520064	a	g	0.0448	0.0278	0.1079	rs8112449	21833088	19	10409388	rs8112449-G	rs8112449	NR	1e-06	1.08	[1.07-1.1]	Multiple sclerosis	0.4757
16_73009024	a	t	0.0285	0.0473	0.5472	rs7199343	19132087	16	72975125	rs7199343-T	rs7199343	0.3	2e-06	1.56	[1.33-1.92]	Kawasaki disease	0.09307
1_197631141	a	g	-0.0433	0.0343	0.2074	rs2488389	23128233	1	197662011	rs2488389-A	rs2488389	0.22	8e-13	1.12	[1.077-1.153]	Inflammatory bowel disease	0.2021
5_147856333	a	g	0.0405	0.0284	0.1548	rs7733088	22837378	5	148476770	rs7733088-?	rs7733088	0.62	4e-09	1.23	[NR]	Airflow obstruction	0.395
2_59036916	a	c	-0.0317	0.028	0.2573	rs6719884	23055271	2	58809781	rs6850606-A	rs6719884	0.48	3e-06	1.35	[1.19-1.53]	Myasthenia gravis	0.4439
8_128407443	a	g	-0.017	0.0279	0.5419	rs10505477	24740154	8	127395198	rs10505477-A	rs10505477	0.49	9e-09	1.39	[1.28-1.50]	Prostate cancer (early onset)	0.4265
2_79539988	c	g	0.0312	0.0353	0.3766	rs13409348	19416921	2	79312862	rs13409348-G	rs13409348	0.24	3e-06	1.2	[1.11-1.29]	Bipolar disorder	0.1863
18_74859044	a	c	0.0155	0.028	0.5794	rs1789110	22705344	18	77147088	rs1789110-?	rs1789110	0.375	4e-07	1.33	[1.19-1.49]	Age-related macular degeneration (GA)	0.4309
6_29705659	a	g	0.0167	0.0304	0.5822	rs2523393	19525953	6	29737882	rs2523393-A	rs2523393	0.59	1e-17	1.28	[1.18-1.39]	Multiple sclerosis	0.4287
8_76615663	a	g	-0.0278	0.0285	0.3296	rs4735692	23563607	8	75703428	rs4735692-A	rs4735692	0.58	4e-10	1.04	[NR]	Obesity	0.392
3_30682939	c	g	-0.0113	0.03	0.7072	rs12493607	23535729	3	30641447	rs12493607-C	rs12493607	0.35	2e-08	1.06	[1.03-1.08]	Breast cancer	0.2984
16_11249329	a	g	0.025	0.0278	0.3681	rs6498169	17660530	16	11155472	rs6498169-G	rs6498169	0.37	4e-06	1.14	[1.08-1.21]	Multiple sclerosis	0.4352
2_103054449	a	g	0.0289	0.0279	0.2993	rs2058660	21102463	2	102437989	rs2058660-G	rs2058660	0.231	2e-12	1.19	[1.14-1.26]	Crohn's disease	0.5
9_75764565	a	c	0.0163	0.036	0.6501	rs3758354	20713499	9	73149649	rs3758354-C	rs3758354	0.03	3e-06	NR	NR	Schizophrenia, bipolar disorder and depression (combined)	0.179
6_16197194	a	g	-0.0249	0.0322	0.4393	rs2142672	20864672	6	16196963	rs2142672-C	rs2142672	0.74	2e-08	0.01	[0.007-0.015] unit increase	HDL/LDL cholesterol	0.720379
8_23534018	t	g	-0.0212	0.0309	0.4927	rs10503733	22923026	8	23676505	rs10503733-T	rs10503733	NR	8e-08	1.29	NR	Prostate cancer	0.2678
7_50313352	a	g	0.0273	0.0284	0.3371	rs10276619	19668339	7	50273756	rs10276619-?	rs10276619	NR	3e-06	NR	NR	Hippocampal atrophy	0.3824
10_124219275	c	g	0.0264	0.0278	0.3411	rs3793917	23326517	10	122459759	rs3793917-?	rs3793917	0.26	1e-25	1.39	[1.32-1.49]	Age-related macular degeneration	0.4634
10_81036007	a	g	-0.0182	0.0281	0.5186	rs1250540	19525953	10	79276250	rs1250540-G	rs1250540	0.35	2e-06	1.12	[1.02-1.22]	Multiple sclerosis	0.4807
19_56313528	a	g	-0.0338	0.0286	0.2364	rs299175	19010793	19	55802162	rs299175-?	rs299175	0.46	4e-06	NR	NR	Multiple sclerosis (severity)	0.3692
7_50304461	t	c	0.0236	0.0294	0.422	rs1456896	23128233	7	50264865	rs1456896-T	rs1456896	0.688	7e-15	1.09	[1.055-1.123]	Inflammatory bowel disease	0.3318
10_37982097	t	c	0.0324	0.0465	0.486	rs7474896	19553259	10	37693169	rs7474896-T	rs7474896	0.14	9e-07	1.46	[1.25-1.69]	Obesity (extreme)	0.101
3_52838402	t	c	0.0182	0.0287	0.527	rs4687552	23974872	3	52804386	rs4687552-T	rs4687552	0.641	1e-08	1.09	[1.06-1.11]	Schizophrenia	0.3747
6_32602269	t	g	0.0289	0.0319	0.3641	rs9272219	19571809	6	32634492	rs9272219-G	rs9272219	0.72	7e-08	1.14	[NR]	Schizophrenia	0.2683
10_124220544	a	g	-0.0264	0.0281	0.3481	rs11200638	17053108	10	122461028	rs11200638-A	rs11200638	NR	8e-12	1.6	[0.71-3.61]	Age-related macular degeneration (wet)	0.4649
2_21263900	a	g	-0.027	0.0412	0.5118	rs1367117	24097068	2	21041028	rs1367117-A	rs1367117	0.32	1e-182	0.12	[NR] unit increase	HDL/LDL cholesterol	0.1228
7_123376560	a	g	0.0204	0.0281	0.4692	rs9649465	23793025	7	123736506	rs9649465-A	rs9649465	0.45	1e-06	1.06	[1.03-1.08]	Migraine	0.4608
15_56382295	a	g	-0.0238	0.0276	0.3895	rs16976734	24292274	15	56090097	rs16976734-G	rs16976734	0.11	4e-07	1.36	[NR]	Chronic lymphocytic leukemia	0.4624
8_139301378	a	t	0.0429	0.0322	0.1826	rs10875423	24024966	8	138289135	rs10875423-?	rs10875423	0.18	9e-06	1.43	[1.22-1.67]	Periodontitis (PAL4Q3)	0.279621
4_155654421	t	c	-0.0182	0.0338	0.5897	rs727153	18823527	4	154733269	rs727153-C	rs727153	0.52	3e-06	1.63	[1.37-1.95]	Alzheimer's disease	0.2144
11_92673828	t	c	0.0298	0.0279	0.2857	rs1387153	21386085	11	92940662	rs1387153-C	rs1387153	NR	2e-09	0.21	[0.15-0.27] unit decrease	Metabolic syndrome (bivariate traits)	0.4217
6_138199417	t	g	-0.0743	0.0465	0.1102	rs610604	20953190	6	137878280	rs610604-?	rs610604	NR	7e-07	1.22	[1.13-1.32]	Psoriasis	0.09049
1_196660261	a	g	-0.0424	0.0569	0.456	rs10801555	22694956	1	196691131	rs10801555-A	rs10801555	0.4	2e-47	2.33	[2.08-2.63]	Age-related macular degeneration	0.0579
15_86859476	a	g	0.0277	0.0284	0.3294	rs12901001	22961001	15	86316245	rs12901001-?	rs12901001	NR	6e-06	0.15	[0.091-0.209] unit increase	Barrett's esophagus	0.3789
1_172863948	a	g	-0.0179	0.0481	0.7097	rs2157453	24999842	1	172894808	rs2157453-?	rs2157453	NR	8e-07	1.29	[1.17?.42]	Celiac disease	0.08683
7_1920826	t	c	-0.0274	0.0276	0.3214	rs10275045	24280982	7	1881190	rs10275045-?	rs10275045	NR	2e-06	NR	NR	Schizophrenia or bipolar disorder	0.4696
19_17420289	t	g	0.0385	0.0282	0.1727	rs2303745	23273568	19	17309480	rs2303745-A	rs2303745	0.39	1e-06	1.07		Systemic lupus erythematosus	0.3952
6_32379736	a	g	-0.0389	0.0391	0.32	rs9405098	23321320	6	32411959	rs9405098-A	rs9405098	0.253	1e-10	1.37	[1.24-1.51]	Hepatitis C induced liver cirrhosis	0.1466
11_10740366	c	g	0.0332	0.0385	0.3889	rs2018368	20889312	11	10718819	rs2018368-?	rs2018368	NR	1e-06	1.24	[NR]	Bipolar disorder and schizophrenia	0.1465
6_32205045	a	g	-0.0207	0.0501	0.6793	rs549182	24837172	6	32237268	rs549182-A	rs549182	0.11	8e-10	1.59	[1.37-1.85]	Ulcerative colitis	0.0805687
13_113659108	a	g	-0.0303	0.0304	0.3199	rs4907479	24163127	13	113004794	rs4907479-?	rs4907479	NR	3e-06	1.13	[1.07-1.18]	Bladder cancer	0.327014
2_3459190	a	g	-0.0403	0.046	0.3811	rs74766704	24529757			kgp14646698-?	rs74766704	NR	3e-07	NR	NR	Amyotrophic lateral sclerosis (sporadic)	0.1006
15_58213414	t	c	-0.031	0.0365	0.3959	rs1550576	19609347	15	57921216	rs1550576-?	rs1550576	0.86	3e-06	1.92	[NR]	Hypertension	0.1728
6_32358513	a	g	-0.0169	0.0313	0.5886	rs3117098	21804548	6	32390736	rs3117098-G	rs3117098	0.25	5e-12	1.16	[1.11-1.21]	Asthma	0.294
14_34801599	c	g	-0.0181	0.0458	0.6919	rs1958581	24939585	14	34332393	rs1958581-?	rs1958581	NR	8e-06	0.14	[NR] unit decrease	Age-related hearing impairment	0.09835
6_61951860	a	g	-0.0193	0.0602	0.7484	rs2342002	24121790	6	61285855	rs2342002-T	rs2342002	0.214	9e-07	1.22	[1.13-1.33]	Esophageal adenocarcinoma	0.05409
7_13900731	a	g	-0.0214	0.0282	0.4486	rs7795991	24509480	7	13861106	rs7795991-G	rs7795991	NR	7e-07	1.05	[1.03-1.07]	Type 2 diabetes	0.3907
16_11228712	t	c	0.0444	0.0499	0.3731	rs62026376	24388013	16	11134855	rs62026376-C	rs62026376	0.72	1e-08	1.17	[1.11-1.24]	Asthma and hay fever	0.08694
15_58253106	t	c	0.047	0.0343	0.171	rs3784262	24121790	15	57960908	rs3784262-A	rs3784262	0.54	4e-07	1.18	[1.11-1.25]	Barrett's esophagus	0.192
13_86104089	a	c	-0.0443	0.0503	0.3778	rs4482178	24529757	13	85529954	rs4482178-?	rs4482178	NR	2e-07	NR	NR	Amyotrophic lateral sclerosis (sporadic)	0.08123
14_90301035	a	g	-0.0455	0.0282	0.1069	rs12100561	21105107	14	89834691	rs12100561-?	rs12100561	0.39	4e-06	1.52	[1.26-1.83]	Hepatocellular carcinoma	0.3994
6_47465606	t	g	-0.0127	0.0643	0.8435	rs16875988	24529757			kgp16945245-?	rs16875988	NR	5e-06	NR	NR	Amyotrophic lateral sclerosis (sporadic)	0.05147
1_74339167	a	g	-0.0298	0.055	0.5873	rs11210359	21057379	1	73873484	rs11210359-?	rs11210359	NR	8e-06	NR	NR	Bipolar disorder and schizophrenia	0.06846
20_62349586	a	g	-0.0193	0.0289	0.5045	rs4809330	21102463	20	63718234	rs4809330-G	rs4809330	0.709	3e-15	1.12	[1.06-1.18]	Crohn's disease	0.3593
6_31622606	a	c	-0.0237	0.0298	0.4276	rs805297	21844665	6	31654829	rs805297-A	rs805297	0.36	3e-10	1.56	[1.36-1.80]	Rheumatoid arthritis	0.3324
2_112665201	t	c	-0.0279	0.0471	0.5527	rs17174870	21833088	2	111907624	rs17174870-G	rs17174870	NR	1e-08	1.11	[1.09-1.13]	Multiple sclerosis	0.09616
9_2256092	t	c	0.038	0.0581	0.5132	rs16938145	24529757	9	2256092	rs16938145-?	rs16938145	NR	1e-06	NR	NR	Amyotrophic lateral sclerosis (sporadic)	0.06109
1_106640943	t	c	0.0112	0.0283	0.692	rs12408810	23563609	1	106098321	rs12408810-C	rs12408810	0.87	9e-06	1.25	[1.13-1.38]	Obesity (early onset extreme)	0.4014
4_189861251	t	g	-0.0449	0.0366	0.2201	rs11731175	23453885	4	188940097	rs11731175-T	rs11731175	NR	5e-06	1.06	[1.03-1.09]	Autism spectrum disorder, attention deficit-hyperactivity disorder, bipolar disorder, major depressive disorder, and schizophrenia (combined)	0.1723
16_28883241	a	g	0.0288	0.0413	0.4849	rs7498665	23563607	16	28871920	rs7498665-G	rs7498665	0.4	5e-12	1.05	[NR]	Obesity	0.1394
6_160961137	t	c	0.0357	0.0506	0.4806	rs3798220	21378990	6	160540105	rs3798220-C	rs3798220	0.02	3e-11	1.51	[1.33-1.70]	Coronary heart disease	0.07262
3_49719729	a	g	0.061	0.061	0.3176	rs9822268	21297633	3	49682296	rs9822268-A	rs9822268	0.3	2e-17	1.21	[1.16-1.26]	Ulcerative colitis	0.05592
20_25206654	a	g	0.0414	0.0648	0.5226	rs1044573	22036096	20	25226018	rs1044573-A	rs1044573	0.51	1e-06	1.15	[1.09-1.21]	Allergic rhinitis	0.05341
22_37545505	a	t	0.0065	0.0445	0.8848	rs3218251	24390342	22	37149465	rs3218251-A	rs3218251	0.27	6e-06	1.08	[1.04-1.11]	Rheumatoid arthritis	0.1006
5_82889910	a	g	-0.0229	0.0313	0.4646	rs310501	20516156	5	83594091	rs310501-?	rs310501	0.33	7e-06	1.16	[NR]	Major depressive disorder	0.2753
4_129890790	t	c	-0.0299	0.032	0.3491	rs7655841	24621683	4	128969635	rs7655841-?	rs7655841	NR	7e-07	NR	NR	Chronic obstructive pulmonary disease (moderate to severe)	0.2359
2_241569692	t	c	-0.0649	0.0499	0.1938	rs3749171	23128233	2	240630275	rs3749171-T	rs3749171	0.167	3e-21	1.14	[1.093-1.177]	Inflammatory bowel disease	0.106635
9_1202371	a	g	-0.0207	0.0278	0.4549	rs10809650	21732829	9	1202371	rs10809650-?	rs10809650	0.76	6e-09	1.25	[1.14-1.35]	Dupuytren's disease	0.4633
6_106260128	a	g	-0.0227	0.0335	0.4972	rs7750345	23326517	6	105812253	rs7750345-A	rs7750345	0.75	7e-06	1.16	[1.09-1.24]	Age-related macular degeneration	0.2157
2_219151218	a	c	0.0192	0.0285	0.5001	rs2382817	23128233	2	218286495	rs2382817-A	rs2382817	0.408	4e-12	1.07	[1.042-1.104]	Inflammatory bowel disease	0.394
6_137967214	a	g	-0.0866	0.0465	0.06282	rs13192841	21833088	6	137646077	rs13192841-A	rs13192841	NR	1e-08	1.1	[1.09-1.12]	Multiple sclerosis	0.0971
19_47123783	a	g	0.0404	0.0437	0.3556	rs1126510	23128233	19	46620526	rs1126510-G	rs1126510	0.363	2e-09	1.08	[1.037-1.113]	Ulcerative colitis	0.1137
20_62348907	a	g	-0.0189	0.0289	0.5127	rs6062504	23128233	20	63717555	rs6062504-G	rs6062504	0.684	1e-23	1.1	[1.071-1.139]	Inflammatory bowel disease	0.3586
6_29973925	t	c	-0.0639	0.0527	0.2257	rs4313034	21900946	6	30006148	rs4313034-T	rs4313034	0.83	2e-15	1.67	[1.47-1.90]	Graves' disease	0.850711
1_244173872	a	c	-0.0136	0.0299	0.6498	rs10927101	21441570	1	244010570	rs10927101-A	rs10927101	0.38	2e-06	1.33	[NR]	Diabetic retinopathy	0.3242
2_25150296	a	g	-0.0247	0.0283	0.3828	rs10182181	23563607	2	24927427	rs10182181-G	rs10182181	0.46	3e-14	1.05	[NR]	Obesity	0.419431
15_57910164	a	g	-0.0109	0.0278	0.6966	rs937254	21347282	15	57617966	rs937254-A	rs937254	0.57	1e-06	0.08	[0.05-0.11] SD increase	Coronary heart disease	0.4195
17_37543449	t	g	-0.0194	0.0315	0.538	rs7208487	21399635	17	39387196	rs7208487-T	rs7208487	0.84	8e-07	1.32	[1.18-1.48]	Primary biliary cirrhosis	0.2632
6_32576795	t	c	0.0248	0.0339	0.4651	rs9271117	24204295	6	32609018	rs9271117-?	rs9271117	NR	6e-14	1.75	[NR]	Narcolepsy (onset before 2009 H1N1 influenza pandemic)	0.215
1_177568799	c	g	0.0413	0.0288	0.1511	rs16851585	23326517	1	177599664	rs16851585-?	rs16851585	0.08	5e-06	1.3	[1.16-1.45]	Age-related macular degeneration	0.393365
17_10574159	t	c	0.0239	0.0282	0.3973	rs6503319	19465909	17	10670842	rs6503319-T	rs6503319	0.45	7e-07	1.21	[1.12-1.31]	Malaria	0.3798
8_105957540	a	g	0.0242	0.0316	0.4437	rs16872085	21658281	8	104945312	rs16872085-?	rs16872085	0.09	1e-06	1.83	[1.44-2.33]	Sudden cardiac arrest	0.2434
20_48522330	a	g	0.0355	0.0292	0.2238	rs495337	20953189	20	49905793	rs495337-G	rs495337	0.57	2e-07	1.21	[NR]	Psoriasis	0.3531
6_32599999	a	g	0.0312	0.0282	0.2679	rs9272105	22807686	6	32632222	rs9272105-A	rs9272105	0.45	5e-22	1.28	[1.22-1.35]	Hepatocellular carcinoma	0.4565
2_145208193	t	c	0.0513	0.0486	0.2912	rs12105918	23184150	2	144450626	rs12105918-?	rs12105918	0.056	2e-08	1.45	[1.20-1.75]	Renal cell carcinoma	0.09224
22_30592487	c	g	-0.0386	0.0311	0.2143	rs713875	21102463	22	30196498	rs713875-C	rs713875	0.471	7e-12	1.08	[1.04-1.13]	Crohn's disease	0.3344
8_10022938	t	g	0.0403	0.028	0.1508	rs7017212	21679298	8	10165428	rs7017212-?	rs7017212	0.41	4e-06	NR	NR	Schizophrenia	0.462085
16_11166688	a	c	0.0356	0.0324	0.2724	rs11865121	19525953	16	11072831	rs11865121-C	rs11865121	0.69	2e-07	1.15	[1.04-1.25]	Multiple sclerosis	0.2305
22_26653362	c	g	-0.0262	0.0597	0.6613	rs1207393	22837378	22	26257396	rs1207393-?	rs1207393	0.64	5e-06	1.19		Airflow obstruction	0.05869
5_1280028	a	g	-0.0021	0.0368	0.9551	rs2242652	21743467	5	1279913	rs2242652-G	rs2242652	0.81	3e-24	1.15	[1.11-1.19]	Prostate cancer	0.151659
2_43553949	t	c	-0.0367	0.0307	0.2308	rs1465618	19767753	2	43326810	rs1465618-?	rs1465618	0.23	2e-08	1.08	[1.03-1.12]	Prostate cancer	0.2772
2_99239931	t	c	-0.0529	0.052	0.3095	rs12618769	21738484	2	98623468	rs12618769-T	rs12618769	NR	1e-06	1.25	[NR]	Bipolar disorder	0.07529
1_159218266	a	c	-0.0325	0.0279	0.2447	rs3845624	22291609	1	159248476	rs3845624-C	rs3845624	0.47	2e-11	NR	NR	Inflammatory biomarkers	0.4274
21_45709153	a	g	0.0063	0.0286	0.826	rs2075876	21505073	21	44289270	rs2075876-A	rs2075876	0.34	4e-09	1.18	[1.11-1.24]	Rheumatoid arthritis	0.42654
14_33381098	t	c	0.059	0.0287	0.03979	rs12146962	22138694	14	32911892	rs12146962-?	rs12146962	NR	9e-06	1.14	[1.08-1.20]	Ankylosing spondylitis	0.473934
1_2709164	a	c	0.0268	0.028	0.3376	rs4648356	21833088	1	2792599	rs4648356-C	rs4648356	NR	1e-14	1.14	[1.12-1.16]	Multiple sclerosis	0.4652
14_101142890	a	g	0.0211	0.0345	0.5405	rs730570	21573907	14	100676553	rs730570-G	rs730570	NR	8e-06	1.14	[1.08-1.21]	Type 2 diabetes	0.1906
6_32433167	t	g	-0.0312	0.0298	0.2948	rs2395185	19915573	6	32465390	rs2395185-G	rs2395185	0.61	5e-22	1.92	[1.68-2.19]	Ulcerative colitis	0.3514
6_15089151	t	c	-0.0432	0.0288	0.1334	rs6941421	19010793	6	15088920	rs6941421-?	rs6941421	0.24	6e-06	NR	NR	Multiple sclerosis (severity)	0.3611
1_109822166	a	g	0.0576	0.0544	0.29	rs599839	18193043	1	109279544	rs599839-A	rs599839	0.77	6e-33	5.48	[NR] mg/dl higher	HDL/LDL cholesterol	0.06607
8_129126853	t	c	0.0499	0.0475	0.2931	rs5029317	24529757	8	128114607	rs5029317-?	rs5029317	NR	8e-06	NR	NR	Amyotrophic lateral sclerosis (sporadic)	0.08998
9_35269819	t	c	-0.0151	0.0279	0.5883	rs10121009	21812969	9	35269822	rs10121009-A	rs10121009	0.21	3e-06	NR	NR	Parkinson's disease	0.4418
6_29941943	t	c	0.0236	0.029	0.4148	rs2523946	22197929	6	29974166	rs2523946-C	rs2523946	0.5	2e-11	1.21	[1.15-1.28]	IgA nephropathy	0.482
10_133957761	a	g	-0.0247	0.034	0.4682	rs954820	23144326	10	132144257	rs954820-C	rs954820	0.44	4e-06	NR	NR	Chronic obstructive pulmonary disease-related biomarkers	0.808057
19_45395266	a	g	0.0229	0.0278	0.4111	rs157580	19060911	19	44892009	rs157580-G	rs157580	0.33	2e-19	0.11	[NR] s.d. decrease	HDL/LDL cholesterol	0.453
5_123192434	t	c	0.0024	0.0277	0.9296	rs1021769	24468470	5	123856740	rs1021769-?	rs1021769	NR	7e-06	0.02	[0.00853-0.02172] unit decrease	Cognitive decline (age-related)	0.4616
17_37740161	t	c	0.0152	0.0316	0.6297	rs1877030	24390342	17	39583908	rs1877030-C	rs1877030	0.83	2e-08	1.09	[1.06-1.12]	Rheumatoid arthritis	0.254
5_108948937	t	c	-0.0293	0.0279	0.2935	rs367615	23300701	5	109613236	rs367615-?	rs367615	0.73	4e-08	1.35	[1.20-1.49]	Colorectal cancer	0.4645
2_102971200	t	c	-0.0427	0.0415	0.3032	rs9807989	22561531	2	102354740	rs9807989-?	rs9807989	NR	6e-08	1.33	[1.20-1.47]	Asthma	0.1214
1_35908451	t	c	0.0355	0.0335	0.29	rs2275247	23740937	1	35442850	rs2275247-?	rs2275247	NR	1e-10	1.51	[NR]	Systemic lupus erythematosus and Systemic sclerosis	0.2229
10_8701219	a	g	0.0281	0.0284	0.3232	rs10795668	24836286	10	8659256	rs10795668-G	rs10795668	0.6	5e-15	1.15	[1.11-1.19]	Colorectal cancer	0.3767
3_27764623	a	g	-0.035	0.0359	0.3294	rs3806624	24390342	3	27723132	rs3806624-G	rs3806624	0.46	3e-08	1.08	[1.05-1.12]	Rheumatoid arthritis	0.179
6_5600438	a	g	0.0347	0.0366	0.3435	rs9328321	23563609	6	5600205	rs9328321-A	rs9328321	0.21	5e-07	1.22	[1.13-1.32]	Obesity (early onset extreme)	0.171
1_216716537	a	g	-0.0283	0.0291	0.33	rs12757165	21348951	1	216543195	rs12757165-?	rs12757165	NR	1e-07	NR	NR	Cardiac hypertrophy	0.3374
6_32626601	a	g	0.0302	0.0328	0.3578	rs9273373	24388013	6	32658824	rs9273373-G	rs9273373	0.54	4e-14	1.24	[1.17-1.30]	Asthma and hay fever	0.578199
16_53800754	a	g	-0.0346	0.037	0.3502	rs9940128	22399527	16	53766842	rs9940128-A	rs9940128	0.42	2e-09	0.09	[NR] cm increase	Metabolic syndrome	0.1641
1_156446242	a	c	0.0385	0.0304	0.2056	rs2274316	23793025	1	156476450	rs2274316-C	rs2274316	0.36	1e-07	1.14	[1.09-1.20]	Migraine - clinic-based	0.3044
2_242382864	t	c	0.0378	0.043	0.3788	rs3771570	23535732	2	241443449	rs3771570-A	rs3771570	0.15	5e-09	1.12	[1.08-1.17]	Prostate cancer	0.1098
4_118646907	a	g	0.0222	0.0391	0.5707	rs11098403	24253340	4	117725752	rs11098403-G	rs11098403	NR	3e-08	1.15	[1.08-1.21]	Schizophrenia	0.1478
7_103628036	t	c	0.0131	0.0315	0.6764	rs17157903	19010793	7	103987589	rs17157903-?	rs17157903	0.14	3e-06	NR	NR	Multiple sclerosis (age of onset)	0.2633
4_106084778	t	c	0.0103	0.0284	0.7177	rs9790517	23535729	4	105163621	rs9790517-T	rs9790517	0.23	4e-08	1.05	[1.03-1.08]	Breast cancer	0.3897
4_153520475	t	c	0.0217	0.0279	0.4364	rs6813195	24509480	4	152599323	rs6813195-C	rs6813195	NR	4e-14	1.08	[1.06-1.10]	Type 2 diabetes	0.4711
7_154680910	t	g	-0.0249	0.029	0.3896	rs12534701	24743840	7	154889200	rs12534701-?	rs12534701	0.54-0.62	2e-06	1.17	[1.09-1.24]	Colorectal cancer (diet interaction)	0.3718
19_49214470	t	c	0.0384	0.04	0.3373	rs281380	21833088	19	48711213	rs281380-G	rs281380	NR	2e-06	1.08	[1.07-1.09]	Multiple sclerosis	0.126
9_4293150	a	c	0.0141	0.0278	0.6137	rs10814916	22961080	9	4293150	rs10814916-C	rs10814916	0.439	6e-12	1.11	[1.08-1.15]	Type 2 diabetes	0.4464
4_939113	a	g	-0.0187	0.0303	0.5372	rs6599389	21738487	4	945325	rs6599389-A	rs6599389	0.075	4e-08	1.31	[1.19-1.44]	Parkinson's disease	0.276
7_128993756	t	g	0.0352	0.0303	0.2465	rs11979476	22228203	7	129353915	rs11979476-?	rs11979476	NR	2e-06	NR	NR	Inflammatory biomarkers	0.2875
6_126964510	a	g	-0.041	0.0279	0.1414	rs4273712	24509480	6	126643364	rs4273712-G	rs4273712	NR	3e-06	1.05	[1.03-1.07]	Type 2 diabetes	0.4675
19_10512911	a	g	0.0444	0.0278	0.1099	rs11879191	23128233	19	10402235	rs11879191-G	rs11879191	0.797	2e-18	1.14	[1.096-1.177]	Inflammatory bowel disease	0.4934
4_155481289	t	c	-0.0155	0.0333	0.6418	rs4508864	23144326	4	154560137	rs4508864-T	rs4508864	0.22	6e-06	NR	NR	Chronic obstructive pulmonary disease-related biomarkers	0.2115
11_78091150	a	c	-0.0299	0.0286	0.2951	rs2373115	17553421	11	78380104	rs2373115-G	rs2373115	0.7	1e-10	4.06	[2.81-14.69]	Alzheimer's disease (late onset)	0.3863
6_39284050	t	g	0.0329	0.0275	0.2317	rs1535500	24509480	6	39316274	rs1535500-T	rs1535500	0.59	8e-06	1.13	[1.08-1.19]	Type 2 diabetes	0.4669
6_152295613	c	g	-0.0627	0.0469	0.1817	rs9383951	22383897	6	151974478	rs9383951-G	rs9383951	0.9	2e-06	1.14	[1.08-1.19]	Breast cancer	0.09341
6_117210052	t	c	0.0223	0.0288	0.4372	rs339331	20676098	6	116888889	rs339331-T	rs339331	0.37	2e-12	1.22	[1.15-1.28]	Prostate cancer	0.3708
1_157669278	t	c	-0.0229	0.0282	0.4151	rs3761959	21833088	1	157699488	rs3761959-G	rs3761959	NR	3e-06	1.08	[1.06-1.09]	Multiple sclerosis	0.4098
1_226564691	t	c	0.0329	0.0343	0.3384	rs3219090	21983785	1	226376990	rs3219090-C	rs3219090	0.67	9e-08	1.15	[NR]	Melanoma	0.205
17_37976469	t	c	0.0236	0.0303	0.436	rs9303277	23740937	17	39820216	rs9303277-?	rs9303277	NR	7e-06	1.19	[NR]	Systemic lupus erythematosus and Systemic sclerosis	0.3075
11_118698537	a	g	0.0304	0.0411	0.4593	rs638893	22951725	11	118827828	rs638893-C	rs638893	0.11	2e-09	1.22	[1.14-1.30]	Vitiligo	0.1276
6_93713805	t	c	-0.0153	0.0292	0.5996	rs652520	23144326	6	93004087	rs652520-C	rs652520	0.48	2e-06	NR	NR	Chronic obstructive pulmonary disease-related biomarkers	0.627962
2_61091950	a	g	0.0135	0.042	0.7488	rs842636	20953189	2	60864815	rs842636-G	rs842636	0.56	6e-06	1.15	[NR]	Psoriasis	0.1301
5_152288453	t	g	-0.0022	0.0526	0.9663	rs4262150	22688191	5	152908893	rs4262150-?	rs4262150	NR	7e-06	1.22	[NR]	Bipolar disorder and schizophrenia	0.07215
6_166155457	a	g	-0.0471	0.041	0.2508	rs1039002	22205951	6	165741969	rs1039002-?	rs1039002	NR	2e-08	NR	NR	Bipolar disorder	0.1371
2_191943742	t	c	0.0215	0.03	0.4735	rs11889341	24390342	2	191079016	rs11889341-T	rs11889341	0.3	2e-08	1.16	[1.10-1.22]	Rheumatoid arthritis	0.3384
2_67942480	a	c	-0.0078	0.0347	0.822	rs724568	20038947	2	67715348	rs724568-C	rs724568	0.36	5e-06	1.17	[NR]	Major depressive disorder (broad)	0.1999
13_50841323	t	c	0.0292	0.0318	0.3576	rs806321	21833088	13	50267187	rs806321-A	rs806321	NR	5e-07	1.08	[1.07-1.1]	Multiple sclerosis	0.2631
11_131336074	t	g	0.0167	0.0279	0.5492	rs992564	20889312	11	131466180	rs992564-?	rs992564	NR	4e-06	1.62	[NR]	Bipolar disorder and schizophrenia	0.507109
13_80717156	a	g	-0.0396	0.0315	0.2081	rs1359790	24509480	13	80143021	rs1359790-G	rs1359790	0.73	6e-06	1.1	[1.05-1.14]	Type 2 diabetes	0.315166
2_100460654	t	c	-0.033	0.0292	0.2577	rs7583877	23028342	2	99844192	rs7583877-C	rs7583877	0.3	3e-07	1.29	[1.17-1.42]	Type 1 diabetes nephropathy	0.3404
2_22568713	a	t	-0.0123	0.0398	0.7573	rs7569716	24621683	2	22345841	rs7569716-?	rs7569716	NR	1e-07	NR	NR	Chronic obstructive pulmonary disease (moderate to severe)	0.1375
6_32573991	t	g	0.0351	0.0394	0.3731	rs9270984	23273568	6	32606214	rs9270984-T	rs9270984	0.18	5e-24	1.73		Systemic lupus erythematosus	0.829384
1_231844347	a	c	-0.0306	0.0285	0.2817	rs12044355	19118814	1	231708601	rs12044355-?	rs12044355	NR	9e-06	NR	NR	Alzheimer's disease	0.3859
1_109817838	t	c	-0.0471	0.0589	0.4244	rs660240	20864672	1	109275216	rs660240-A	rs660240	0.21	1e-26	0.04	[0.03-0.05] unit decrease	HDL/LDL cholesterol	0.06001
1_34750936	t	c	-0.0453	0.0418	0.2787	rs771390	22949513	1	34285335	rs771390-C	rs771390	0.757	6e-07	1.22	[1.12-1.32]	Epilepsy (generalized)	0.1213
2_48649705	t	c	0.019	0.0276	0.4916	rs7565792	23453885	2	48422566	rs7565792-C	rs7565792	NR	7e-06	1.03	[1.00-1.06]	Autism spectrum disorder, attention deficit-hyperactivity disorder, bipolar disorder, major depressive disorder, and schizophrenia (combined)	0.4743
11_7968359	t	c	-0.0196	0.0282	0.4867	rs878860	23042114	11	7946812	rs878860-G	rs878860	0.537	2e-22	1.31	[1.24-1.38]	Atopic dermatitis	0.412
2_69723710	t	c	-0.0197	0.031	0.5253	rs7577851	19772629	2	69496578	rs7577851-T	rs7577851	NR	9e-06	6.85	[NR] years younger	Parkinson's disease (age of onset)	0.2686
8_117647788	a	g	0.0264	0.0299	0.3768	rs6469656	24836286	8	116635549	rs6469656-A	rs6469656	0.65	5e-08	1.09	[1.06-1.13]	Colorectal cancer	0.3053
1_173309713	a	g	-0.0116	0.0292	0.6913	rs10798269	18204446	1	173340574	rs10798269-?	rs10798269	0.64	1e-07	1.22	[1.14-1.32]	Systemic lupus erythematosus	0.3546
17_38089344	a	g	-0.0357	0.0313	0.2533	rs4794820	22561531	17	39933091	rs4794820-?	rs4794820	NR	1e-08	1.33	[1.20-1.45]	Asthma	0.684834
4_100239319	t	c	0.0421	0.0313	0.1786	rs1229984	19698717	4	99318162	rs1229984-G	rs1229984	NR	8e-24	1.79	[1.69-1.88]	Esophageal cancer	0.267773
6_35502202	t	c	-0.0207	0.0373	0.5789	rs9380516	22841784	6	35534425	rs9380516-T	rs9380516	0.17	5e-07	NR	NR	Hepatitis C induced liver fibrosis	0.161
16_8517745	a	c	-0.0155	0.0333	0.6419	rs11861787	23962720	16	8467743	rs11861787-C	rs11861787	0.25	3e-06	1.89	[NR]	Epilepsy (remission after treatment)	0.2197
6_22125964	t	c	0.0281	0.0314	0.3709	rs4712653	21124317	6	22125735	rs4712653-C	rs4712653	0.46	8e-17	1.4	[NR]	Neuroblastoma	0.2481
8_130685457	t	g	0.029	0.0315	0.3572	rs4295627	21531791	8	129673211	rs4295627-?	rs4295627	NR	5e-21	1.4	[NR]	Glioma	0.2631
17_800593	t	c	-0.0327	0.0326	0.3157	rs12603526	24836286	17	897353	rs12603526-C	rs12603526	0.3	3e-08	1.1	[1.06-1.14]	Colorectal cancer	0.2384
13_105228487	t	g	0.02	0.0449	0.6561	rs9514292	24529757			kgp9019123-?	rs9514292	NR	6e-06	NR	NR	Amyotrophic lateral sclerosis (sporadic)	0.1097
2_27635463	a	g	-0.0252	0.0325	0.4382	rs1728918	23128233	2	27412596	rs1728918-A	rs1728918	0.299	5e-16	1.12	[1.086-1.16]	Crohn's disease	0.2399
1_115677946	a	c	0.0594	0.0511	0.2454	rs12134493	23793025	1	115135325	rs12134493-A	rs12134493	0.12	5e-08	1.18	[1.11-1.26]	Migraine without aura	0.08135
14_61908332	t	g	-0.0189	0.0285	0.5064	rs1957895	22446963	14	61441614	rs1957895-G	rs1957895	0.39	4e-07	1.09	[1.05-1.13]	Rheumatoid arthritis	0.3696
2_134363032	t	c	-0.0325	0.0321	0.3118	rs7588567	22419738	2	133605461	rs7588567-G	rs7588567	0.586	4e-07	1.18	[1.10-1.25]	Glaucoma (primary open-angle)	0.64218
10_30087359	t	c	-0.0276	0.028	0.324	rs2986961	23793025	10	29798430	rs2986961-C	rs2986961	0.26	5e-07	1.14	[1.08-1.20]	Migraine with aura	0.4383
22_44391686	a	g	-0.0205	0.0287	0.4749	rs2143571	22719876	22	43995806	rs2143571-A	rs2143571	0.458	6e-07	1.47	[1.27-1.72]	Nonalcoholic fatty liver disease	0.3725
6_135138990	a	c	0.0195	0.0379	0.6063	rs2049953	20708005	6	134817852	rs2049953-C	rs2049953	0.3	4e-06	0.26	[NR] unit increase	Non-alcoholic fatty liver disease histology (AST)	0.1567
11_5306509	a	g	0.0489	0.0609	0.4216	rs4910742	22291609	11	5285279	rs4910742-G	rs4910742	0.066	2e-09	NR	NR	Inflammatory biomarkers	0.05709
6_52835895	a	g	0.0102	0.0313	0.7454	rs492146	23962720	6	52971097	rs492146-A	rs492146	0.52	2e-07	1.75	[NR]	Epilepsy (remission after treatment)	0.2895
18_57851763	a	g	0.0108	0.0348	0.7556	rs10871777	23563607	18	60184530	rs10871777-G	rs10871777	0.24	2e-27	1.1	[NR]	Obesity	0.2038
9_123640500	t	c	-0.0122	0.0295	0.6795	rs1953126	21383967	9	120878222	rs1953126-T	rs1953126	NR	4e-11	NR	NR	Celiac disease and Rheumatoid arthritis	0.3218
5_89546109	a	g	0.0142	0.0279	0.6099	rs12518099	19734900	5	90250292	rs12518099-C	rs12518099	0.23	7e-07	1.16	[1.10-1.22]	Type 2 diabetes and other traits	0.4217
3_131713566	t	g	-0.0367	0.0293	0.2102	rs1320900	22959728	3	131994722	rs1320900-?	rs1320900	0.34	7e-06	1.19	[1.09-1.3]	Amyotrophic lateral sclerosis	0.3953
6_29934163	a	c	-0.027	0.0315	0.3905	rs6935053	23511034	6	29966386	rs6935053-?	rs6935053	NR	2e-06	NR	NR	Ulcerative colitis	0.336493
11_128189101	a	g	0.0069	0.0329	0.8339	rs4937314	22881374	11	128319206	rs4937314-C	rs4937314	0.17	7e-06	NR	NR	Alzheimer's disease (late onset)	0.2305
17_44788310	a	g	0.0187	0.0286	0.5146	rs183211	21812969	17	46710944	rs183211-T	rs183211	0.24	3e-07	NR	NR	Parkinson's disease	0.3575
10_123352317	a	g	-0.0087	0.029	0.7647	rs2981582	17529967	10	121592803	rs2981582-A	rs2981582	0.38	2e-76	1.26	[1.23-1.30]	Breast cancer	0.3267
6_33618162	a	t	-0.0061	0.0277	0.8251	rs9394159	21900946	6	33650385	rs9394159-T	rs9394159	0.53	4e-12	1.36	[1.24-1.48]	Graves' disease	0.4999
11_43236061	a	g	-0.0208	0.033	0.5274	rs12365397	23793025	11	43214511	rs12365397-?	rs12365397	0.68	9e-06	1.05	[1.03-1.09]	Migraine	0.2303
6_32675109	t	c	0.0192	0.0322	0.5517	rs9275524	23453885	6	32707332	rs9275524-T	rs9275524	NR	2e-07	1.07	[1.04-1.09]	Autism spectrum disorder, attention deficit-hyperactivity disorder, bipolar disorder, major depressive disorder, and schizophrenia (combined)	0.2725
17_18753870	t	c	0.0471	0.0439	0.2839	rs4924935	20686608	17	18850557	rs4924935-G	rs4924935	0.23	8e-06	1.37	[1.19-1.58]	Pancreatic cancer	0.1081
21_34734510	a	c	-0.0105	0.0289	0.7169	rs9980664	24468470	21	33362204	rs9980664-?	rs9980664	NR	3e-06	0.03	[0.01569-0.03866] unit increase	Cognitive decline (age-related)	0.3675
1_25303576	a	g	-0.0253	0.0304	0.4045	rs10903122	20190752	1	24977085	rs10903122-?	rs10903122	0.52	2e-10	1.12	[1.09-1.18]	Celiac disease	0.2775
8_101478385	a	c	0.0562	0.0532	0.29	rs79890369	24529757			kgp20555366-?	rs79890369	NR	3e-06	NR	NR	Amyotrophic lateral sclerosis (sporadic)	0.0736
8_124714722	t	c	0.0221	0.0352	0.5302	rs13258681	22219177	8	123702482	rs13258681-?	rs13258681	NR	4e-06	1.32	[1.17-1.48]	Prostate cancer (gene x gene interaction)	0.187
19_55383051	a	g	-0.0152	0.0306	0.6183	rs11672983	23128233	19	54871595	rs11672983-A	rs11672983	0.392	7e-11	1.09	[1.055-1.119]	Inflammatory bowel disease	0.2822
6_32633713	a	g	-0.0305	0.0308	0.3215	rs9274477	24204295	6	32665936	rs9274477-G	rs9274477	0.292	2e-08	1.82	year decrease	Narcolepsy (age of onset)	0.253555
8_19987703	t	c	-0.0738	0.0611	0.2267	rs10503672	22959728	8	20130192	rs10503672-T	rs10503672	0.26	3e-06	NR	NR	Amyotrophic lateral sclerosis (age of onset)	0.05552
3_185531661	t	c	0.0454	0.0555	0.4134	rs1374910	21573907	3	185813873	rs1374910-T	rs1374910	NR	1e-07	1.24	[1.15-1.34]	Type 2 diabetes	0.06639
4_187185385	a	t	-0.0245	0.0302	0.4176	rs3756008	21980494	4	186264231	rs3756008-T	rs3756008	0.44	6e-11	1.4	[NR]	Venous thromboembolism	0.2834
6_31542308	t	c	0.0216	0.0346	0.5325	rs1799964	21102463	6	31574531	rs1799964-C	rs1799964	0.209	4e-11	1.19	[1.13-1.25]	Crohn's disease	0.2035
15_67155069	t	c	-0.0134	0.0399	0.7369	rs4589502	24658283	15	66862731	rs4589502-T	rs4589502	NR	4e-06	1.55	[1.29-1.87]	Lung cancer (smoking interaction)	0.1373
1_7879063	t	c	-0.0338	0.0283	0.2311	rs2797685	21102463	1	7819003	rs2797685-A	rs2797685	0.19	7e-09	1.05	[1.01-1.10]	Crohn's disease	0.5
4_187188094	t	g	-0.0262	0.0301	0.3849	rs4253399	23650146	4	186266940	rs4253399-G	rs4253399	0.61	3e-14	1.24	[1.17-1.31]	Venous thromboembolism	0.2806
16_53825488	t	c	-0.0298	0.0372	0.4229	rs9941349	19553259	16	53791576	rs9941349-T	rs9941349	0.43	6e-12	1.48	[1.33-1.66]	Obesity (extreme)	0.1619
8_103639941	t	c	-0.0211	0.035	0.5471	rs6998277	23793025	8	102627713	rs6998277-C	rs6998277	0.21	2e-06	1.07	[1.04-1.10]	Migraine	0.188
3_105586714	t	c	0.0286	0.0278	0.3031	rs9657904	20453840	3	105867870	rs9657904-T	rs9657904	0.826	2e-10	1.4	[1.27-1.57]	Multiple sclerosis	0.4872
6_32389648	a	g	-0.0112	0.0299	0.7081	rs3135363	23321320	6	32421871	rs3135363-C	rs3135363	0.702	1e-10	1.37	[1.24-1.51]	Hepatitis C induced liver cirrhosis	0.3232
10_30912030	t	g	-0.0209	0.0281	0.4573	rs399593	23064961	10	30623101	rs399593-?	rs399593	NR	9e-09	NR	NR	Dental caries	0.549763
3_58331186	a	g	-0.0146	0.036	0.6844	rs2176082	23740937	3	58345459	rs2176082-?	rs2176082	NR	5e-11	1.21	[NR]	Systemic lupus erythematosus and Systemic sclerosis	0.1859
10_81032885	a	g	0.0161	0.0281	0.5665	rs1250544	22482804	10	79273128	rs1250544-G	rs1250544	NR	7e-14	1.16	[NR]	Crohn's disease and psoriasis	0.4842
14_88826482	a	g	0.0189	0.0306	0.5369	rs17772222	23870195	14	88360138	rs17772222-A	rs17772222	0.81	3e-06	0.21	[0.13-0.29] unit decrease	Coronary artery calcification	0.2815
18_40023306	a	g	0.029	0.0303	0.3384	rs346221	24024966	18	42443341	rs346221-A	rs346221	0.64	4e-06	1.31	[1.17-1.47]	Periodontitis (PAL4Q3)	0.2841
8_4164013	a	t	0.0275	0.0408	0.5002	rs4875320	21347282	8	4306491	rs4875320-A	rs4875320	0.82	6e-06	0.1	[0.06-0.14] SD decrease	Coronary heart disease	0.1259
6_31916951	t	c	-0.0724	0.0629	0.2503	rs541862	22694956	6	31949174	rs541862-T	rs541862	0.99	9e-17	1.89	[1.61-2.17]	Age-related macular degeneration	0.05366
13_33693837	t	c	0.0394	0.0324	0.2236	rs9315204	20364137	13	33119700	rs9315204-T	rs9315204	0.21	3e-09	1.2	[1.13-1.28]	Intracranial aneurysm	0.2351
13_80959207	a	g	0.0197	0.0282	0.4865	rs534870	21706003	13	80385072	rs534870-A	rs534870	0.68	7e-08	0.03	[NR] % decrease	Adiposity	0.4096
22_50971266	t	c	0.0156	0.0307	0.6105	rs140522	21833088	22	50532837	rs140522-A	rs140522	NR	2e-08	1.1	[1.09-1.12]	Multiple sclerosis	0.2722
5_9756329	a	c	0.0342	0.0334	0.3058	rs7725217	23646285	5	9756217	rs7725217-C	rs7725217	0.223	1e-06	2.66	[1.78-3.98]	Hypersomnia (HLA-DQB1*06:02 negative)	0.2154
10_123346116	a	g	0.0067	0.0278	0.809	rs2981575	21060860	10	121586602	rs2981575-?	rs2981575	0.42	1e-08	1.28	[1.18-1.39]	Breast cancer in BRCA2 mutation carriers	0.4278
11_59838621	t	g	-0.0196	0.0352	0.5777	rs474951	24755620	11	60071148	rs474951-T	rs474951	NR	1e-06	1.27	[NR]	Alzheimer's disease	0.1895
17_55747416	a	g	0.029	0.0279	0.299	rs11079321	23870195	17	57670055	rs11079321-A	rs11079321	0.28	8e-06	0.16	[0.082-0.238] unit decrease	Coronary artery calcification	0.4227
4_45182527	a	g	-0.0154	0.0307	0.6154	rs10938397	23563607	4	45180510	rs10938397-G	rs10938397	0.43	3e-34	1.12	[NR]	Obesity	0.2973
4_149635025	t	c	-0.0235	0.0586	0.6888	rs10519980	22493691	4	148713873	rs10519980-C	rs10519980	0.81	7e-06	1.16	[1.09-1.23]	Hypothyroidism	0.05707
8_3088763	t	c	0.0819	0.0675	0.2254	rs1540507	24024966	8	3231241	rs1540507-?	rs1540507	0.78	9e-06	1.47	[1.23-1.75]	Periodontitis (CDC/AAP)	0.05409
15_89245239	a	c	-0.0169	0.0276	0.5407	rs4932194	21732829	15	88702008	rs4932194-?	rs4932194	0.69	8e-07	1.22	[1.12-1.3]	Dupuytren's disease	0.4544
9_10430602	t	c	-0.0338	0.0329	0.3045	rs649891	21647700	9	10430602	rs649891-C	rs649891	0.35	6e-06	NR	NR	Type 2 diabetes	0.2302
6_33478496	a	g	-0.0086	0.0582	0.8822	rs9296092	21685187	6	33510719	rs9296092-?	rs9296092	NR	6e-07	NR	NR	Chronic obstructive pulmonary disease	0.06589
15_77777632	t	c	-0.0363	0.0373	0.331	rs7119	21490949	15	77485290	rs7119-T	rs7119	0.19	5e-07	1.24	[1.14-1.34]	Type 2 diabetes	0.1679
7_137529578	a	g	-0.0675	0.0622	0.2784	rs6978230	24468470	7	137844832	rs6978230-?	rs6978230	NR	6e-06	0.02	[0.01369-0.03423] unit decrease	Cognitive decline (age-related)	0.05189
5_55510656	t	c	0.0202	0.0467	0.666	rs4700060	23535033	5	56214829	rs4700060-?	rs4700060	0.1	1e-08	0.21	unit decrease	Alzheimer's disease (cognitive decline)	0.09816
14_77684670	c	g	0.0106	0.0295	0.7201	rs4467006	22925353	14	77218327	rs4467006-?	rs4467006	NR	7e-06	1.59	[NR]	Bipolar disorder	0.3162
15_93889459	c	g	-0.0281	0.028	0.3155	rs17541406	24322204	15	93346230	rs17541406-?	rs17541406	NR	1e-06	NR	NR	Bipolar disorder (body mass index interaction)	0.3558
10_61803062	t	g	0.0238	0.0576	0.6794	rs1002442	24529757	10	60043304	rs1002442-?	rs1002442	NR	3e-07	NR	NR	Amyotrophic lateral sclerosis (sporadic)	0.06236
16_73439355	t	c	0.0262	0.0279	0.3467	rs9934948	22232737	16	73405456	rs9934948-C	rs9934948	NR	6e-06	1.29	[1.16-1.44]	Breast cancer (survival)	0.4748
22_27011420	t	c	-0.0247	0.0349	0.4789	rs4822752	20889312	22	26615456	rs4822752-?	rs4822752	NR	9e-06	1.22	[NR]	Bipolar disorder and schizophrenia	0.1908
10_10601860	a	g	0.0431	0.0402	0.2835	rs11256676	23064961	10	10559897	rs11256676-?	rs11256676	NR	5e-06	NR	NR	Dental caries	0.1345
1_172862234	a	g	0.0108	0.0482	0.8223	rs9286879	23128233	1	172893094	rs9286879-G	rs9286879	0.249	6e-22	1.13	[1.083-1.167]	Crohn's disease	0.08814
2_99382892	t	g	0.0184	0.0361	0.6103	rs7578035	21926972	2	98766429	rs7578035-G	rs7578035	NR	3e-06	1.09	[NR]	Bipolar disorder	0.1727
9_678837	t	c	-0.0174	0.0297	0.5581	rs12352279	23793025	9	678837	rs12352279-C	rs12352279	0.07	3e-06	1.25	[1.14-1.37]	Migraine - clinic-based	0.3193
6_149762537	a	g	-0.0345	0.0321	0.2836	rs2179367	21732829	6	149441401	rs2179367-G	rs2179367	0.42	3e-07	1.23	[1.14-1.32]	Dupuytren's disease	0.2601
3_64048297	t	c	-0.0021	0.0286	0.9412	rs831571	22158537	3	64062621	rs831571-c	rs831571	0.61	8e-11	1.09	[1.06?.12]	Type 2 diabetes	0.3682
4_858332	t	c	0.0335	0.0465	0.4711	rs11248051	20711177	4	864544	rs11248051-T	rs11248051	0.09	3e-09	1.46	[1.29-1.65]	Parkinson's disease	0.09445
16_31334236	a	c	0.0121	0.0305	0.6921	rs11150610	19165918	16	31322915	rs11150610-?	rs11150610	0.42	2e-06	NR	NR	Systemic lupus erythematosus	0.2786
10_129678674	t	c	-0.0432	0.0289	0.1359	rs6482992	22658654	10	127880410	rs6482992-?	rs6482992	NR	4e-06	2.03	[1.47-2.79]	Parkinson's disease (motor and cognition)	0.386256
11_3259809	a	g	0.0195	0.0288	0.4969	rs11026091	23412934	11	3238579	rs11026091-?	rs11026091	NR	2e-06	NR	NR	Multiple sclerosis	0.3747
10_81694950	a	g	-0.0463	0.0356	0.1932	rs1923539	23144326	10	79935194	rs1923539-A	rs1923539	0.25	5e-09	NR	NR	Chronic obstructive pulmonary disease-related biomarkers	0.1885
20_52610496	c	g	-0.018	0.0318	0.5719	rs2276498	20889312	20	53993957	rs2276498-?	rs2276498	NR	7e-06	1.31	[NR]	Bipolar disorder and schizophrenia	0.2564
4_62453209	a	g	-0.0111	0.029	0.7028	rs2172802	20522523	4	61587491	rs2172802-?	rs2172802	NR	3e-06	NR	NR	Partial epilepsies	0.3424
13_99131294	t	c	0.0004	0.0283	0.9882	rs912330	22159054	13	98479040	rs912330-?	rs912330	NR	4e-06	1.85	[1.43-2.44]	Alzheimer's disease	0.4054
5_156398169	c	g	-0.0259	0.0311	0.4062	rs1501908	19060906	5	156971158	rs1501908-G	rs1501908	0.37	1e-11	0.07	[0.03-0.11] s.d. decrease	HDL/LDL cholesterol	0.2743
20_61669036	a	g	0.0128	0.0333	0.7001	rs6089829	22219177	20	63037684	rs6089829-?	rs6089829	NR	3e-06	1.35	[1.19-1.54]	Prostate cancer (gene x gene interaction)	0.2279
6_154478440	a	c	0.0159	0.0277	0.5649	rs2236256	24292274	6	154157305	rs2236256-C	rs2236256	NR	2e-10	1.23	[1.15-1.30]	Chronic lymphocytic leukemia	0.4748
6_98019080	a	g	-0.0113	0.0279	0.6854	rs9320598	23785401	6	97571204	rs9320598-?	rs9320598	0.951	9e-07	2.17	[NR]	Multiple sclerosis (OCB status)	0.4744
18_70227021	t	c	-0.0548	0.047	0.243	rs17086172	22837378	18	72559786	rs17086172-?	rs17086172	0.06	7e-06	1.35		Airflow obstruction	0.08786
18_28789725	t	c	0.0391	0.0417	0.3486	rs2920001	23412934	18	31209762	rs2920001-?	rs2920001	NR	1e-06	NR	NR	Multiple sclerosis	0.1298
20_62362563	t	g	0.0164	0.0289	0.5695	rs6062509	23535732	20	63731211	rs6062509-A	rs6062509	0.7	4e-16	1.12	[1.09-1.16]	Prostate cancer	0.3585
7_2041432	a	g	0.0185	0.0279	0.5069	rs1107592	20889312	7	2001797	rs1107592-?	rs1107592	NR	2e-06	1.24	[NR]	Bipolar disorder and schizophrenia	0.4222
8_55327091	a	g	-0.0318	0.0305	0.297	rs10958409	18997786	8	54414531	rs10958409-A	rs10958409	0.15	1e-10	1.36	[1.24-1.49]	Intracranial aneurysm	0.2996
1_156456301	t	c	0.0376	0.0305	0.2183	rs3790455	22683712	1	156486509	rs3790455-C	rs3790455	0.34	7e-11	1.2	[1.14-1.27]	Migraine	0.3
16_10975311	t	g	-0.0498	0.0449	0.2669	rs4781011	20228799	16	10881454	rs4781011-T	rs4781011	NR	3e-06	1.12	[NR]	Ulcerative colitis	0.1016
6_90957463	t	c	0.0246	0.0277	0.3736	rs3757247	22561518	6	90247744	rs3757247-A	rs3757247	0.47	3e-08	1.2	[NR]	Vitiligo	0.4892
13_64141913	t	g	-0.0268	0.0299	0.3697	rs1000589	23180869	13	63567780	rs1000589-T	rs1000589	0.53	3e-06	1.27	[1.15-1.39]	Pancreatic cancer	0.3198
7_142274854	a	g	-0.019	0.0352	0.5894	rs2854536	24204295	7	142357119	rs2854536-?	rs2854536	0.292	4e-08	1.28	[1.18-1.41]	Narcolepsy	0.753555
1_99386293	t	c	-0.0232	0.0335	0.4897	rs1571500	23259602	1	98920737	rs1571500-?	rs1571500	NR	2e-06	NR	NR	Dental caries	0.2124
9_17938351	t	c	-0.0254	0.0283	0.3701	rs1755289	19010793	9	17938353	rs1755289-?	rs1755289	0.61	3e-06	1.35	[NR]	Multiple sclerosis	0.3974
1_79263805	t	c	0.0105	0.0306	0.7316	rs10873998	23453885	1	78798120	rs10873998-T	rs10873998	NR	4e-06	1.06	[1.03-1.09]	Autism spectrum disorder, attention deficit-hyperactivity disorder, bipolar disorder, major depressive disorder, and schizophrenia (combined)	0.2786
16_31347748	a	g	-0.0176	0.0307	0.5658	rs3925075	22197929	16	31336427	rs3925075-?	rs3925075	NR	5e-06	1.15	[1.09-1.23]	IgA nephropathy	0.2909
9_135776034	t	c	0.0231	0.0277	0.4038	rs1076160	19169254	9	132900647	rs1076160-T	rs1076160	0.48	6e-06	1.09	[NR]	Psoriasis	0.452
2_30449594	a	g	-0.0332	0.0285	0.245	rs10175798	24390342	2	30226728	rs10175798-A	rs10175798	0.62	4e-08	1.09	[1.06-1.12]	Rheumatoid arthritis	0.3843
10_6390450	a	g	0.0493	0.0426	0.2474	rs947474	24390342	10	6348488	rs947474-A	rs947474	0.83	4e-10	1.11	[1.07-1.15]	Rheumatoid arthritis	0.1147
2_233998481	a	c	0.0267	0.0275	0.3321	rs10933436	21378990	2	233133771	rs10933436-A	rs10933436	0.49	7e-06	1.06	[1.04-1.09]	Coronary heart disease	0.4909
6_90880035	a	c	-0.0217	0.0286	0.4486	rs2474619	24999842	6	90170316	rs2474619-?	rs2474619	NR	2e-08	1.28	[1.18-1.41]	Celiac disease	0.3618
10_117973597	a	g	-0.0463	0.0387	0.2322	rs12413355	23793025	10	116214085	rs12413355-?	rs12413355	0.78	3e-06	1.14	[1.08-1.19]	Migraine with aura	0.1527
6_147701133	t	g	-0.0338	0.0288	0.2404	rs9373523	20694014	6	147379997	rs9373523-?	rs9373523	0.81	1e-06	1.3	[1.11-1.43]	Tuberculosis	0.4106
20_4352104	a	g	-0.0234	0.03	0.4356	rs159788	23453885	20	4371457	rs159788-G	rs159788	NR	7e-06	1.01	[0.97-1.05]	Autism spectrum disorder, attention deficit-hyperactivity disorder, bipolar disorder, major depressive disorder, and schizophrenia (combined)	0.3103
16_85991705	a	c	-0.0379	0.0464	0.4142	rs11642873	21779181	16	85958099	rs11642873-?	rs11642873	0.81	2e-12	1.33	[1.23-1.45]	Systemic sclerosis	0.09477
11_97682564	a	g	-0.0295	0.0281	0.2938	rs2405657	19734901	11	97811564	rs2405657-?	rs2405657	0.66	3e-06	1.19	[NR]	Amyotrophic lateral sclerosis	0.3935
1_167420425	t	g	-0.0323	0.0425	0.4481	rs2056626	21779181	1	167451188	rs2056626-?	rs2056626	NR	3e-06	1.23	[1.12-1.33]	Systemic sclerosis	0.1176
6_90926612	a	c	-0.03	0.0513	0.5592	rs10806425	20190752	6	90216893	rs10806425-A	rs10806425	0.4	4e-10	1.13	[1.09-1.17]	Celiac disease	0.0819
6_31837066	t	c	0.0937	0.0669	0.161	rs11966200	20526339	6	31869289	rs11966200-A	rs11966200	0.06	1e-48	1.9	[1.74-2.07]	Vitiligo	0.06249
2_226019278	a	c	0.0211	0.0526	0.6882	rs4674973	24939585	2	225154561	rs4674973-?	rs4674973	NR	4e-06	0.04	[NR] unit increase	Age-related hearing impairment	0.07275
9_22081850	t	c	-0.0287	0.03	0.339	rs6475606	22961961	9	22081851	rs6475606-T	rs6475606	0.48	4e-08	1.35	[NR]	Intracranial aneurysm	0.312
6_32678999	a	g	0.0159	0.0323	0.6223	rs9275572	24871463	6	32711222	rs9275572-A	rs9275572	0.4	5e-16	1.74	[1.64-1.85]	Systemic lupus erythematosus	0.273
7_54783373	t	c	0.0171	0.0317	0.5892	rs6946131	24871463	7	54715680	rs6946131-T	rs6946131	0.53	2e-06	1.39	[1.3-1.47]	Systemic lupus erythematosus	0.2657
16_85625127	t	g	-0.0331	0.046	0.4727	rs4240810	24529757	16	85591521	rs4240810-?	rs4240810	NR	7e-06	NR	NR	Amyotrophic lateral sclerosis (sporadic)	0.1032
5_110401872	t	c	0.0217	0.0283	0.443	rs1837253	24388013	5	111066174	rs1837253-C	rs1837253	0.71	1e-09	1.17	[1.12-1.24]	Asthma and hay fever	0.4084
2_61081542	t	c	0.01	0.042	0.8115	rs702873	22170493	2	60854407	rs702873-?	rs702873	NR	2e-07	1.2	[1.13-1.28]	Psoriatic arthritis	0.1321
2_74208362	t	c	0.0207	0.0351	0.5555	rs6705628	23273568	2	73981235	rs6705628-C	rs6705628	0.78	7e-17	1.33		Systemic lupus erythematosus	0.1907
3_29575463	t	g	0.0458	0.0518	0.3763	rs1530057	19654303	3	29533972	rs1530057-?	rs1530057	NR	3e-06	1.26	[NR]	Lung cancer	0.07696
9_93928416	t	c	0.002	0.0293	0.9465	rs4743820	23128233	9	91166134	rs4743820-T	rs4743820	0.702	4e-09	1.06	[1.023-1.089]	Inflammatory bowel disease	0.3502
3_180550702	t	g	0.0086	0.0394	0.8277	rs6782299	19571811	3	180832914	rs6782299-T	rs6782299	0.73	1e-07	1.1		Schizophrenia	0.1403
19_1811603	t	c	-0.007	0.0283	0.8056	rs7250872	19416921	19	1811604	rs7250872-T	rs7250872	0.69	2e-06	1.21	[1.12-1.31]	Bipolar disorder	0.4015
6_149435111	t	c	0.0112	0.0356	0.7527	rs7772697	21441570	6	149113975	rs7772697-T	rs7772697	0.58	3e-06	1.35	[NR]	Diabetic retinopathy	0.1747
3_52821011	a	g	0.022	0.0286	0.4416	rs1042779	19416921	3	52786995	rs1042779-A	rs1042779	0.63	2e-07	1.19	[1.11-1.27]	Bipolar disorder	0.3848
19_30296853	t	c	0.041	0.0472	0.3855	rs8102137	24163127	19	29805946	rs8102137-C	rs8102137	0.33	1e-11	1.13	[1.09-1.17]	Bladder cancer	0.09459
4_116934079	t	c	-0.0281	0.0401	0.4835	rs7676999	23326517	4	116012923	rs7676999-?	rs7676999	0.79	1e-06	1.19	[1.11-1.28]	Age-related macular degeneration	0.1179
4_38202908	t	g	-0.0642	0.0486	0.1866	rs6531610	24529757			kgp11486290-?	rs6531610	NR	7e-07	NR	NR	Amyotrophic lateral sclerosis (sporadic)	0.08699
13_108257220	t	c	-0.0513	0.0553	0.3539	rs957788	21079607	13	107604872	rs957788-?	rs957788	0.31	8e-06	NR	NR	Anorexia nervosa	0.06842
8_128517573	a	g	-0.0277	0.0388	0.4757	rs4242382	18264096	8	127505328	rs4242382-A	rs4242382	0.12	3e-19	1.66	[1.47-1.87]	Prostate cancer	0.1463
21_40465178	a	g	-0.0261	0.0283	0.3573	rs2242944	20062062	21	39093252	rs2242944-?	rs2242944	0.63	8e-20	1.39	[1.28-1.49]	Ankylosing spondylitis	0.4162
7_30714436	a	g	0.0163	0.0278	0.5563	rs2284219	24509480	7	30674820	rs2284219-T	rs2284219	NR	8e-06	1.05	[1.03-1.08]	Type 2 diabetes	0.4542
2_111871897	a	g	-0.0214	0.0278	0.4427	rs1439287	24292274	2	111114320	rs1439287-A	rs1439287	0.48	5e-15	1.37	[NR]	Chronic lymphocytic leukemia	0.4386
2_104983267	a	g	0.0109	0.0285	0.7018	rs7570682	21254220	2	104366809	rs7570682-?	rs7570682	NR	3e-06	NR	NR	Bipolar disorder	0.3818
10_88116479	a	g	0.0333	0.0323	0.3028	rs7904985	24121790	10	86356722	rs7904985-T	rs7904985	0.29	6e-06	1.17	[1.10-1.26]	Barrett's esophagus	0.2432
5_32815028	a	g	0.0207	0.0293	0.48	rs1173771	21909115	5	32814922	rs1173771-G	rs1173771	0.6	3e-10	0.06	[NR] unit increase	Hypertension	0.343
1_192541021	a	g	0.0189	0.0358	0.5981	rs1323292	21833088	1	192571891	rs1323292-A	rs1323292	NR	2e-08	1.12	[1.1-1.14]	Multiple sclerosis	0.1834
8_128532137	t	c	-0.0305	0.0425	0.473	rs10090154	22923026	8	127519892	rs10090154-T	rs10090154	0.08	3e-06	1.68	[1.35-2.09]	Prostate cancer	0.1314
18_62418444	a	c	0.0162	0.0281	0.5637	rs17073641	23577725	18	64751208	rs17073641-C	rs17073641	0.45	1e-07	NR	NR	Age-related macular degeneration (smoking status interaction)	0.4008
4_45175691	t	c	0.0143	0.0305	0.6387	rs13130484	23563607	4	45173674	rs13130484-T	rs13130484	0.43	4e-28	1.08	[NR]	Obesity	0.2971
4_145506456	t	c	0.0163	0.0304	0.592	rs13141641	24621683	4	144585304	rs13141641-T	rs13141641	0.59	4e-15	1.39	[1.28-1.51]	Chronic obstructive pulmonary disease (severe)	0.3063
11_126028717	t	c	-0.0239	0.0299	0.4235	rs563519	20445134	11	126158822	rs563519-?	rs563519	0.66	3e-06	1.45	[0.97-2.17]	Heart failure	0.689573
6_113124301	t	c	0.0423	0.0483	0.3812	rs6934970	24322204	6	112803099	rs6934970-?	rs6934970	NR	7e-06	NR	NR	Bipolar disorder (body mass index interaction)	0.08968
18_77392379	a	g	0.0178	0.0571	0.755	rs7233060	23212062	18	79632379	rs7233060-?	rs7233060	NR	3e-07	0.12	[NR] unit increase	Schizophrenia	0.06402
6_167360389	t	c	-0.0056	0.0283	0.8441	rs2236313	20526339	6	166946901	rs2236313-T	rs2236313	0.38	1e-16	1.2	[1.15-1.25]	Vitiligo	0.3879
14_77684842	a	t	0.0084	0.0295	0.775	rs2287375	22925353	14	77218499	rs2287375-?	rs2287375	NR	5e-06	1.61	[NR]	Bipolar disorder	0.3144
20_48554977	c	g	-0.0317	0.0294	0.2816	rs2235617	20953190	20		rs2235617-?	rs2235617	NR	2e-06	1.2	[1.11-1.30]	Psoriasis	0.353
22_50435480	a	g	-0.0124	0.0298	0.677	rs5771069	21297633	22	49997051	rs5771069-G	rs5771069	0.51	2e-07	1.11	[1.07-1.16]	Ulcerative colitis	0.57109
14_107176213	t	c	0.0175	0.0284	0.5369	rs10129255	21326860	14	106767970	rs10129255-A	rs10129255	0.34	7e-06	1.32	[1.116-1.551]	Kawasaki disease	0.385
6_31870856	t	c	0.0828	0.0664	0.2124	rs9267665	21764829	6	31903079	rs9267665-?	rs9267665	NR	1e-17	2.05	[1.64-2.57]	Hepatitis B vaccine response	0.05573
16_72931085	a	g	0.0279	0.0281	0.3224	rs16971384	21347282	16	72897186	rs16971384-A	rs16971384	0.55	5e-06	0.07	[0.04-0.10] SD decrease	Coronary heart disease	0.4018
4_57786450	t	g	-0.0273	0.0306	0.3713	rs1713985	21909106	4	56920284	rs1713985-G	rs1713985	0.29	2e-08	1.3	[1.19-1.42]	Age-related macular degeneration	0.2775
16_85944439	a	g	0.0341	0.0303	0.2607	rs391525	21131588	16	85910833	rs391525-?	rs391525	0.66	3e-09	1.56	[1.35-1.82]	Chronic lymphocytic leukemia	0.2926
1_152300817	a	g	0.0242	0.0284	0.3931	rs3126085	21666691	1	152328341	rs3126085-A	rs3126085	0.58	6e-12	1.22	[NR]	Atopic dermatitis	0.4164
11_60832282	t	c	-0.0247	0.0429	0.5648	rs650258	21833088	11	61064810	rs650258-G	rs650258	NR	2e-11	1.12	[1.1-1.13]	Multiple sclerosis	0.1137
22_37258503	t	c	0.04	0.0401	0.3178	rs4821544	22197932	22	36862461	rs4821544-C	rs4821544	0.29	6e-06	1.09	[1.05-1.13]	Atopic dermatitis	0.1391
16_9862556	t	g	-0.0097	0.0352	0.7831	rs11866328	22004137	16	9768699	rs11866328-G	rs11866328	NR	2e-08	1.68	[1.40-2.02]	Hepatitis B	0.192
10_11720308	a	g	0.0274	0.0323	0.3976	rs7920721	24162737	10	11678309	rs7920721-G	rs7920721	0.387	3e-07	1.07	[1.04-1.10]	Alzheimer's disease (late onset)	0.2433
22_42670965	t	c	-0.0289	0.0295	0.3282	rs134882	20889312	22	42274959	rs134882-?	rs134882	NR	7e-06	1.22	[NR]	Bipolar disorder and schizophrenia	0.3278
5_102608924	a	g	0.0029	0.0314	0.926	rs2561477	24390342	5	103273223	rs2561477-G	rs2561477	0.69	1e-10	1.09	[1.06-1.12]	Rheumatoid arthritis	0.2611
4_25417244	t	c	0.0271	0.0302	0.3686	rs3816587	17554300	4	25415622	rs3816587-C	rs3816587	0.41	9e-06	1.09	[0.96-1.25]	Rheumatoid arthritis	0.3083
14_29249349	t	g	-0.0297	0.0413	0.4721	rs2038256	20802204	14	28780143	rs2038256-?	rs2038256	NR	2e-06	NR	NR	Multiple sclerosis--Brain Glutamate Levels	0.1297
2_30445026	t	c	0.0325	0.0284	0.2511	rs7579944	21383967	2	30222160	rs7579944-?	rs7579944	NR	1e-08	NR	NR	Celiac disease and Rheumatoid arthritis	0.381
3_142431000	c	g	-0.0261	0.0394	0.5073	rs3773506	21490949	3	142712158	rs3773506-C	rs3773506	0.06	9e-06	1.81	[1.39-2.35]	Type 2 diabetes	0.1443
2_163124051	t	c	-0.0329	0.035	0.348	rs1990760	19430480	2	162267541	rs1990760-?	rs1990760	NR	7e-09	NR	NR	Type 1 diabetes	0.1926
18_46395022	a	g	0.0259	0.0278	0.3522	rs7240004	23128233	18	48868651	rs7240004-A	rs7240004	0.616	1e-09	1.06	[1.026-1.088]	Inflammatory bowel disease	0.4502
18_40673380	a	g	0.0198	0.0291	0.4963	rs12456492	22451204	18	43093415	rs12456492-?	rs12456492	NR	2e-10	1.19	[NR]	Parkinson's disease	0.4146
9_11951222	a	c	-0.0244	0.0375	0.5153	rs1929412	24529757	9	11951222	rs1929412-?	rs1929412	NR	8e-06	NR	NR	Amyotrophic lateral sclerosis (sporadic)	0.1579
3_312349	t	c	0.049	0.0479	0.3064	rs6764363	21658281	3	270666	rs6764363-?	rs6764363	0.36	6e-06	1.19	[1.10-1.28]	Sudden cardiac arrest	0.09117
19_5022604	t	c	0.0356	0.0327	0.2759	rs263063	24024966	19	5022593	rs263063-T	rs263063	0.08	6e-06	1.63	[1.32-2.01]	Periodontitis (CDC/AAP)	0.2289
14_38066575	a	g	0.0201	0.0371	0.5876	rs12587630	24024966	14	37597370	rs12587630-A	rs12587630	0.98	7e-06	2.69	[1.75-4.15]	Periodontitis (CDC/AAP)	0.1612
11_72373496	t	g	0.0172	0.0309	0.5776	rs3781913	22446963	11	72662452	rs3781913-T	rs3781913	0.69	6e-10	1.12	[1.08-1.16]	Rheumatoid arthritis	0.2763
17_56448297	t	c	0.0244	0.0285	0.3912	rs2257205	20686608	17	58370936	rs2257205-A	rs2257205	0.33	8e-06	1.38	[1.20-1.59]	Pancreatic cancer	0.3694
2_49955497	a	c	-0.0159	0.0374	0.6704	rs17039212	19165918	2	49728359	rs17039212-?	rs17039212	0.1	9e-06	NR	NR	Systemic lupus erythematosus	0.1642
14_104509076	t	c	0.0092	0.0309	0.7654	rs11622475	21254220	14	104042739	rs11622475-?	rs11622475	NR	2e-06	NR	NR	Bipolar disorder	0.2926
11_126281897	a	g	0.0115	0.0278	0.6793	rs4937126	21378990	11	126412002	rs4937126-G	rs4937126	0.69	5e-06	1.06	[1.04-1.09]	Coronary heart disease	0.4809
11_69234494	t	c	0.0229	0.0278	0.4102	rs4980785	22010048	11	69419726	rs4980785-?	rs4980785	NR	2e-06	NR	NR	Renal cell carcinoma	0.4876
2_219279097	a	g	-0.0543	0.0317	0.08677	rs7607369	22959728	2	218414374	rs7607369-A	rs7607369	0.42	7e-06	1.15	[1.08-1.24]	Amyotrophic lateral sclerosis	0.758294
9_139269338	t	c	-0.003	0.0303	0.9199	rs10781500	19915572	9	136374886	rs10781500-?	rs10781500	NR	7e-06	NR	NR	Ulcerative colitis	0.294
7_28391142	a	g	0.0419	0.0312	0.1786	rs11765845	21441570	7	28351523	rs11765845-A	rs11765845	0.29	7e-06	1.02	[NR]	Diabetic retinopathy	0.668246
5_96244549	t	c	-0.0218	0.0302	0.4702	rs2549794	21102463	5	96908845	rs2549794-C	rs2549794	0.409	1e-10	1.05	[1.02-1.09]	Crohn's disease	0.2958
9_132939792	c	g	0.0222	0.0281	0.4303	rs4836694	23535033	9	130177513	rs4836694-?	rs4836694	0.11	7e-07	0.21	unit decrease	Alzheimer's disease (cognitive decline)	0.3939
14_58200725	a	g	0.0458	0.0395	0.2467	rs1092015	20889312	14	57734007	rs1092015-?	rs1092015	NR	8e-06	2.04	[NR]	Bipolar disorder and schizophrenia	0.1397
15_61870943	t	c	-0.0151	0.0314	0.6308	rs12592967	22688191	15	61578744	rs12592967-?	rs12592967	NR	3e-07	1.1	[NR]	Schizophrenia	0.2712
1_228703289	a	g	0.0496	0.0457	0.2773	rs1925714	24057671	1	228515588	rs1925714-G	rs1925714	0.86	2e-07	2.86	[NR]	Tuberculosis	0.09929
1_191559356	a	t	0.0537	0.0474	0.2569	rs10801047	17554261	1	191590226	rs10801047-?	rs10801047	0.08	3e-08	1.47	[1.22-1.76]	Crohn's disease	0.09665
13_42754522	t	c	0.0243	0.0278	0.3818	rs4142110	22396660	13	42180386	rs4142110-?	rs4142110	NR	5e-09	1.14	[1.09-1.19]	Nephrolithiasis	0.4773
6_32961361	a	g	0.0117	0.033	0.7229	rs9500927	21804548	6	32993584	rs9500927-T	rs9500927	0.26	4e-09	1.13	[1.09-1.18]	Asthma	0.2281
1_18795255	t	c	-0.028	0.0287	0.3292	rs3007729	21441570	1	18468761	rs3007729-T	rs3007729	0.65	5e-06	1.35	[NR]	Diabetic retinopathy	0.362
7_88599785	a	t	-0.0268	0.0302	0.3761	rs3899697	24700089	7	88970471	rs3899697-A	rs3899697	0.2787	9e-06	1.95	[1.449-2.621]	Cervical cancer	0.2928
20_60106873	a	g	0.047	0.0626	0.4528	rs116896199	24322204	20	61531817	rs116896199-?	rs116896199	NR	5e-06	NR	NR	Bipolar disorder (body mass index interaction)	0.0592417
10_118575606	a	g	-0.0375	0.0404	0.3535	rs740363	17903304	10	116816095	rs740363-?	rs740363	NR	9e-06	NR	NR	Heart failure	0.1426
19_41302706	t	c	-0.0346	0.0291	0.2353	rs7937	22080838	19	40796801	rs7937-?	rs7937	NR	3e-09	1.37	[1.20-1.59]	Chronic obstructive pulmonary disease	0.3514
7_2298227	t	c	0.0185	0.0277	0.5046	rs2398668	20889312	7	2258592	rs2398668-?	rs2398668	NR	7e-06	1.23	[NR]	Bipolar disorder and schizophrenia	0.486
5_176784512	a	g	0.0096	0.0381	0.801	rs4075958	21833088	5	177357511	rs4075958-A	rs4075958	NR	5e-07	1.09	[1.08-1.11]	Multiple sclerosis	0.1615
14_24883887	a	g	0.0196	0.0638	0.7587	rs8017377	24097068	14	24414681	rs8017377-A	rs8017377	0.46	3e-15	0.03	[NR] unit increase	HDL/LDL cholesterol	0.05262
2_58094873	a	c	0.0145	0.0292	0.6199	rs2717068	22949513	2	57867738	rs2717068-T	rs2717068	0.412	4e-07	1.27	[1.16-1.40]	Epilepsy (generalized)	0.663507
3_180551214	t	c	0.0067	0.0394	0.8641	rs1879248	21926974	3	180833426	rs1879248-?	rs1879248	NR	7e-06	1.07	[1.04-1.11]	Schizophrenia	0.1403
9_117260834	t	c	-0.0048	0.0281	0.8656	rs10982256	21254220	9	114498554	rs10982256-?	rs10982256	NR	9e-06	NR	NR	Bipolar disorder	0.4228
11_92698427	c	g	-0.0267	0.0284	0.3462	rs10830962	22399527	11	92965261	rs10830962-G	rs10830962	0.4	5e-16	0.12	[NR] mmol/l increase	Metabolic syndrome	0.419431
2_180566678	a	g	0.0181	0.0279	0.5158	rs16866933	21658281	2	179701951	rs16866933-?	rs16866933	0.09	6e-14	1.69	[1.48-1.93]	Sudden cardiac arrest	0.4206
5_178134921	t	g	-0.026	0.0374	0.4872	rs55709601	24529757			kgp513891-?	rs55709601	NR	3e-07	NR	NR	Amyotrophic lateral sclerosis (sporadic)	0.187
22_22845240	t	c	-0.0293	0.0379	0.4401	rs5751168	22219177	22	22490916	rs5751168-?	rs5751168	NR	4e-06	1.44	[1.23-1.67]	Prostate cancer (gene x gene interaction)	0.774882
2_227093745	t	c	-0.0323	0.0523	0.537	rs2943641	19734900	2	226229029	rs2943641-C	rs2943641	0.63	9e-12	1.19	[1.13-1.25]	Type 2 diabetes and other traits	0.0779
6_32308908	a	g	0.0395	0.0406	0.331	rs9469099	23042114	6	32341131	rs9469099-G	rs9469099	0.909	5e-19	1.61	[1.44-1.80]	Atopic dermatitis	0.1364
9_110156300	t	c	0.046	0.0458	0.3147	rs817826	23023329	9	107394019	rs817826-C	rs817826	0.084	5e-14	1.41	[1.29-1.54]	Prostate cancer	0.1015
6_31258837	a	g	-0.0275	0.0293	0.3478	rs9468925	20526339	6	31291060	rs9468925-?	rs9468925	0.617	2e-33	1.35	[1.28-1.41]	Vitiligo	0.3561
6_2355675	t	c	0.0216	0.0278	0.4366	rs2505675	24057671	6	2355441	rs2505675-T	rs2505675	0.85	4e-06	4.55	[NR]	Tuberculosis	0.4291
19_19407718	t	c	0.0389	0.0482	0.4193	rs10401969	24097068	19	19296909	rs10401969-C	rs10401969	0.09	3e-54	0.12	[NR] unit decrease	HDL/LDL cholesterol	0.0908
2_12968900	a	g	-0.0263	0.0487	0.5895	rs10180496	23064961	2	12828774	rs10180496-?	rs10180496	NR	1e-07	NR	NR	Dental caries	0.08972
5_145749535	a	g	0.0248	0.0275	0.3676	rs7718446	23793025	5	146369972	rs7718446-?	rs7718446	0.72	4e-06	1.11	[1.06-1.16]	Migraine without aura	0.4514
11_102733163	t	c	0.0307	0.0554	0.5801	rs12808148	22832961	11	102862432	rs12808148-?	rs12808148	NR	1e-06	1.23	[NR]	Alzheimer's disease	0.06736
2_208489101	a	c	-0.0075	0.0364	0.836	rs4234080	24529757	2	207624377	rs4234080-?	rs4234080	NR	2e-07	NR	NR	Amyotrophic lateral sclerosis (sporadic)	0.1769
14_103563195	a	g	-0.0231	0.0285	0.4192	rs8017161	21399635	14	103096858	rs8017161-A	rs8017161	0.4	3e-13	1.22	[1.16-1.27]	Primary biliary cirrhosis	0.3854
7_143110762	a	g	-0.0343	0.0277	0.2154	rs11771145	24162737	7	143413669	rs11771145-G	rs11771145	0.662	1e-13	1.11	[1.08-1.14]	Alzheimer's disease (late onset)	0.4769
1_232155151	t	g	-0.0338	0.0378	0.3708	rs16856202	19451621	1	232019405	rs16856202-C	rs16856202	0.04	8e-06	2	[NR]	Amyotrophic lateral sclerosis	0.1594
3_141102833	a	g	-0.0202	0.0292	0.489	rs6763931	21743467	3	141383991	rs6763931-T	rs6763931	0.45	2e-08	1.04	[1.01-1.07]	Prostate cancer	0.3323
3_172843277	t	g	-0.028	0.0591	0.6361	rs11720607	22219177	3	173125487	rs11720607-?	rs11720607	NR	5e-06	1.37	[1.20-1.59]	Prostate cancer (gene x gene interaction)	0.05999
6_32336187	t	c	-0.0325	0.0452	0.4714	rs3129934	22457343	6	32368410	rs3129934-T	rs3129934	0.1	7e-16	2.34	[1.90-2.87]	Multiple sclerosis	0.09946
15_58678512	t	c	-0.0319	0.0369	0.3883	rs10468017	21386085	15	58386313	rs10468017-C	rs10468017	NR	6e-08	0.16	[0.10-0.22] unit increase	Metabolic syndrome (bivariate traits)	0.1762
17_38121993	a	g	0.0309	0.0281	0.2714	rs3894194	20860503	17	39965740	rs3894194-A	rs3894194	0.45	5e-09	1.17	[1.11-1.23]	Asthma	0.521327
19_44614208	t	c	0.0238	0.0279	0.3936	rs2061333	19118814	19	44110055	rs2061333-?	rs2061333	NR	2e-06	NR	NR	Alzheimer's disease	0.4389
3_182760073	t	g	-0.0112	0.0286	0.6954	rs10513789	21738487	3	183042285	rs10513789-T	rs10513789	0.8	3e-10	1.25	[1.16-1.33]	Parkinson's disease	0.3767
6_90958231	c	g	-0.0229	0.0281	0.4145	rs11755527	19430480	6	90248512	rs11755527-?	rs11755527	NR	5e-08	NR	NR	Type 1 diabetes	0.4117
9_81952128	t	c	-0.0532	0.0473	0.2606	rs13292136	20581827	9	79337213	rs13292136-C	rs13292136	NR	3e-08	1.11	[1.07-1.15]	Type 2 diabetes	0.09383
6_129783642	t	c	0.0337	0.0284	0.2352	rs7755729	24529757	6	129462497	rs7755729-?	rs7755729	NR	3e-06	NR	NR	Amyotrophic lateral sclerosis (sporadic)	0.3921
6_32590925	a	g	0.0276	0.0379	0.4677	rs3129763	21779181	6	32623148	rs3129763-?	rs3129763	0.25	1e-11	1.65	[1.42-1.91]	Systemic sclerosis	0.172986
9_80037250	t	g	-0.0208	0.0383	0.5865	rs56308904	24529757			kgp4589129-?	rs56308904	NR	4e-06	NR	NR	Amyotrophic lateral sclerosis (sporadic)	0.1585
9_33799370	t	c	-0.0092	0.0309	0.7651	rs216345	18711365	9	33799372	rs216345-T	rs216345	0.37	4e-06	1.15	[NR]	Bipolar disorder	0.2677
4_111734136	t	c	-0.0193	0.0285	0.4993	rs3853444	24778558	4	110812980	rs3853444-G	rs3853444	NR	5e-06	7.69	[2.70-20.0]	Coronary heart disease	0.4008
15_38511983	c	g	0.0267	0.0408	0.5127	rs16966460	18711365	15	38219782	rs16966460-G	rs16966460	0.1	4e-06	1.26	[NR]	Bipolar disorder	0.1302
1_20171860	a	g	0.0194	0.0308	0.5292	rs6426833	23128233	1	19845367	rs6426833-A	rs6426833	0.542	2e-68	1.27	[1.221-1.31]	Ulcerative colitis	0.283
7_50305863	t	g	-0.035	0.0302	0.2461	rs4917014	19838193	7	50266267	rs4917014-A	rs4917014	0.68	3e-23	1.39	[1.30-1.47]	Systemic lupus erythematosus	0.3
13_44637405	a	g	0.0362	0.0351	0.3029	rs9567349	22219177	13	44063269	rs9567349-?	rs9567349	NR	4e-06	1.64	[1.33-2.04]	Prostate cancer (gene x gene interaction)	0.1965
13_79550934	t	c	0.0539	0.0358	0.1323	rs7319358	20848476	13	78976799	rs7319358-A	rs7319358	NR	3e-06	NR	NR	Ulcerative colitis	0.201422
19_5080647	t	c	0.0206	0.0314	0.5124	rs11673509	24024966	19	5080636	rs11673509-T	rs11673509	0.08	6e-06	1.66	[1.34-2.07]	Periodontitis (CDC/AAP)	0.2447
11_13996155	a	c	0.0087	0.028	0.7575	rs1819084	24057671	11	13974608	rs1819084-C	rs1819084	0.71	9e-06	6.25	[NR]	Tuberculosis	0.4158
8_81308150	a	t	-0.011	0.0296	0.7095	rs7000782	22197932	8	80395915	rs7000782-A	rs7000782	0.43	1e-06	1.09	[1.05-1.13]	Atopic dermatitis	0.3303
10_64398466	t	c	0.0059	0.0283	0.836	rs10995251	23042114	10	62638706	rs10995251-C	rs10995251	0.511	6e-20	1.28	[1.22-1.36]	Atopic dermatitis	0.3789
10_90749963	a	g	-0.0151	0.0277	0.5851	rs1800682	24292274	10	88990206	rs1800682-A	rs1800682	0.54	2e-08	1.25	[NR]	Chronic lymphocytic leukemia	0.4235
21_42746081	t	c	-0.0239	0.0351	0.4946	rs45430	21983787	21	41374154	rs45430-?	rs45430	0.61	3e-09	1.14	[1.09-1.18]	Melanoma	0.1819
13_108668547	t	c	-0.0253	0.0298	0.396	rs12871532	23453885	13	108016199	rs12871532-T	rs12871532	NR	1e-06	1.06	[1.04-1.09]	Autism spectrum disorder, attention deficit-hyperactivity disorder, bipolar disorder, major depressive disorder, and schizophrenia (combined)	0.3246
5_150478318	a	g	-0.0568	0.0478	0.2343	rs17728338	19169254	5	151098757	rs17728338-A	rs17728338	0.054	1e-20	1.59	[NR]	Psoriasis	0.09048
10_50042951	a	g	0.037	0.0366	0.3115	rs877819	23273568	10	48834906	rs877819-A	rs877819	0.18	8e-09	1.46		Systemic lupus erythematosus	0.1691
22_44394402	t	c	-0.0183	0.0287	0.5238	rs2073080	22719876	22	43998522	rs2073080-T	rs2073080	0.458	8e-07	1.47	[1.26-1.71]	Nonalcoholic fatty liver disease	0.3725
1_44319373	a	g	0.0056	0.0318	0.8608	rs3011225	22959728	1	43853701	rs3011225-G	rs3011225	0.22	7e-08	NR	NR	Amyotrophic lateral sclerosis (age of onset)	0.2505
6_31919917	t	c	-0.0634	0.0623	0.3088	rs522162	23577725	6	31952140	rs522162-?	rs522162	0.93	3e-07	2.38	[1.69-3.33]	Age-related macular degeneration (extreme sampling)	0.05363
19_52372976	t	c	-0.0243	0.0301	0.42	rs10411161	21424380	19	51869723	rs10411161-T	rs10411161	0.13	7e-06	1.42	[1.22-1.65]	Breast cancer	0.3019
9_102723692	t	c	-0.033	0.0299	0.2691	rs10760706	20596022	9	99961410	rs10760706-G	rs10760706	0.31	4e-07	1.32	[1.19-1.47]	Alopecia areata	0.3038
9_17731921	t	g	0.0297	0.0281	0.2916	rs1536076	22451204	9	17731923	rs1536076-?	rs1536076	NR	5e-07	1.16	[NR]	Parkinson's disease	0.4027
2_102986222	a	g	0.0332	0.0418	0.4274	rs3771166	20860503	2	102369762	rs3771166-G	rs3771166	0.62	3e-09	1.15	[1.10-1.20]	Asthma	0.1231
16_9675246	t	g	-0.0078	0.0275	0.7771	rs12325410	23453885	16	9581389	rs12325410-T	rs12325410	NR	1e-06	1.09	[1.05-1.13]	Autism spectrum disorder, attention deficit-hyperactivity disorder, bipolar disorder, major depressive disorder, and schizophrenia (combined)	0.4926
21_31146169	a	c	0.0093	0.0297	0.7548	rs455804	22807686	21	29773850	rs455804-C	rs455804	0.66	5e-10	1.19	[1.12-1.25]	Hepatocellular carcinoma	0.3238
11_47275064	a	g	-0.0117	0.0302	0.6977	rs10838681	22399527	11	47253513	rs10838681-G	rs10838681	0.64	1e-09	0.08	[NR] mmol/l decrease	Metabolic syndrome	0.3114
3_49701983	a	g	0.0476	0.0612	0.4359	rs9858542	19915572	3	49664550	rs9858542-?	rs9858542	NR	7e-09	NR	NR	Ulcerative colitis	0.05429
3_52733106	t	c	0.0346	0.03	0.2489	rs6765687	23453885	3	52699090	rs6765687-T	rs6765687	NR	5e-06	1.07	[1.04-1.11]	Autism spectrum disorder, attention deficit-hyperactivity disorder, bipolar disorder, major depressive disorder, and schizophrenia (combined)	0.2879
7_146887868	a	g	0.0404	0.0452	0.3708	rs17170356	24939585	7	147190776	rs17170356-?	rs17170356	NR	4e-06	0.15	[NR] unit increase	Age-related hearing impairment	0.163507
10_68165267	t	c	0.0149	0.0279	0.5933	rs2441755	23064961	10	66405509	rs2441755-?	rs2441755	NR	4e-06	NR	NR	Dental caries	0.4241
17_2171637	a	c	-0.0426	0.043	0.3218	rs17761864	22960999	17	2268343	rs17761864-A	rs17761864	0.14	2e-11	1.21	[1.14-1.28]	Esophageal cancer (squamous cell)	0.1289
2_17775032	a	g	0.0096	0.0429	0.8227	rs4038131	22005930	2	17593765	rs4038131-?	rs4038131	NR	6e-07	1.54	[NR]	Alzheimer's disease	0.109
1_206946634	a	g	-0.0086	0.0295	0.7714	rs1800871	20622879	1	206773289	rs1800871-T	rs1800871	0.31	1e-14	1.45	[1.32-1.60]	Behcet's disease	0.3206
18_52752700	t	c	-0.0234	0.0283	0.409	rs4801131	23974872	18	55085469	rs4801131-C	rs4801131	0.582	1e-08	1.08	[1.05-1.11]	Schizophrenia	0.3929
2_155226677	t	c	0.0286	0.0284	0.3153	rs707040	21658281	2	154370165	rs707040-?	rs707040	0.38	6e-06	1.17	[1.10-1.26]	Sudden cardiac arrest	0.3679
2_65758525	t	c	0.0101	0.0289	0.7267	rs3845817	21926972	2	65531391	rs3845817-T	rs3845817	NR	2e-06	1.1	[NR]	Bipolar disorder	0.3384
1_72765116	a	g	0.0312	0.0523	0.5516	rs2568958	23563607	1	72299433	rs2568958-A	rs2568958	0.61	4e-16	1.06	[NR]	Obesity	0.08011
8_103578874	t	g	0.0438	0.0447	0.3273	rs2511714	23770605	8	102566646	rs2511714-G	rs2511714	0.41	5e-08	1.19	[1.12-1.27]	Chronic lymphocytic leukemia	0.1021
3_128038373	a	c	0.0086	0.0278	0.7559	rs10934853	19767754	3	128319530	rs10934853-A	rs10934853	0.28	3e-10	1.12	[1.08-1.16]	Prostate cancer	0.4476
18_39940966	a	g	-0.0294	0.0302	0.3295	rs346452	24024966	18	42361001	rs346452-?	rs346452	0.54	2e-06	1.32	[1.18-1.47]	Periodontitis (PAL4Q3)	0.2891
4_55482818	t	c	0.0323	0.0297	0.278	rs2537859	19416921	4	54616651	rs2537859-T	rs2537859	0.6	4e-06	1.16	[1.09-1.24]	Bipolar disorder	0.443128
6_32158319	a	g	0.0063	0.0354	0.8577	rs176095	23042114	6	32190542	rs176095-T	rs176095	0.81	8e-20	1.4	[1.30-1.51]	Atopic dermatitis	0.2168
10_53681794	t	g	-0.0205	0.0279	0.4629	rs11000137	23793025	10	51922034	rs11000137-T	rs11000137	0.17	3e-06	1.07	[1.04-1.10]	Migraine	0.4861
22_40654276	t	c	0.0189	0.0283	0.504	rs12628051	22219177	22	40258272	rs12628051-?	rs12628051	NR	3e-06	1.3	[1.17-1.46]	Prostate cancer (gene x gene interaction)	0.4012
2_116241186	a	g	0.0326	0.0292	0.2642	rs1375144	21254220	2	115483610	rs1375144-?	rs1375144	NR	2e-06	NR	NR	Bipolar disorder	0.3263
4_68064440	t	c	0.0401	0.0498	0.4208	rs10518025	19010793	4	67198722	rs10518025-?	rs10518025	0.14	4e-06	NR	NR	Multiple sclerosis (severity)	0.07631
11_96023427	a	g	0.0148	0.03	0.6216	rs483905	23128233	11	96290263	rs483905-A	rs483905	0.292	1e-08	1.06	[1.017-1.096]	Ulcerative colitis	0.307
13_111030578	a	g	0.0042	0.0284	0.8823	rs7319311	20889312	13	110378231	rs7319311-?	rs7319311	NR	4e-06	1.25	[NR]	Bipolar disorder and schizophrenia	0.3744
2_25492467	a	g	0.0274	0.0313	0.3817	rs13428812	21102463	2	25269598	rs13428812-G	rs13428812	0.326	9e-10	1.06	[1.03-1.10]	Crohn's disease	0.2514
3_156950579	t	c	0.0393	0.0488	0.4212	rs9866141	21441570	3	157232790	rs9866141-T	rs9866141	0.04	9e-07	1.02	[NR]	Diabetic retinopathy	0.0907
7_88596385	a	g	-0.0291	0.034	0.3926	rs6959888	21079607	7	88967071	rs6959888-?	rs6959888	0.11	2e-06	NR	NR	Anorexia nervosa	0.2069
18_52752017	a	g	-0.0253	0.0282	0.3702	rs12966547	21926974	18	55084786	rs12966547-G	rs12966547	0.58	3e-08	1.4	[1.28-1.52]	Schizophrenia	0.3987
10_43341105	t	c	-0.0412	0.0409	0.314	rs2142991	21685912	10	42845657	rs2142991-?	rs2142991	0.17	3e-07	1.3	[1.18-1.44]	Progressive supranuclear palsy	0.1333
6_32363844	t	c	-0.0007	0.0398	0.9869	rs9268480	19915573	6	32396067	rs9268480-G	rs9268480	0.91	3e-06	1.82	[1.43-2.33]	Ulcerative colitis	0.14218
5_1279790	t	c	0.0043	0.0361	0.9057	rs10069690	24325915	5	1279675	rs10069690-A	rs10069690	NR	1e-07	1.24	[1.14-1.34]	Breast cancer (estrogen-receptor negative, progesterone-receptor negative, and human epidermal growth factor-receptor negative)	0.1757
19_44932972	t	c	-0.0162	0.03	0.588	rs1434579	20694014	19	44428797	rs1434579-?	rs1434579	0.06	4e-06	1.46	[1.20-1.70]	Tuberculosis	0.2856
16_20680206	t	c	0.0009	0.0399	0.9825	rs433598	20185149	16	20668884	rs433598-T	rs433598	NR	3e-06	1.13	[NR]	Schizophrenia	0.1387
18_11494199	t	c	-0.0291	0.0312	0.3514	rs1455244	23212062	18	11494200	rs1455244-?	rs1455244	NR	3e-06	0.06	[NR] unit decrease	Schizophrenia	0.2811
10_75421208	a	g	0.0198	0.0285	0.4862	rs10824026	22544366	10	73661450	rs10824026-A	rs10824026	0.84	4e-09	1.15	[1.10-1.20]	Atrial fibrillation	0.3822
1_209712889	t	c	0.0271	0.0288	0.3481	rs6703183	23624525	1	209539544	rs6703183-A	rs6703183	0.3416	3e-08	1.31	[NR]	Amyotrophic lateral sclerosis	0.3598
1_24431956	a	g	0.0283	0.0293	0.3337	rs3934861	23092984	1	24105466	rs3934861-?	rs3934861	NR	4e-06	1.25	[NR]	Bipolar disorder (mood-incongruent)	0.3256
4_82462597	t	c	0.026	0.0446	0.5593	rs1822818	23377640	4	81541443	rs1822818-T	rs1822818	0.87	6e-06	1.77	[1.53-2.02]	Major depressive disorder	0.08428
18_57852587	t	c	0.0105	0.0341	0.7579	rs476828	23563609	18	60185354	rs476828-C	rs476828	0.24	9e-14	1.33	[1.23-1.43]	Obesity (early onset extreme)	0.216
6_41154650	t	c	0.0042	0.0292	0.8855	rs9381040	24162737	6	41186912	rs9381040-C	rs9381040	0.703	6e-07	1.08	[1.04-1.1]	Alzheimer's disease (late onset)	0.3514
5_151344558	a	g	0.0356	0.0292	0.223	rs170020	21787189	5	151964997	rs170020-C	rs170020	NR	4e-06	2.96	[1.80-.5.00]	Interstitial lung disease	0.3328
1_44117006	t	g	-0.0277	0.0324	0.3925	rs660899	22322875	1	43651335	rs660899-?	rs660899	NR	4e-06	7.22	[3.12-16.70]	Hypertension risk in short sleep duration	0.2329
20_46779235	t	c	-0.0179	0.0322	0.5787	rs11086243	21441931	20	48150492	rs11086243-T	rs11086243	0.23	3e-06	1.37	[1.20-1.57]	Nephrotic syndrome (acquired)	0.2475
5_26723783	a	c	-0.0174	0.0354	0.6243	rs4479806	21079607	5	26723674	rs4479806-?	rs4479806	0.1	8e-06	NR	NR	Anorexia nervosa	0.227488
9_955794	t	c	0.0149	0.0338	0.6602	rs364477	23377640	9	955794	rs364477-C	rs364477	0.215493	4e-06	1.69	[1.47-1.92]	Major depressive disorder	0.2235
22_23922983	a	g	0.0215	0.0379	0.57	rs140174	21448238	22	23580796	rs140174-G	rs140174	0.26	8e-06	1.08	[NR]	Migraine	0.78436
6_31074030	a	c	-0.0232	0.0294	0.4313	rs6457327	20639881	6	31106253	rs6457327-C	rs6457327	0.56	7e-06	1.47	[1.27-1.72]	Follicular lymphoma	0.3399
8_19849757	a	g	0.0371	0.0469	0.4291	rs17091905	21943158	8	19992246	rs17091905-A	rs17091905	0.12	5e-15	0.17	[0.13-0.22] mmol/l decrease	Cardiovascular disease risk factors	0.09609
17_56584205	a	c	0.0276	0.0276	0.3184	rs2302189	21940522	17	58506844	rs2302189-?	rs2302189	NR	8e-06	1.33	[-0.76720-3.42720]	Dental caries	0.4839
3_186666461	t	c	0.0121	0.035	0.7295	rs16861329	24509480	3	186948673	rs16861329-C	rs16861329	0.85	9e-06	1.03	[0.96-1.10]	Type 2 diabetes	0.1904
9_18109235	a	t	0.0063	0.0296	0.8315	rs2210327	20445134	9	18109237	rs2210327-?	rs2210327	0.19	7e-07	3.14	[0.99-10.00]	Heart failure	0.336493
2_75926565	t	c	-0.0443	0.0285	0.121	rs2298948	22745009	2	75699439	rs2298948-C	rs2298948	0.29	5e-08	NR	NR	Hippocampal atrophy	0.3805
13_95874956	t	c	-0.0048	0.0291	0.8693	rs1926657	17903305	13	95222702	rs1926657-?	rs1926657	NR	2e-06	NR	NR	Breast cancer	0.3523
1_220973563	t	c	0.0086	0.0378	0.8192	rs2642442	24097068	1	220800221	rs2642442-C	rs2642442	0.33	5e-11	0.04	[NR] unit decrease	HDL/LDL cholesterol	0.819905
16_90066936	a	c	-0.0063	0.0318	0.8423	rs4785763	19578364	16	90000528	rs4785763-A	rs4785763	0.32	6e-22	1.36	[1.28-1.45]	Melanoma	0.2528
6_29942083	t	c	0.0206	0.0315	0.5133	rs3823355	20410501	6	29974306	rs3823355-T	rs3823355	0.29	9e-23	1.5	[1.39-1.63]	Vitiligo	0.3713
7_14898282	t	c	0.0257	0.0277	0.3535	rs17168486	24509480	7	14858657	rs17168486-T	rs17168486	0.19	3e-07	1.13	[1.07-1.19]	Type 2 diabetes	0.4475
4_113311790	a	c	0.0152	0.0309	0.6231	rs4833407	22484627	4	112390634	rs4833407-?	rs4833407	NR	1e-06	1.11	[1.065-1.160]	Obesity	0.2788
2_24692809	c	g	-0.0097	0.0294	0.7421	rs2165738	18978792	2	24469940	rs2165738-C	rs2165738	0.27	4e-06	1.07	[1.01-1.13]	Type 1 diabetes	0.3273
3_6377695	a	t	0.0115	0.0287	0.6879	rs271066	22005931	3	6336008	rs271066-?	rs271066	NR	3e-06	NR	NR	Alzheimer's disease (age of onset)	0.490521
15_62404382	t	c	0.0005	0.0325	0.9874	rs1436955	20862305	15	62112183	rs1436955-C	rs1436955	0.73	7e-07	1.13	[1.08-1.19]	Type 2 diabetes	0.2357
15_97002653	a	g	0.0312	0.0286	0.2749	rs11637980	22219177	15	96459423	rs11637980-?	rs11637980	NR	2e-06	1.47	[1.27-1.72]	Prostate cancer (gene x gene interaction)	0.3665
2_181513729	a	g	-0.0272	0.0347	0.4334	rs918959	21408207	2	180649002	rs918959-?	rs918959	0.91	2e-06	1.72	[1.39-2.17]	Systemic lupus erythematosus	0.2026
2_111728482	t	c	0.0218	0.0287	0.446	rs4849303	24743840	2	110970905	rs4849303-?	rs4849303	0.47-0.54	1e-06	1.12	[1.08-1.18]	Colorectal cancer (diet interaction)	0.372
3_178341582	a	g	0.0242	0.0275	0.3775	rs2054399	22688191	3	178623794	rs2054399-?	rs2054399	NR	1e-06	1.22	[NR]	Bipolar disorder and schizophrenia	0.4801
16_68674788	a	g	0.0167	0.0342	0.6259	rs6499188	21297633	16	68640885	rs6499188-A	rs6499188	0.75	4e-08	1.14	[1.09-1.20]	Ulcerative colitis	0.2004
6_31240431	t	g	0.0168	0.0324	0.6038	rs2074488	23144326	6	31272654	rs2074488-T	rs2074488	0.13	2e-10	NR	NR	Chronic obstructive pulmonary disease-related biomarkers	0.2422
2_55156630	a	g	-0.0185	0.0328	0.5713	rs6726292	19553259	2	54929493	rs6726292-G	rs6726292	0.73	1e-06	1.39	[1.22-1.59]	Obesity (extreme)	0.2347
17_59456589	t	c	-0.01	0.0281	0.7212	rs9895661	20383146	17	61379228	rs9895661-C	rs9895661	0.19	1e-15	0.01	[0.007-0.015] ml/min/1.73 m2 decrease	Chronic kidney disease	0.5
6_82193109	t	c	0.012	0.0331	0.7157	rs17530068	23535733	6	81483392	rs17530068-C	rs17530068	0.237	3e-06	1.09	[1.05-1.13]	Breast cancer	0.2205
11_125905258	t	c	0.0412	0.0388	0.2878	rs472926	22881374	11	126035363	rs472926-C	rs472926	0.15	3e-06	NR	NR	Alzheimer's disease (late onset)	0.1544
15_40595627	a	g	-0.005	0.0355	0.8878	rs1869901	21926974	15	40303426	rs1869901-?	rs1869901	NR	3e-06	1.07	[1.04-1.09]	Schizophrenia	0.1884
14_37132769	a	g	-0.013	0.0303	0.6687	rs2236007	23535729	14	36663564	rs2236007-G	rs2236007	0.79	2e-13	1.08	[1.05-1.1]	Breast cancer	0.2825
8_2040104	t	c	0.0274	0.0283	0.3339	rs2235121	20889312	8	2092276	rs2235121-?	rs2235121	NR	8e-06	1.22	[NR]	Bipolar disorder and schizophrenia	0.42891
6_14103212	t	c	-0.016	0.0346	0.6445	rs74984480	24390342	6		chr6:14103212-T	chr6:14103212	0.15	3e-06	1.16	[1.09-1.24]	Rheumatoid arthritis	0.2298
21_38007943	t	c	-0.028	0.0279	0.3158	rs6517368	24388013	21	36635645	rs6517368-C	rs6517368	NR	2e-06	1.12	[1.07-1.17]	Asthma and hay fever	0.4291
11_118477367	a	g	-0.0205	0.0312	0.5114	rs498872	21531791	11	118606652	rs498872-?	rs498872	NR	5e-11	1.22	[NR]	Glioma	0.2664
1_38279987	t	c	0.0218	0.0312	0.4848	rs3748682	22493691	1	37814315	rs3748682-T	rs3748682	0.749	9e-06	1.19	[1.10-1.28]	Hypothyroidism	0.2806
10_29291898	a	t	0.0182	0.0294	0.5362	rs1612122	20038947	10	29002969	rs1612122-T	rs1612122	0.48	7e-06	1.17	[NR]	Major depressive disorder (broad)	0.3619
6_29670261	a	g	-0.014	0.0306	0.6484	rs3129055	19664746	6	29702484	rs3129055-G	rs3129055	0.31	7e-11	1.51	[1.34-1.71]	Nasopharyngeal carcinoma	0.3163
3_60289842	a	g	-0.0154	0.052	0.7665	rs10510837	21182207	3	60304113	rs10510837-?	rs10510837	0.12	4e-06	NR	NR	Asperger disorder	0.07272
6_29789171	t	c	-0.0202	0.031	0.5147	rs1610677	21653640	6	29821394	rs1610677-?	rs1610677	NR	4e-15	1.32	[1.79-1.41]	Rheumatoid arthritis	0.4247
1_220658234	t	c	-0.0366	0.0477	0.4436	rs12563333	22205951	1	220484892	rs12563333-?	rs12563333	NR	6e-08	NR	NR	Bipolar disorder	0.0924
6_113134476	a	g	0.0383	0.0488	0.4322	rs10782174	24322204	6	112813274	rs10782174-?	rs10782174	NR	2e-06	NR	NR	Bipolar disorder (body mass index interaction)	0.08721
2_22576100	a	g	-0.009	0.0381	0.8132	rs1605834	20889312	2	22353228	rs1605834-?	rs1605834	NR	8e-06	1.32	[NR]	Bipolar disorder and schizophrenia	0.1559
11_95311422	t	c	0.0187	0.047	0.691	rs4409785	22561518	11	95578258	rs4409785-C	rs4409785	0.19	2e-13	1.34	[NR]	Vitiligo	0.09485
6_20679709	a	g	0.0198	0.0277	0.4754	rs7756992	24509480	6	20679478	rs7756992-G	rs7756992	0.26	2e-26	1.2	[1.16-1.25]	Type 2 diabetes	0.4974
8_23526463	t	c	-0.0204	0.0305	0.5031	rs1512268	22923026	8	23668950	rs1512268-T	rs1512268	0.36	5e-06	1.35	[1.19-1.53]	Prostate cancer	0.28
16_52912299	t	c	-0.0061	0.0291	0.8332	rs1344484	21254220	16	52878387	rs1344484-?	rs1344484	NR	2e-06	NR	NR	Bipolar disorder	0.3345
6_31312326	t	g	-0.0663	0.0547	0.2252	rs3134792	18364390	6	31344549	rs3134792-?	rs3134792	NR	1e-09	NR	NR	Psoriasis	0.0853081
18_6567182	a	g	-0.0369	0.0528	0.4839	rs948426	22493691	18	6567183	rs948426-A	rs948426	0.602	1e-06	1.14	[1.08-1.19]	Hypothyroidism	0.06519
22_22131125	t	g	-0.0232	0.0279	0.4062	rs2283792	21833088	22	21776836	rs2283792-C	rs2283792	NR	5e-09	1.1	[1.08-1.11]	Multiple sclerosis	0.4163
17_40570772	a	c	0.0333	0.0431	0.4395	rs11871801	21102463	17	42418754	rs11871801-A	rs11871801	0.756	3e-08	1.15	[1.10-1.21]	Crohn's disease	0.101
15_27712644	a	g	0.0259	0.0374	0.4884	rs74006954	23535033	15	27467498	rs74006954-?	rs74006954	0.03	3e-07	0.28	unit decrease	Alzheimer's disease (cognitive decline)	0.1505
3_51917015	a	c	0.0369	0.0527	0.4842	rs1605070	24529757	3	51882999	rs1605070-?	rs1605070	0.14	2e-09	3.95	[2.78601-5.589479]	Amyotrophic lateral sclerosis (sporadic)	0.0745
17_58024275	a	g	0.0277	0.0276	0.3151	rs180515	21833088	17	59946914	rs180515-G	rs180515	NR	9e-08	1.09	[1.08-1.11]	Multiple sclerosis	0.4508
7_44259871	t	c	-0.0292	0.0288	0.3103	rs1127065	22399527	7	44220272	rs1127065-G	rs1127065	0.49	9e-11	0.08	[NR] mmol/l increase	Metabolic syndrome	0.3688
6_131809920	t	c	-0.0376	0.0387	0.3312	rs2807278	21552555	6	131488780	rs2807278-?	rs2807278	NR	3e-07	NR	NR	Obesity	0.1507
9_95887320	t	g	0.0439	0.0497	0.3768	rs2275848	23563609	9	93125038	rs2275848-T	rs2275848	0.82	1e-06	1.23	[1.13-1.34]	Obesity (early onset extreme)	0.06617
8_89547932	t	c	0.0302	0.0411	0.4623	rs10504861	23793025	8	88535703	rs10504861-?	rs10504861	0.84	1e-08	1.16	[1.11-1.23]	Migraine without aura	0.1298
3_61413814	c	g	-0.0216	0.0566	0.7021	rs10514718	20125088	3	61428140	rs10514718-C	rs10514718	0.94	4e-06	2.12		Major depressive disorder	0.06341
16_12077632	a	g	0.0143	0.0298	0.6305	rs12922317	23358160	16	11983775	rs12922317-G	rs12922317	0.339	9e-07	1.17		Schizophrenia	0.3375
4_103578637	a	g	0.0168	0.0277	0.5429	rs228614	21833088	4	102657480	rs228614-G	rs228614	NR	1e-07	1.09	[1.07-1.1]	Multiple sclerosis	0.4789
4_80946475	a	t	0.0127	0.0522	0.8075	rs4389526	21743469	4	80025321	rs4389526-A	rs4389526	0.63	9e-08	NR	NR	Ankylosing spondylitis	0.07141
9_117592638	t	c	0.0142	0.0304	0.6401	rs2006996	21699788	9	114830358	rs2006996-C	rs2006996	0.53	4e-16	1.75	[1.53-1.99]	Inflammatory bowel disease	0.3017
1_30437268	a	g	0.004	0.0314	0.8985	rs6694545	23453885	1	29964421	rs6694545-A	rs6694545	NR	1e-06	1.07	[1.04-1.11]	Autism spectrum disorder, attention deficit-hyperactivity disorder, bipolar disorder, major depressive disorder, and schizophrenia (combined)	0.2664
6_152790573	t	g	-0.019	0.0329	0.5628	rs9371601	21926972	6	152469438	rs9371601-T	rs9371601	NR	7e-07	1.1	[NR]	Bipolar disorder	0.2284
1_161915501	a	g	-0.0207	0.0314	0.5104	rs10918270	19772629	1	161945711	rs10918270-A	rs10918270	NR	8e-06	2.26	[NR] years younger	Parkinson's disease (age of onset)	0.2614
10_30335122	t	c	0.0288	0.0343	0.4008	rs2505083	21378988	10	30046193	rs2505083-C	rs2505083	0.38	4e-08	1.07	[1.04-1.09]	Coronary heart disease	0.21564
17_9090224	t	c	0.0139	0.0352	0.6924	rs3785982	23319801	17	9186907	rs3785982-?	rs3785982	0.12	8e-06	1.4	[1.21-1.62]	Breast cancer (prognosis)	0.1872
10_8089136	t	g	-0.0211	0.0556	0.7035	rs4143094	24743840	10	8047173	rs4143094-T	rs4143094	0.21-0.27	9e-09	1.17	[1.11-1.23]	Colorectal cancer (diet interaction)	0.05162
8_136713137	a	g	0.0144	0.0319	0.6522	rs4243849	20708005	8	135700894	rs4243849-G	rs4243849	0.52	2e-06	0.14	[NR] unit increase	Non-alcoholic fatty liver disease histology (other)	0.2489
10_50025396	a	g	-0.0337	0.0304	0.2676	rs7097397	20169177	10	48817351	rs7097397-G	rs7097397	0.28	8e-12	1.3	[1.21-1.40]	Systemic lupus erythematosus	0.668246
5_60731458	c	g	0.0141	0.0351	0.6874	rs7709645	22688191	5	61435631	rs7709645-?	rs7709645	NR	4e-08	1.11	[NR]	Schizophrenia	0.1942
15_62391608	t	c	0.0095	0.0289	0.7416	rs7163757	24509480	15	62099409	rs7163757-C	rs7163757	0.56	4e-06	1.06	[1.02-1.11]	Type 2 diabetes	0.3807
10_123332577	t	c	0.0085	0.028	0.7612	rs3750817	22951594	10	121573063	rs3750817-T	rs3750817	0.49	8e-08	1.22	[NR]	Breast cancer	0.521327
17_6945087	t	g	-0.0458	0.0486	0.3467	rs75493593	24390345	17	7041768	rs75493593-?	rs75493593	NR	5e-15	1.25	[1.18-1.32]	Type 2 diabetes	0.1169
7_43286839	t	c	0.0097	0.0337	0.7738	rs17172185	24121790	7	43247240	rs17172185-T	rs17172185	0.946	5e-06	1.47	[1.25-1.75]	Esophageal adenocarcinoma	0.2134
5_75502410	c	g	-0.0475	0.0573	0.4064	rs4704296	23793025	5	76206585	rs4704296-?	rs4704296	0.53	6e-06	1.11	[1.06-1.18]	Migraine - clinic-based	0.06237
14_73767214	a	g	-0.0016	0.0307	0.9579	rs2333194	23092984	14	73300506	rs2333194-?	rs2333194	NR	7e-07	1.2	[NR]	Bipolar disorder (mood-incongruent)	0.2874
9_123162666	a	g	0.0199	0.0312	0.524	rs12379034	24782177	9	120400388	rs12379034-C	rs12379034	0.25	1e-12	1.34	[NR]	Rheumatoid arthritis	0.2681
18_66314072	a	t	-0.0437	0.0393	0.2658	rs1704734	20889312	18	68646835	rs1704734-?	rs1704734	NR	6e-06	1.32	[NR]	Bipolar disorder and schizophrenia	0.16
10_12051816	a	g	0.0228	0.0283	0.4199	rs10795917	22219177	10	12009817	rs10795917-?	rs10795917	NR	7e-07	1.24	[1.14-1.36]	Prostate cancer (gene x gene interaction)	0.3928
17_47564012	t	c	-0.0119	0.0325	0.713	rs1035050	19416921	17	49486650	rs1035050-T	rs1035050	0.4	9e-06	1.17	[1.09-1.25]	Bipolar disorder	0.2373
13_50080847	a	g	0.0296	0.0413	0.4742	rs2031532	21348951	13	49506711	rs2031532-?	rs2031532	NR	5e-06	NR	NR	Cardiac hypertrophy	0.1351
22_34602188	a	g	0.0097	0.0285	0.7352	rs5754891	23870195	22	34206199	rs5754891-A	rs5754891	0.7	7e-06	0.16	[0.082-0.238] unit increase	Coronary artery calcification	0.3745
7_46242583	t	g	0.0234	0.0364	0.5205	rs6964415	21658281	7	46202985	rs6964415-?	rs6964415	0.08	5e-07	1.42	[1.24-1.63]	Sudden cardiac arrest	0.1727
17_43403005	t	c	-0.03	0.0279	0.2832	rs4792814	21833088	17	45325639	rs4792814-G	rs4792814	NR	3e-06	1.08	[1.06-1.09]	Multiple sclerosis	0.4449
3_52833219	a	g	-0.0154	0.0286	0.5917	rs2535629	23453885	3	52799203	rs2535629-?	rs2535629	0.651	3e-12	1.1	[1.07-1.12]	Autism spectrum disorder, attention deficit-hyperactivity disorder, bipolar disorder, major depressive disorder, and schizophrenia (combined)	0.3839
13_98827035	c	g	0.0242	0.0315	0.4411	rs285098	23793025	13	98174781	rs285098-?	rs285098	0.67	7e-06	1.05	[1.03-1.09]	Migraine	0.265
3_183876512	a	c	0.0312	0.0275	0.2556	rs1969253	22472876	3	184158724	rs1969253-?	rs1969253	NR	5e-06	NR	NR	Major depressive disorder	0.4727
7_2278226	t	c	0.0143	0.0275	0.6036	rs7799006	23453885	7	2238591	rs7799006-C	rs7799006	NR	5e-06	1.06	[1.03-1.08]	Autism spectrum disorder, attention deficit-hyperactivity disorder, bipolar disorder, major depressive disorder, and schizophrenia (combined)	0.4813
10_80819132	a	g	-0.0306	0.0303	0.3124	rs704017	24836286	10	79059375	rs704017-G	rs704017	0.32	2e-08	1.1	[1.06-1.13]	Colorectal cancer	0.2973
1_97113915	t	g	-0.0376	0.0338	0.2661	rs12071951	22688191	1	96648359	rs12071951-?	rs12071951	NR	5e-07	1.14	[NR]	Schizophrenia	0.2053
2_105378957	t	c	-0.029	0.047	0.5377	rs12615966	20686608	2	104762499	rs12615966-A	rs12615966	0.1	7e-06	3.15	[1.91-5.21]	Pancreatic cancer	0.1005
16_84423034	a	g	0.013	0.028	0.6424	rs8048576	23144326	16	84389428	rs8048576-A	rs8048576	0.12	9e-13	NR	NR	Chronic obstructive pulmonary disease-related biomarkers	0.399
4_37064331	t	g	0.024	0.028	0.3921	rs13117816	20802204	4	37062709	rs13117816-?	rs13117816	NR	7e-06	NR	NR	Multiple sclerosis--Brain Glutamate Levels	0.4361
1_240605052	a	g	0.0221	0.0299	0.4599	rs12091371	23535033	1	240441752	rs12091371-?	rs12091371	0.07	7e-08	0.17	unit decrease	Alzheimer's disease (cognitive decline)	0.3063
4_25810096	a	g	0.032	0.0449	0.476	rs959903	20708005	4	25808474	rs959903-A	rs959903	0.29	7e-06	3.81	[NR] unit increase	Non-alcoholic fatty liver disease histology (other)	0.125592
10_81911725	t	c	0.022	0.0277	0.4286	rs1953600	22936702	10	80151969	rs1953600-?	rs1953600	NR	1e-06	NR	NR	Sarcoidosis	0.4357
22_40996367	t	g	-0.0069	0.0323	0.832	rs17002034	20889312	22	40600363	rs17002034-?	rs17002034	NR	4e-06	1.4	[NR]	Bipolar disorder and schizophrenia	0.249
14_61908111	t	g	0.0122	0.0285	0.6675	rs1957894	23563609	14	61441393	rs1957894-T	rs1957894	0.06	3e-10	1.5	[1.32-1.70]	Obesity (early onset extreme)	0.369
1_177852580	t	c	0.0325	0.036	0.3665	rs633715	23563607	1	177883445	rs633715-C	rs633715	0.2	7e-20	1.08	[NR]	Obesity	0.1876
3_23198484	a	g	-0.0171	0.0346	0.6202	rs6780569	23945395	3	23156993	rs6780569-G	rs6780569	0.83	4e-07	1.17	[1.10-1.24]	Type 2 diabetes	0.2055
9_22819576	c	g	0.0352	0.048	0.4634	rs7849973	23453885	9	22819577	rs7849973-?	rs7849973	NR	8e-06	1.05	[1.02-1.08]	Autism spectrum disorder, attention deficit-hyperactivity disorder, bipolar disorder, major depressive disorder, and schizophrenia (combined)	0.09573
7_130585553	t	g	0.0174	0.0277	0.5303	rs157935	24403052	7	130900794	rs157935-T	rs157935	NR	9e-11	1.23	[1.15-1.31]	Basal cell carcinoma	0.4418
3_36409601	t	g	0.0219	0.0308	0.4776	rs2605393	23936387	3	36368109	rs2605393-G	rs2605393	NR	6e-06	NR	NR	Celiac disease	0.2901
7_47238707	t	c	-0.0017	0.0279	0.9503	rs1370916	24743840	7	47199109	rs1370916-?	rs1370916	0.46-0.52	2e-06	1.11	[1.06-1.15]	Colorectal cancer (diet interaction)	0.4585
3_108703025	t	c	-0.0211	0.0501	0.6739	rs2593957	24743840	3	108984178	rs2593957-?	rs2593957	0.40-0.46	2e-06	1.15	[1.09-1.2]	Colorectal cancer (diet interaction)	0.08009
2_25301755	a	t	0.0203	0.0278	0.4653	rs478222	21980299	2	25078886	rs478222-?	rs478222	0.59	4e-09	1.22	[NR]	Type 1 diabetes	0.4669
6_32626272	a	c	-0.0233	0.0295	0.4306	rs9273363	23770605	6		rs9273363-A	rs9273363	0.27	2e-10	1.24	[NR]	Chronic lymphocytic leukemia	0.3162
17_26601133	t	g	0.0096	0.03	0.7481	rs2006933	22959728	17	28274107	rs2006933-?	rs2006933	0.25	9e-07	1.27	[1.16-1.37]	Amyotrophic lateral sclerosis	0.2981
11_18265799	t	c	-0.0406	0.058	0.4834	rs12282742	20889312	11	18244252	rs12282742-?	rs12282742	NR	1e-06	1.67	[NR]	Bipolar disorder and schizophrenia	0.06256
15_81626725	a	g	0.0073	0.0318	0.8183	rs3935740	23793441	15	81334384	rs3935740-T	rs3935740	0.08	2e-07	NR	NR	Parkinson's disease	0.2563
1_53581670	a	g	-0.0338	0.0437	0.4388	rs3820201	22745009	1	53115998	rs3820201-A	rs3820201	0.62	1e-06	NR	NR	Hippocampal atrophy	0.1064
17_2126504	c	g	0.0281	0.0312	0.3684	rs216172	21378990	17	2223210	rs216172-C	rs216172	0.37	1e-09	1.07	[1.05-1.09]	Coronary heart disease	0.2603
8_120953873	a	g	-0.0639	0.0592	0.2804	rs7005380	23583980	8	119941633	rs7005380-G	rs7005380	0.63	2e-07	1.25	[1.15-1.37]	Interstitial lung disease	0.05033
5_176798306	a	g	0.004	0.0377	0.9163	rs11746443	22396660	5	177371305	rs11746443-?	rs11746443	NR	9e-12	1.19	[1.13-1.24]	Nephrolithiasis	0.1657
5_133021851	t	c	0.0266	0.0306	0.3847	rs6596140	22384028	5	133686160	rs6596140-T	rs6596140	0.34	9e-08	NR	NR	Hypertension	0.2749
9_71434707	a	c	0.0152	0.0278	0.5844	rs4744712	20383146	9	68819791	rs4744712-A	rs4744712	0.39	8e-14	0.01	[0.008-0.016] ml/min/1.73 m2 decrease	Chronic kidney disease	0.4605
3_67143838	a	t	0.0311	0.0278	0.2625	rs4392363	23793025	3	67093414	rs4392363-?	rs4392363	0.74	1e-06	1.15	[1.09-1.22]	Migraine - clinic-based	0.4705
8_29982518	t	c	-0.0023	0.0332	0.9441	rs12681963	23793025	8	30125002	rs12681963-T	rs12681963	0.14	2e-07	1.11	[1.06-1.15]	Migraine	0.2218
5_1315660	a	g	-0.0181	0.0362	0.6168	rs4975616	19654303	5	1315545	rs4975616-?	rs4975616	NR	3e-09	1.15	[1.10-1.20]	Lung cancer	0.168
16_89755903	a	g	0.016	0.0286	0.5743	rs258322	24980573	16	89689495	rs258322-A	rs258322	NR	2e-09	1.5	[1.31-1.71]	Melanoma	0.393
11_34764479	a	g	-0.0017	0.0409	0.9675	rs1355223	23740937	11	34742932	rs1355223-?	rs1355223	NR	4e-06	1.12	[NR]	Systemic lupus erythematosus and Systemic sclerosis	0.137
11_115943253	a	c	-0.014	0.0279	0.616	rs1426391	23505323	11	116072535	rs1426391-?	rs1426391	0.7	7e-06	1.25	[1.15-1.35]	Hypertriglyceridemia	0.3987
[truncated: 1,417 more rows]
