# Supplementary material for: Integrated genetic analyses revealed novel human longevity loci and reduced risks of multiple diseases in a cohort study of 15,651 Chinese individuals
Source: Aging Cell. 2021 Mar 3;20(3):e13323. doi: 10.1111/acel.13323 (PMC7963337; doi:10.1111/acel.13323)
Supplement: Supplementary file 7 — Table S6 [file ACEL-20-e13323-s015.xlsx]

## Sheet: Sheet1
Table S6. The identified three longevity-associated SNPs were investigated in the two previous biggest relevant meta-analyses.
Timmers 2019 parents’ lifespan analysis (https://elifesciences.org/articles/39856)
rsid	snpid	chr	pos	a1	a0	n	freq1	beta1	se	p	direction	info	freq_se	min_freq1	max_freq1
rs17169634	7_34093997	7	34093997	A	G	973764	0.919336	0.00148307	0.00723589	0.837604	+-	0.984584	0.00554092	0.910957	0.923
rs1043943	3_14183410	3	14183410	T	C	963969	0.395677	0.00754867	0.00396241	0.0567711	++	0.993707	0.00321084	0.3936	0.400641
rs2075650	19_45395619	19	45395619	A	G	975842	0.849818	0.0822001	0.00550207	1.81409e-50	++	0.990261	0.00534724	0.841363	0.8532
Deelen 2019 longevity meta-analysis (https://www.nature.com/articles/s41467-019-11558-2)
Results_99th_percentile
snpid	chr	pos	a1	a0	freq1	beta1	se	p	n
7:34093997	7	34093997	a	g	0.9	0.1198	0.0563	0.0333	4370
3:14183410	3	14183410	t	c	0.4	0.0048	0.0307	0.8761	4524
19:45395619	19	45395619	a	g	0.87	0.5558	0.0483	1.32e-30	4524
Results_90th_percentile
7:34093997	7	34093997	a	g	0.91	0.0492	0.0359	0.1703	11615
3:14183410	3	14183410	t	c	0.4	0.0069	0.0198	0.7268	11615
19:45395619	19	45395619	a	g	0.87	0.3799	0.0299	5.155e-37	11075
