# Supplementary material for: Integrated genetic analyses revealed novel human longevity loci and reduced risks of multiple diseases in a cohort study of 15,651 Chinese individuals
Source: Aging Cell. 2021 Mar 3;20(3):e13323. doi: 10.1111/acel.13323 (PMC7963337; doi:10.1111/acel.13323)
Supplement: Supplementary file 8 — Table S7 [file ACEL-20-e13323-s007.xlsx]

## Sheet: sheet
Table S7. The association results for 104 HLA alleles
HLA alleles	dataset 1				dataset 2 (removing overlapped samples in dataset 1)				meta-analysis
	MAF	BETA	SE	P	MAF	BETA	SE	P	BETA	SE	P
HLA_DQB1_0609	0.01475	0.3242	0.1364	0.01748	0.01815	0.6531	0.2197	0.002951	0.4157	0.1159	0.0003341
HLA_B_5201	0.01645	-0.396	0.1264	0.001731	0.01753	-0.3655	0.2364	0.122	-0.3892	0.1115	0.000479
HLA_C_1202	0.02749	-0.2322	0.0979	0.0177	0.02929	-0.4836	0.1825	0.008033	-0.3884	0.0863	0.000493
HLA_B_1518	0.01081	-0.3377	0.1572	0.03163	0.01176	-0.8158	0.3099	0.008474	-0.4355	0.1402	0.001892
HLA_C_1203	0.01813	0.3458	0.1186	0.003542	0.02042	0.152	0.2051	0.4588	0.2972	0.1027	0.003791
HLA_C_0302	0.06613	0.1936	0.074	0.0089	0.06724	0.1372	0.1137	0.2276	0.1768	0.062	0.004359
HLA_DPB1_0501	0.3806	-0.08602	0.03533	0.01491	0.3764	-0.07555	0.05974	0.206	-0.0833	0.0304	0.006154
HLA_B_5801	0.06381	0.1855	0.07511	0.01354	0.06745	0.1198	0.1144	0.2949	0.1657	0.0628	0.008309
HLA_B_0801	0.007304	-0.3109	0.1836	0.09042	0.00887	-0.9032	0.3748	0.01596	-0.4255	0.1649	0.009857
HLA_C_0704	0.006911	-0.3184	0.1907	0.09493	0.009282	-0.7393	0.3385	0.02896	-0.4198	0.1661	0.01151
HLA_DRB1_1302	0.03042	0.168	0.09586	0.07964	0.02805	0.3424	0.1771	0.05311	0.2075	0.0843	0.01383
HLA_C_0401	0.05645	-0.09649	0.06711	0.1505	0.04724	-0.3854	0.1449	0.007837	-0.1475	0.0609	0.01542
HLA_DQB1_0302	0.05538	-0.1197	0.06833	0.07977	0.04765	-0.2673	0.1405	0.05714	-0.1479	0.0614	0.01607
HLA_B_1302	0.05812	0.02375	0.08037	0.7676	0.06209	0.4355	0.1201	0.0002872	0.1511	0.0668	0.02368
HLA_DPB1_0202	0.07243	0.1228	0.06055	0.04248	0.06766	0.09541	0.1159	0.4103	0.1169	0.0537	0.02935
HLA_C_0602	0.08456	0.06406	0.06722	0.3406	0.0887	0.2203	0.1016	0.03004	0.1116	0.0561	0.04646
HLA_C_1505	0.006795	0.1894	0.1853	0.3068	0.006188	0.9187	0.384	0.01674	0.3271	0.1669	0.04996
HLA_DQA1_0201	0.06452	0.0422	0.07796	0.5883	0.08148	0.267	0.1051	0.01105	0.122	0.0626	0.05139
HLA_C_0202	0.005807	-0.2688	0.1919	0.1613	0.006807	-0.5005	0.3856	0.1943	-0.3148	0.1718	0.0669
HLA_B_0705	0.006753	0.1594	0.1843	0.3873	0.006188	0.9187	0.384	0.01674	0.3016	0.1662	0.06953
HLA_DRB1_0101	0.01186	-0.117	0.1443	0.4174	0.02063	-0.4514	0.2188	0.03912	-0.2184	0.1205	0.06988
HLA_DQB1_0502	0.0903	0.09626	0.05646	0.08821	0.08106	0.06501	0.1064	0.5412	0.0894	0.0499	0.07307
HLA_DPB1_0101	0.001944	0.8822	0.4113	0.03197	0.0008251	-0.5206	0.987	0.5979	0.6746	0.3797	0.07557
HLA_C_1602	0.001303	-1.081	0.5911	0.06749	0.002063	-0.4025	0.6457	0.533	-0.7716	0.436	0.07675
HLA_DQA1_0103	0.07854	-0.09195	0.05817	0.114	0.08086	-0.08556	0.1091	0.4327	-0.0905	0.0513	0.07777
HLA_DPB1_0301	0.03979	-0.1029	0.08148	0.2067	0.03919	-0.2084	0.1555	0.1803	-0.1256	0.0722	0.08175
HLA_DQA1_0303	0.05095	-0.1308	0.07219	0.07002	0.002475	0.2681	0.5375	0.618	-0.1237	0.0715	0.08374
HLA_DRB1_1454	0.02282	0.1264	0.1088	0.2452	0.02908	0.1586	0.1719	0.3561	0.1356	0.0919	0.1402
HLA_B_4402	0.005569	-0.2018	0.2111	0.339	0.008251	-0.4303	0.3428	0.2093	-0.2646	0.1798	0.141
HLA_B_3503	0.003048	0.4028	0.2808	0.1514	0.02207	-0.6509	0.2188	0.002932	-0.2528	0.1726	0.1429
HLA_C_0701	0.003553	-0.3305	0.2634	0.2096	0.004332	-0.2885	0.43	0.5023	-0.319	0.2246	0.1555
HLA_DQB1_0202	0.07526	-0.001648	0.0687	0.9809	0.08065	0.2758	0.1057	0.009043	0.0807	0.0576	0.161
HLA_DQB1_0401	0.04399	-0.1344	0.07719	0.08165	0.05281	0.02695	0.1282	0.8335	-0.0915	0.0661	0.1666
HLA_DPB1_0201	0.1866	0.05828	0.04216	0.1669	0.1937	0.02565	0.07401	0.7288	0.0503	0.0366	0.1699
HLA_DQB1_0503	0.0389	-0.04635	0.08023	0.5635	0.03465	-0.3055	0.1643	0.06287	-0.0962	0.0721	0.1819
HLA_DQB1_0601	0.1003	-0.07262	0.05221	0.1643	0.1009	-0.02159	0.09774	0.8252	-0.0613	0.0461	0.1832
HLA_A_0301	0.02256	-0.04077	0.1063	0.7014	0.03156	-0.319	0.1764	0.07053	-0.1149	0.091	0.207
HLA_B_4001	0.1031	-0.08284	0.05108	0.1049	0.1013	0.03482	0.0957	0.716	-0.0568	0.0451	0.2079
HLA_B_1502	0.05247	0.06694	0.07613	0.3793	0.04352	0.1418	0.1425	0.3197	0.0836	0.0671	0.2133
HLA_C_0766	0.0005532	-0.6491	0.7408	0.381	0.00165	-0.6774	0.7667	0.3769	-0.6628	0.5327	0.2135
HLA_DPB1_2101	0.02189	0.09926	0.1117	0.374	0.0229	0.1853	0.1953	0.3429	0.1205	0.097	0.2141
HLA_DRB1_0301	0.04931	0.1322	0.07899	0.0941	0.05817	-0.04142	0.1235	0.7373	0.0818	0.0665	0.219
HLA_C_1402	0.04557	0.02936	0.07714	0.7034	0.04105	0.2619	0.1448	0.07056	0.0808	0.0681	0.2355
HLA_DRB1_0405	0.04425	-0.114	0.07683	0.138	0.05177	0.02868	0.1298	0.8251	-0.077	0.0661	0.2443
HLA_DRB1_1312	0.00889	0.02009	0.1595	0.8998	0.007013	0.9794	0.3699	0.008109	0.1705	0.1465	0.2444
HLA_DQA1_0501	0.04706	0.1397	0.08199	0.08836	0.05776	-0.05914	0.1244	0.6345	0.0795	0.0685	0.2456
HLA_B_5603	0.0004343	-1.047	0.8765	0.2324	0.0006188	-0.2845	0.985	0.7727	-0.71	0.6548	0.2782
HLA_DQB1_0602	0.0715	-0.01993	0.06094	0.7436	0.08375	-0.1732	0.1076	0.1074	-0.0572	0.053	0.2811
HLA_C_0702	0.1483	0.06699	0.04399	0.1278	0.1592	-0.04495	0.07815	0.5652	0.0401	0.0383	0.2961
HLA_DQB1_0201	0.0536	0.1122	0.07577	0.1386	0.05817	-0.0569	0.124	0.6464	0.0662	0.0647	0.3057
HLA_B_4002	0.00756	-0.05742	0.1914	0.7642	0.02228	0.3217	0.1933	0.09609	0.1303	0.136	0.3382
HLA_B_5701	0.01019	-0.03574	0.1503	0.812	0.01031	-0.5338	0.3149	0.09002	-0.1282	0.1356	0.3448
HLA_B_0706	0.0003555	-0.4436	0.921	0.63	0.001031	-0.8559	1.026	0.4043	-0.6276	0.6854	0.3598
HLA_C_0102	0.1666	-0.0286	0.04319	0.5079	0.1627	-0.05467	0.07979	0.4932	-0.0345	0.038	0.3636
HLA_B_4006	0.02413	-0.01923	0.09942	0.8466	0.03156	-0.2549	0.1729	0.1403	-0.0778	0.0862	0.3668
HLA_B_5001	0.005282	0.3493	0.2291	0.1272	0.006394	-0.31	0.3776	0.4117	0.1719	0.1959	0.3801
HLA_DRB1_1202	0.0952	0.03992	0.05496	0.4676	0.01403	0.1708	0.2409	0.4784	0.0464	0.0536	0.3866
HLA_DPB1_10401	0.003357	0.1924	0.273	0.4811	0.004332	0.2114	0.4225	0.6168	0.198	0.2293	0.3879
HLA_B_3501	0.01658	-0.002341	0.1264	0.9852	0.01795	-0.3965	0.2325	0.08814	-0.0923	0.111	0.4061
HLA_B_1402	0.00166	-0.08057	0.3657	0.8256	0.002888	-0.7486	0.6272	0.2327	-0.2501	0.3159	0.4286
HLA_B_4601	0.09631	0.008202	0.0594	0.8902	0.1132	-0.1554	0.09409	0.09863	-0.0384	0.0502	0.4443
HLA_B_2704	0.008337	0.01421	0.1817	0.9377	0.01031	-0.4585	0.2927	0.1173	-0.1173	0.1544	0.4474
HLA_C_1403	0.009239	-0.1621	0.1673	0.3326	0.008663	0.06681	0.3116	0.8302	-0.1109	0.1474	0.4519
HLA_C_0304	0.1131	-0.0479	0.04979	0.336	0.1147	0.0226	0.09123	0.8043	-0.0317	0.0437	0.468
HLA_C_0501	0.004662	-0.02837	0.2267	0.9004	0.007426	-0.4021	0.3578	0.2612	-0.1354	0.1915	0.4795
HLA_DRB1_0901	0.1481	0.01694	0.04538	0.7088	0.1401	0.06373	0.08203	0.4372	0.0279	0.0397	0.4822
HLA_DRB1_0803	0.05524	-0.05787	0.06868	0.3994	0.05817	0.01406	0.125	0.9105	-0.0412	0.0602	0.4938
HLA_DRB1_1502	0.02589	-0.1246	0.09645	0.1963	0.0295	0.1514	0.1697	0.3724	-0.0572	0.0839	0.4951
HLA_C_0802	0.0003968	-0.2199	1.014	0.8284	0.003919	-0.3023	0.4755	0.5248	-0.2874	0.4305	0.5043
HLA_DPB1_1901	0.007265	0.09173	0.1906	0.6303	0.008663	0.1349	0.3004	0.6534	0.1041	0.1609	0.5177
HLA_C_1502	0.0296	-0.1043	0.0913	0.2535	0.03486	0.1132	0.1599	0.479	-0.0508	0.0793	0.5215
HLA_DPB1_1701	0.04011	-0.08362	0.08774	0.3405	0.04187	0.4138	0.1463	0.004676	0.048	0.0752	0.5239
HLA_DPA1_0201	0.1039	-0.02774	0.05384	0.6064	0.1044	0.1996	0.09651	0.03864	0.0262	0.047	0.5771
HLA_B_2705	0.006836	0.001129	0.1774	0.9949	0.007219	-0.4386	0.3695	0.2352	-0.0812	0.1599	0.6114
HLA_B_4403	0.02547	-0.05304	0.09993	0.5956	0.02558	-0.01271	0.183	0.9447	-0.0438	0.0877	0.6177
HLA_DQA1_0105	0.00863	-0.07623	0.1655	0.6451	0.01423	-0.0491	0.247	0.8424	-0.0678	0.1375	0.6218
HLA_B_5101	0.0514	-0.02433	0.07452	0.744	0.04703	0.2083	0.1362	0.1261	0.0293	0.0654	0.6544
HLA_B_3801	0.000158	-1.207	1.225	0.3248	0.0008251	0.1098	0.8224	0.8938	-0.2993	0.6828	0.6611
HLA_DQB1_0603	0.01173	0.06608	0.1497	0.659	0.01011	0.0136	0.2895	0.9625	0.055	0.133	0.6791
HLA_DRB1_0701	0.08732	-0.05661	0.06405	0.3768	0.09282	0.2029	0.09911	0.04062	0.0198	0.0538	0.7122
HLA_DQB1_0303	0.1583	-0.02988	0.04405	0.4975	0.1522	0.03865	0.07964	0.6275	-0.0138	0.0385	0.7198
HLA_DRB1_1001	0.01193	0.07543	0.1427	0.5972	0.01423	-0.0491	0.247	0.8424	0.0443	0.1236	0.7202
HLA_DQA1_0401	0.005848	-0.1295	0.2141	0.5455	0.007632	0.09075	0.3267	0.7812	-0.0633	0.1791	0.7236
HLA_DPB1_0402	0.04172	0.001902	0.07859	0.9807	0.04662	-0.1058	0.1403	0.4509	-0.0238	0.0686	0.7283
HLA_DQB1_0604	0.01367	0.0518	0.139	0.7094	0.01238	0.0004429	0.2643	0.9987	0.0407	0.123	0.7409
HLA_DQB1_0402	0.006009	-0.08613	0.2121	0.6847	0.008045	0.008868	0.3205	0.9779	-0.0572	0.1769	0.7464
HLA_C_0801	0.09418	-0.0088	0.05807	0.8796	0.1021	-0.0355	0.09632	0.7125	-0.0159	0.0497	0.7489
HLA_B_1301	0.06388	0.01216	0.06464	0.8508	0.06456	-0.1194	0.1194	0.3173	-0.0177	0.0568	0.7561
HLA_B_4801	0.02468	0.07964	0.1009	0.4299	0.02908	-0.1288	0.1726	0.4555	0.0266	0.0871	0.7605
HLA_B_3901	0.01227	0.0113	0.1423	0.9367	0.01836	0.07384	0.2113	0.7267	0.0308	0.118	0.794
HLA_DPB1_10501	0.0007514	0.0138	0.5262	0.9791	0.0008251	0.3479	0.8239	0.6728	0.1106	0.4435	0.8031
HLA_B_4901	0.0009872	0.02082	0.4977	0.9666	0.002269	0.1723	0.5602	0.7583	0.0876	0.3721	0.8138
HLA_C_0303	0.06766	-0.007273	0.06255	0.9074	0.06828	-0.0245	0.1171	0.8343	-0.0111	0.0552	0.8406
HLA_DRB1_1501	0.1212	0.02966	0.04827	0.5389	0.1254	-0.06222	0.08696	0.4743	0.008	0.0422	0.8493
HLA_DPB1_2601	0.0006341	-0.09063	0.5852	0.8769	0.002888	-0.05854	0.5132	0.9092	-0.0725	0.3858	0.851
HLA_DRB1_0102	0.005336	0.002641	0.2101	0.99	0.002682	-0.2916	0.5653	0.606	-0.0331	0.1969	0.8666
HLA_DRB1_0802	0.0002397	-0.2829	1.013	0.78	0.008251	0.08142	0.3154	0.7963	0.0492	0.3011	0.8702
HLA_C_0706	0.009239	0.003473	0.1555	0.9822	0.01073	0.074	0.2752	0.788	0.0205	0.1354	0.8794
HLA_B_1801	0.003159	0.2279	0.282	0.4189	0.003713	-0.5952	0.5139	0.2468	0.0374	0.2472	0.8797
HLA_DQB1_0501	0.03469	-0.01998	0.08443	0.8129	0.04497	0.01543	0.1409	0.9128	-0.0106	0.0724	0.8834
HLA_DQA1_0601	0.08615	0.02447	0.05746	0.6701	0.09736	-0.04493	0.09888	0.6495	0.007	0.0497	0.8887
HLA_C_0403	0.01224	0.07219	0.1427	0.613	0.01134	-0.1778	0.2668	0.5051	0.0166	0.1258	0.8952
HLA_DRB1_1602	0.04145	0.008527	0.07974	0.9148	0.03899	-0.06572	0.1505	0.6623	-0.0077	0.0705	0.9124
HLA_DQA1_0104	0.06482	0.03132	0.06404	0.6247	0.05796	-0.1433	0.1272	0.2599	-0.004	0.0572	0.9444
HLA_DPB1_0401	0.09043	0.03699	0.0562	0.5104	0.1015	-0.1259	0.09819	0.1998	-0.0032	0.0488	0.9476
HLA_DQB1_0301	0.2157	0.02253	0.03869	0.5603	0.2203	-0.08604	0.07142	0.2283	-0.0021	0.034	0.9507
HLA_DQA1_0101	0.03146	-0.02793	0.08755	0.7497	0.03692	0.06817	0.1532	0.6563	-0.0043	0.076	0.9552
HLA_B_0702	0.01564	0.001195	0.1251	0.9924	0.02269	0.01074	0.1974	0.9566	0.0039	0.1057	0.9703
HLA_DPB1_1301	0.05118	-0.03502	0.07241	0.6286	0.02661	0.2235	0.1759	0.2038	0.0024	0.067	0.9709
HLA_A_0101	0.02389	0.09652	0.103	0.3486	0.02929	-0.282	0.1794	0.1159	0.0027	0.0893	0.9761
HLA_DRB1_1301	0.01204	0.04807	0.1485	0.7461	0.006394	-0.3434	0.3788	0.3646	-0.0041	0.1383	0.9765
HLA_B_3701	0.0105	0.05567	0.1578	0.7243	0.01217	-0.1512	0.2701	0.5757	0.003	0.1363	0.9823
