# Supplementary material for: Integrated genetic analyses revealed novel human longevity loci and reduced risks of multiple diseases in a cohort study of 15,651 Chinese individuals
Source: Aging Cell. 2021 Mar 3;20(3):e13323. doi: 10.1111/acel.13323 (PMC7963337; doi:10.1111/acel.13323)
Supplement: Supplementary file 9 — Table S8 [file ACEL-20-e13323-s017.xlsx]

## Sheet: sheet
Table S8. The sex-stratified association results at APOE/TOMM40 locus.
					males				females				gender difference
CHR	BP	SNP	EA	NEA	EAF	BETA	SE	P	EAF	BETA	SE	P	Pdifference
block 1
19	45372129	rs58521715	t	a	0.2076	0.1403	0.0494	0.004518	0.2148	0.1181	0.0401	0.003249	0.727172
19	45372184	rs60389450	c	a	0.1984	0.149	0.0498	0.00278	0.2037	0.1089	0.0404	0.007037	0.531785
19	45372354	rs8104483	g	t	0.2093	0.144	0.0487	0.003085	0.2141	0.1225	0.0398	0.002097	0.732484
19	45372707	rs8104292	a	g	0.2073	0.1336	0.0496	0.007085	0.2142	0.1145	0.0403	0.004459	0.765054
19	45372959	rs4803767	t	c	0.1981	0.1433	0.05	0.004188	0.2033	0.1088	0.0406	0.007463	0.592225
19	45377334	rs393584	g	a	0.2994	0.1252	0.0437	0.004166	0.3036	0.123	0.0361	0.000657	0.969041
19	45377467	rs2075642	a	g	0.1983	0.13	0.0497	0.008893	0.2032	0.0983	0.0406	0.01547	0.621356
19	45379060	rs387976	a	c	0.301	0.1297	0.043	0.002578	0.3061	0.1177	0.0355	0.0009226	0.829616
19	45379309	rs3852859	c	t	0.197	0.1316	0.0499	0.008376	0.2019	0.0935	0.0409	0.02214	0.554872
19	45379336	rs369599	c	t	0.2968	0.126	0.0437	0.003952	0.3009	0.1033	0.0359	0.004036	0.68816
19	45379638	rs370705	c	t	0.3018	0.1289	0.0434	0.003006	0.3058	0.1083	0.0359	0.00259	0.714573
19	45379682	rs385982	a	c	0.2889	0.1293	0.0443	0.003516	0.2914	0.1086	0.0367	0.003072	0.71899
19	45380126	rs419925	g	c	0.3013	0.1295	0.0436	0.002947	0.3044	0.109	0.0362	0.00261	0.717555
19	45380545	rs421812	g	t	0.3016	0.1363	0.0439	0.00192	0.3043	0.1107	0.0366	0.002489	0.654245
block 2
19	45382717	rs406456	g	a	0.09766	0.187	0.0694	0.007052	0.09458	0.1529	0.0562	0.006555	0.702588
19	45384116	rs406315	g	a	0.07675	0.2132	0.076	0.00504	0.07291	0.1493	0.0612	0.01474	0.512587
19	45387034	rs283808	c	a	0.08303	0.1283	0.0759	0.09103	0.08405	0.1444	0.0611	0.01813	0.868766
19	45387057	rs283809	g	a	0.08301	0.1277	0.0759	0.09241	0.08405	0.1444	0.0611	0.01813	0.863922
19	45387459	rs12972156	g	c	0.08091	-0.0942	0.0766	0.2185	0.07812	-0.3167	0.0685	3.726e-06	0.0201673
19	45387596	rs12972970	a	g	0.08091	-0.0979	0.0765	0.2008	0.07812	-0.3163	0.0685	3.842e-06	0.0225145
19	45388130	rs34342646	a	g	0.08128	-0.1018	0.0764	0.1827	0.07834	-0.3154	0.0684	3.977e-06	0.0247459
19	45388241	rs283810	g	t	0.08444	0.1312	0.0748	0.07941	0.0851	0.1332	0.0598	0.02599	0.983339
19	45389174	rs283813	a	t	0.0833	0.1308	0.0736	0.07541	0.08527	0.1114	0.0584	0.0564	0.836423
19	45389596	rs7254892	a	g	0.05683	0.2232	0.0845	0.008285	0.05586	0.1272	0.0674	0.05926	0.374495
19	45390333	rs283815	g	a	0.1771	0.0138	0.0541	0.7984	0.1768	-0.0986	0.0438	0.02422	0.106426
19	45392254	rs6857	t	c	0.084	-0.1126	0.0735	0.1255	0.08081	-0.3336	0.0665	5.197e-07	0.016049
19	45394336	rs71352238	c	t	0.08358	-0.1129	0.0737	0.1253	0.08036	-0.3337	0.0664	4.935e-07	0.0160055
19	45394969	rs184017	g	t	0.1749	0.0179	0.0537	0.7388	0.1752	-0.0969	0.0432	0.02484	0.0958347
19	45395266	rs157580	a	g	0.438	0.0508	0.0403	0.2082	0.4447	0.0047	0.0328	0.8861	0.375011
19	45395619	rs2075650	g	a	0.09803	-0.197	0.0688	0.0076416	0.09706	-0.36	0.0569	5.12027e-09	0.048723
19	45395909	rs34404554	g	c	0.07942	-0.1258	0.0751	0.09412	0.07453	-0.3112	0.0683	5.19e-06	0.0413692
19	45396144	rs11556505	t	c	0.07982	-0.124	0.075	0.09818	0.07586	-0.3086	0.0619	6.138e-07	0.0577146
19	45396219	rs157582	t	c	0.1793	0.0241	0.0523	0.6452	0.1811	-0.1095	0.042	0.009067	0.046453
19	45396665	rs59007384	t	g	0.1922	0.0147	0.0528	0.7801	0.1983	-0.0791	0.0429	0.06523	0.168025
19	45396899	rs157584	c	t	0.3179	0.1073	0.044	0.01483	0.3278	0.1205	0.0358	0.0007609	0.816
19	45397512	rs157585	c	a	0.3224	0.0982	0.0439	0.02522	0.3339	0.1229	0.0358	0.0005877	0.662829
19	45398264	rs157588	t	c	0.3211	0.1052	0.0439	0.01667	0.3318	0.1248	0.0359	0.0005032	0.729644
19	45398817	rs2238681	t	c	0.2002	0.0488	0.0508	0.3373	0.2058	0.06	0.0412	0.1456	0.864046
19	45400747	rs61679753	a	t	0.06716	0.2615	0.0781	0.0008098	0.07058	0.1729	0.0613	0.004808	0.372227
block 3
19	45401666	rs8106922	g	a	0.2086	0.0441	0.049	0.3682	0.2125	0.0549	0.0399	0.1685	0.8643
19	45402262	rs111784051	g	t	0.07276	0.2742	0.0793	0.0005421	0.07677	0.1751	0.0634	0.005784	0.329072
19	45402477	rs34878901	t	c	0.2093	0.0504	0.0496	0.3091	0.2136	0.0742	0.0403	0.06545	0.709604
19	45403412	rs1160985	t	c	0.3144	0.1204	0.0431	0.005159	0.3247	0.1301	0.0348	0.0001867	0.861004
19	45403858	rs760136	g	a	0.3148	0.1189	0.043	0.00573	0.3246	0.1297	0.0349	0.0002	0.84539
19	45404431	rs741780	c	t	0.3137	0.1185	0.0432	0.006136	0.3235	0.1352	0.0351	0.0001157	0.76417
19	45404972	rs1038025	c	t	0.3134	0.1264	0.0434	0.003562	0.3231	0.1327	0.0351	0.000159	0.910139
19	45405062	rs1038026	g	a	0.3124	0.1278	0.0435	0.003348	0.3223	0.1334	0.0352	0.00015	0.920289
19	45405521	rs1305062	c	g	0.2071	0.0591	0.0503	0.2396	0.2114	0.0757	0.0407	0.06305	0.797534
block 4
19	45407788	rs7259620	a	g	0.3054	0.1436	0.0443	0.001202	0.3146	0.1308	0.0359	0.0002647	0.822392
19	45408836	rs405509	g	t	0.3048	0.1195	0.0435	0.005997	0.3156	0.1381	0.0352	8.653e-05	0.739607
19	45409167	rs440446	g	c	0.3938	0.0756	0.0411	0.0657	0.4	0.0209	0.0341	0.5398	0.305761
19	45410002	rs769449	a	g	0.07234	-0.1087	0.0796	0.1718	0.06889	-0.3675	0.0716	2.877e-07	0.017878
19	45410444	rs769450	a	g	0.2073	0.0555	0.0498	0.2653	0.2129	0.0791	0.0407	0.05192	0.71368
19	45411941	rs429358	c	t	0.09527	-0.1033	0.0731	0.1576	0.09025	-0.333	0.0664	5.293e-07	0.0246977
19	45412079	rs7412	t	c	0.07909	0.255	0.074	0.0005725	0.08231	0.1618	0.0587	0.005798	0.323829
19	45413576	rs75627662	t	c	0.1634	0.0559	0.0549	0.3082	0.165	-0.0809	0.0441	0.06647	0.0521132
19	45414399	rs72654473	a	c	0.08642	0.236	0.0704	0.0008054	0.08987	0.1711	0.0568	0.002578	0.473117
19	45414451	rs439401	c	t	0.411	0.051	0.0407	0.2098	0.4214	0.0081	0.0333	0.8077	0.414658
19	45415640	rs445925	a	g	0.0921	0.1862	0.0686	0.006666	0.09519	0.128	0.055	0.01999	0.508052
19	45415713	rs10414043	a	g	0.08755	-0.1245	0.0727	0.08695	0.08771	-0.2862	0.0596	1.583e-06	0.0854813
19	45415935	rs7256200	t	g	0.08259	-0.1287	0.0748	0.0853	0.08233	-0.31	0.0609	3.58e-07	0.0602201
19	45416178	rs483082	t	g	0.1798	0.0365	0.053	0.4909	0.1824	-0.0693	0.043	0.1065	0.121158
19	45416291	rs59325138	t	c	0.2078	0.0424	0.0506	0.4027	0.2129	0.0725	0.0412	0.07836	0.644611
19	45416478	rs584007	g	a	0.4171	0.0502	0.0408	0.219	0.4264	0.0157	0.0336	0.6404	0.513957
19	45416741	rs438811	t	c	0.1795	0.0326	0.0531	0.5394	0.1824	-0.068	0.0429	0.1131	0.14063
19	45416831	rs390082	g	t	0.0909	0.1854	0.0696	0.007753	0.094	0.1459	0.056	0.009189	0.658384
19	45418790	rs5117	c	t	0.1717	0.0525	0.0545	0.3358	0.1735	-0.0362	0.0443	0.4145	0.206673
19	45418961	rs3826688	c	t	0.4178	0.0406	0.0411	0.3231	0.428	0.0251	0.034	0.4605	0.77138
