# Supplementary material for: Integrated genetic analyses revealed novel human longevity loci and reduced risks of multiple diseases in a cohort study of 15,651 Chinese individuals
Source: Aging Cell. 2021 Mar 3;20(3):e13323. doi: 10.1111/acel.13323 (PMC7963337; doi:10.1111/acel.13323)
Supplement: Supplementary file 10 — Table S9 [file ACEL-20-e13323-s006.xlsx]

## Sheet: Sheet1
Table S9. Sex-specific pathways for longevity (significance defined as FDR<0.05).
FUMA pathways	male （FDR adjusted p）	female （FDR adjusted p）
Curated_gene_sets:kegg_mismatch_repair	0.0019245	0.23685
Curated_gene_sets:kegg_dna_replication	0.0028447	0.39515
Curated_gene_sets:kegg_nucleotide_excision_repair	0.0062804	0.11046
Curated_gene_sets:kegg_abc_transporters	0.0073227	0.053669
Curated_gene_sets:kegg_base_excision_repair	0.017423	0.19945
Curated_gene_sets:kegg_beta_alanine_metabolism	0.023089	0.9918
Curated_gene_sets:kegg_epithelial_cell_signaling_in_helicobacter_pylori_infection	0.033505	0.59118
Curated_gene_sets:kegg_arginine_and_proline_metabolism	0.037759	0.069055
Curated_gene_sets:kegg_tight_junction	0.042591	0.79451
Curated_gene_sets:kegg_type_ii_diabetes_mellitus	0.056711	0.75873
Curated_gene_sets:kegg_glycosphingolipid_biosynthesis_ganglio_series	0.060037	0.11952
Curated_gene_sets:kegg_amino_sugar_and_nucleotide_sugar_metabolism	0.064977	0.5129
Curated_gene_sets:kegg_bladder_cancer	0.065929	0.050767
Curated_gene_sets:kegg_taste_transduction	0.071512	0.73389
Curated_gene_sets:kegg_cell_adhesion_molecules_cams	0.073055	0.36808
Curated_gene_sets:kegg_pantothenate_and_coa_biosynthesis	0.079746	0.68248
Curated_gene_sets:kegg_colorectal_cancer	0.079844	0.25733
Curated_gene_sets:kegg_leukocyte_transendothelial_migration	0.081222	0.67598
Curated_gene_sets:kegg_primary_bile_acid_biosynthesis	0.081737	0.45105
Curated_gene_sets:kegg_insulin_signaling_pathway	0.084226	0.098351
Curated_gene_sets:kegg_alanine_aspartate_and_glutamate_metabolism	0.089186	0.063644
Curated_gene_sets:kegg_limonene_and_pinene_degradation	0.091297	0.99657
Curated_gene_sets:kegg_prion_diseases	0.093745	0.23172
Curated_gene_sets:kegg_propanoate_metabolism	0.094418	0.86646
Curated_gene_sets:kegg_valine_leucine_and_isoleucine_degradation	0.098951	0.043644
Curated_gene_sets:kegg_vibrio_cholerae_infection	0.10125	0.50879
Curated_gene_sets:kegg_rna_degradation	0.10216	0.17372
Curated_gene_sets:kegg_inositol_phosphate_metabolism	0.10459	0.32592
Curated_gene_sets:kegg_porphyrin_and_chlorophyll_metabolism	0.10548	0.023552
Curated_gene_sets:kegg_amyotrophic_lateral_sclerosis_als	0.11173	0.45381
Curated_gene_sets:kegg_b_cell_receptor_signaling_pathway	0.11619	0.027205
Curated_gene_sets:kegg_glycosaminoglycan_biosynthesis_heparan_sulfate	0.12039	0.12235
Curated_gene_sets:kegg_glycosaminoglycan_biosynthesis_chondroitin_sulfate	0.13128	0.27646
Curated_gene_sets:kegg_t_cell_receptor_signaling_pathway	0.142	0.60846
Curated_gene_sets:kegg_glycolysis_gluconeogenesis	0.14498	0.16899
Curated_gene_sets:kegg_fc_epsilon_ri_signaling_pathway	0.14541	0.39896
Curated_gene_sets:kegg_ppar_signaling_pathway	0.14555	0.071841
Curated_gene_sets:kegg_primary_immunodeficiency	0.14796	0.21671
Curated_gene_sets:kegg_phenylalanine_metabolism	0.14895	0.97597
Curated_gene_sets:kegg_glycine_serine_and_threonine_metabolism	0.15101	0.78678
Curated_gene_sets:kegg_neurotrophin_signaling_pathway	0.15945	0.12474
Curated_gene_sets:kegg_focal_adhesion	0.16127	0.16058
Curated_gene_sets:kegg_sulfur_metabolism	0.17549	0.43643
Curated_gene_sets:kegg_glioma	0.17925	0.0052968
Curated_gene_sets:kegg_p53_signaling_pathway	0.18174	0.86514
Curated_gene_sets:kegg_erbb_signaling_pathway	0.18697	0.14861
Curated_gene_sets:kegg_terpenoid_backbone_biosynthesis	0.19293	0.016523
Curated_gene_sets:kegg_long_term_potentiation	0.19553	0.055882
Curated_gene_sets:kegg_metabolism_of_xenobiotics_by_cytochrome_p450	0.21829	0.12707
Curated_gene_sets:kegg_apoptosis	0.21912	0.67057
Curated_gene_sets:kegg_pyrimidine_metabolism	0.22433	0.63626
Curated_gene_sets:kegg_ribosome	0.22546	0.04303
Curated_gene_sets:kegg_systemic_lupus_erythematosus	0.23037	0.71162
Curated_gene_sets:kegg_nod_like_receptor_signaling_pathway	0.23803	0.65661
Curated_gene_sets:kegg_rig_i_like_receptor_signaling_pathway	0.24169	0.38427
Curated_gene_sets:kegg_gnrh_signaling_pathway	0.24415	0.7335
Curated_gene_sets:kegg_phosphatidylinositol_signaling_system	0.24418	0.34297
Curated_gene_sets:kegg_chemokine_signaling_pathway	0.24572	0.86368
Curated_gene_sets:kegg_renal_cell_carcinoma	0.24986	0.21232
Curated_gene_sets:kegg_basal_transcription_factors	0.25264	0.39985
Curated_gene_sets:kegg_chronic_myeloid_leukemia	0.25686	0.033107
Curated_gene_sets:kegg_glyoxylate_and_dicarboxylate_metabolism	0.25936	0.048789
Curated_gene_sets:kegg_ascorbate_and_aldarate_metabolism	0.26178	0.70973
Curated_gene_sets:kegg_axon_guidance	0.26753	0.86522
Curated_gene_sets:kegg_dilated_cardiomyopathy	0.26817	0.91356
Curated_gene_sets:kegg_natural_killer_cell_mediated_cytotoxicity	0.27841	0.30157
Curated_gene_sets:kegg_sphingolipid_metabolism	0.27985	0.97141
Curated_gene_sets:kegg_vegf_signaling_pathway	0.28087	0.077085
Curated_gene_sets:kegg_tyrosine_metabolism	0.28892	0.58494
Curated_gene_sets:kegg_wnt_signaling_pathway	0.28913	0.97317
Curated_gene_sets:kegg_pyruvate_metabolism	0.29268	0.4465
Curated_gene_sets:kegg_circadian_rhythm_mammal	0.30345	0.37711
Curated_gene_sets:kegg_cardiac_muscle_contraction	0.30384	0.90252
Curated_gene_sets:kegg_oxidative_phosphorylation	0.31462	0.41967
Curated_gene_sets:kegg_pancreatic_cancer	0.31487	0.40478
Curated_gene_sets:kegg_hematopoietic_cell_lineage	0.3179	0.35489
Curated_gene_sets:kegg_glutathione_metabolism	0.31949	0.24249
Curated_gene_sets:kegg_endometrial_cancer	0.32466	0.58918
Curated_gene_sets:kegg_spliceosome	0.33111	0.56921
Curated_gene_sets:kegg_toll_like_receptor_signaling_pathway	0.33259	0.75769
Curated_gene_sets:kegg_progesterone_mediated_oocyte_maturation	0.33605	0.45137
Curated_gene_sets:kegg_complement_and_coagulation_cascades	0.33911	0.77611
Curated_gene_sets:kegg_thyroid_cancer	0.35281	0.70163
Curated_gene_sets:kegg_one_carbon_pool_by_folate	0.36291	0.8535
Curated_gene_sets:kegg_rna_polymerase	0.3688	0.08458
Curated_gene_sets:kegg_arrhythmogenic_right_ventricular_cardiomyopathy_arvc	0.37179	0.71188
Curated_gene_sets:kegg_hypertrophic_cardiomyopathy_hcm	0.37283	0.62145
Curated_gene_sets:kegg_steroid_hormone_biosynthesis	0.3782	0.67592
Curated_gene_sets:kegg_mtor_signaling_pathway	0.41546	0.1765
Curated_gene_sets:kegg_oocyte_meiosis	0.42322	0.64019
Curated_gene_sets:kegg_calcium_signaling_pathway	0.42479	0.28252
Curated_gene_sets:kegg_acute_myeloid_leukemia	0.43041	0.11818
Curated_gene_sets:kegg_cysteine_and_methionine_metabolism	0.43268	0.14883
Curated_gene_sets:kegg_antigen_processing_and_presentation	0.4431	0.47641
Curated_gene_sets:kegg_starch_and_sucrose_metabolism	0.4457	0.34091
Curated_gene_sets:kegg_adherens_junction	0.44704	0.73147
Curated_gene_sets:kegg_leishmania_infection	0.45099	0.57412
Curated_gene_sets:kegg_riboflavin_metabolism	0.45196	0.58283
Curated_gene_sets:kegg_fructose_and_mannose_metabolism	0.46608	0.51579
Curated_gene_sets:kegg_o_glycan_biosynthesis	0.4768	0.46174
Curated_gene_sets:kegg_steroid_biosynthesis	0.48336	0.47155
Curated_gene_sets:kegg_aldosterone_regulated_sodium_reabsorption	0.48394	0.7552
Curated_gene_sets:kegg_olfactory_transduction	0.48715	0.56992
Curated_gene_sets:kegg_ubiquitin_mediated_proteolysis	0.48853	0.59483
Curated_gene_sets:kegg_tgf_beta_signaling_pathway	0.49006	0.63485
Curated_gene_sets:kegg_viral_myocarditis	0.49699	0.89403
Curated_gene_sets:kegg_adipocytokine_signaling_pathway	0.50351	0.83011
Curated_gene_sets:kegg_galactose_metabolism	0.51116	0.26279
Curated_gene_sets:kegg_other_glycan_degradation	0.51196	0.8593
Curated_gene_sets:kegg_folate_biosynthesis	0.51211	0.88507
Curated_gene_sets:kegg_cytosolic_dna_sensing_pathway	0.51653	0.096784
Curated_gene_sets:kegg_fatty_acid_metabolism	0.52732	0.35067
Curated_gene_sets:kegg_glycosaminoglycan_biosynthesis_keratan_sulfate	0.53337	0.57089
Curated_gene_sets:kegg_parkinsons_disease	0.53809	0.51276
Curated_gene_sets:kegg_retinol_metabolism	0.5421	0.69232
Curated_gene_sets:kegg_glycerolipid_metabolism	0.54477	0.48988
Curated_gene_sets:kegg_graft_versus_host_disease	0.55185	0.49111
Curated_gene_sets:kegg_snare_interactions_in_vesicular_transport	0.55201	0.43564
Curated_gene_sets:kegg_proximal_tubule_bicarbonate_reclamation	0.56952	0.53777
Curated_gene_sets:kegg_lysosome	0.57826	0.29769
Curated_gene_sets:kegg_glycosphingolipid_biosynthesis_globo_series	0.58291	0.053477
Curated_gene_sets:kegg_nitrogen_metabolism	0.58535	0.60586
Curated_gene_sets:kegg_fc_gamma_r_mediated_phagocytosis	0.59282	0.3816
Curated_gene_sets:kegg_mapk_signaling_pathway	0.59423	0.5713
Curated_gene_sets:kegg_purine_metabolism	0.59429	0.45414
Curated_gene_sets:kegg_non_small_cell_lung_cancer	0.59714	0.44971
Curated_gene_sets:kegg_glycosphingolipid_biosynthesis_lacto_and_neolacto_series	0.59724	0.64136
Curated_gene_sets:kegg_neuroactive_ligand_receptor_interaction	0.61131	0.81853
Curated_gene_sets:kegg_homologous_recombination	0.61514	0.65916
Curated_gene_sets:kegg_selenoamino_acid_metabolism	0.61984	0.74358
Curated_gene_sets:kegg_cytokine_cytokine_receptor_interaction	0.6263	0.10825
Curated_gene_sets:kegg_tryptophan_metabolism	0.63208	0.60058
Curated_gene_sets:kegg_pentose_phosphate_pathway	0.63834	0.28417
Curated_gene_sets:kegg_citrate_cycle_tca_cycle	0.64473	0.2768
Curated_gene_sets:kegg_butanoate_metabolism	0.64577	0.24838
Curated_gene_sets:kegg_melanoma	0.6462	0.010077
Curated_gene_sets:kegg_long_term_depression	0.6473	0.43425
Curated_gene_sets:kegg_glycerophospholipid_metabolism	0.65375	0.27644
Curated_gene_sets:kegg_asthma	0.65577	0.65841
Curated_gene_sets:kegg_histidine_metabolism	0.6621	0.92147
Curated_gene_sets:kegg_cell_cycle	0.66387	0.43259
Curated_gene_sets:kegg_regulation_of_actin_cytoskeleton	0.67923	0.25482
Curated_gene_sets:kegg_valine_leucine_and_isoleucine_biosynthesis	0.68289	0.37957
Curated_gene_sets:kegg_n_glycan_biosynthesis	0.68394	0.52372
Curated_gene_sets:kegg_allograft_rejection	0.69793	0.33548
Curated_gene_sets:kegg_glycosaminoglycan_degradation	0.713	0.10216
Curated_gene_sets:kegg_non_homologous_end_joining	0.71629	0.066816
Curated_gene_sets:kegg_drug_metabolism_cytochrome_p450	0.7172	0.10519
Curated_gene_sets:kegg_ecm_receptor_interaction	0.72285	0.80511
Curated_gene_sets:kegg_aminoacyl_trna_biosynthesis	0.73395	0.89801
Curated_gene_sets:kegg_peroxisome	0.73511	0.69334
Curated_gene_sets:kegg_alpha_linolenic_acid_metabolism	0.73734	0.6776
Curated_gene_sets:kegg_small_cell_lung_cancer	0.74245	0.13628
Curated_gene_sets:kegg_gap_junction	0.74598	0.23612
Curated_gene_sets:kegg_intestinal_immune_network_for_iga_production	0.75247	0.20376
Curated_gene_sets:kegg_type_i_diabetes_mellitus	0.7541	0.64565
Curated_gene_sets:kegg_lysine_degradation	0.78128	0.82082
Curated_gene_sets:kegg_ether_lipid_metabolism	0.79844	0.78906
Curated_gene_sets:kegg_regulation_of_autophagy	0.81086	0.11946
Curated_gene_sets:kegg_autoimmune_thyroid_disease	0.81461	0.10187
Curated_gene_sets:kegg_linoleic_acid_metabolism	0.82365	0.14441
Curated_gene_sets:kegg_protein_export	0.82833	0.68331
Curated_gene_sets:kegg_pathways_in_cancer	0.83178	0.13806
Curated_gene_sets:kegg_proteasome	0.83261	0.77639
Curated_gene_sets:kegg_taurine_and_hypotaurine_metabolism	0.84144	0.92235
Curated_gene_sets:kegg_melanogenesis	0.84498	0.47812
Curated_gene_sets:kegg_alzheimers_disease	0.85187	0.22836
Curated_gene_sets:kegg_vascular_smooth_muscle_contraction	0.86054	0.40846
Curated_gene_sets:kegg_arachidonic_acid_metabolism	0.86805	0.47476
Curated_gene_sets:kegg_prostate_cancer	0.86846	0.074383
Curated_gene_sets:kegg_endocytosis	0.89824	0.95623
Curated_gene_sets:kegg_drug_metabolism_other_enzymes	0.90883	0.37245
Curated_gene_sets:kegg_hedgehog_signaling_pathway	0.91183	0.95228
Curated_gene_sets:kegg_pathogenic_escherichia_coli_infection	0.91659	0.22015
Curated_gene_sets:kegg_biosynthesis_of_unsaturated_fatty_acids	0.92759	0.34005
Curated_gene_sets:kegg_huntingtons_disease	0.93622	0.69302
Curated_gene_sets:kegg_dorso_ventral_axis_formation	0.93893	0.40692
Curated_gene_sets:kegg_glycosylphosphatidylinositol_gpi_anchor_biosynthesis	0.93958	0.27548
Curated_gene_sets:kegg_pentose_and_glucuronate_interconversions	0.94495	0.36438
Curated_gene_sets:kegg_basal_cell_carcinoma	0.96161	0.85003
Curated_gene_sets:kegg_nicotinate_and_nicotinamide_metabolism	0.96434	0.14981
Curated_gene_sets:kegg_jak_stat_signaling_pathway	0.97187	0.040938
Curated_gene_sets:kegg_renin_angiotensin_system	0.97998	0.99083
Curated_gene_sets:kegg_maturity_onset_diabetes_of_the_young	0.9831	0.95021
Curated_gene_sets:kegg_notch_signaling_pathway	0.99039	0.13861
Curated_gene_sets:kegg_vasopressin_regulated_water_reabsorption	0.99749	0.57268
