# Supplementary material for: Integrated genetic analyses revealed novel human longevity loci and reduced risks of multiple diseases in a cohort study of 15,651 Chinese individuals
Source: Aging Cell. 2021 Mar 3;20(3):e13323. doi: 10.1111/acel.13323 (PMC7963337; doi:10.1111/acel.13323)
Supplement: Supplementary file 11 — Table S10 [file ACEL-20-e13323-s004.xlsx]

## Sheet: sheet
Table S10. The replication of reported longevity SNPs in this study.（Bonferroni adjusted significance defined as p<3.8*10-5)
Note: the reported P of SNPs were listed if it was avaiable in the study, otherwise not listed such as SNPs from LongevityMap. The reference lists of this reported SNPs could be found in Table S2.
replicated in this study						reported longevity SNPs
SNP	EA	NEA	BETA	SE	P-value	reported SNPs	reported P	Gene
19_45395619	a	g	0.2934	0.0474	6.171e-10	rs2075650	4.46e-14	APOE/TOMM40
19_45392254	t	c	-0.257	0.0512	5.095e-07	rs6857	1.65e-20	APOE/TOMM41
19_45410002	a	g	-0.2748	0.0553	6.69e-07	rs769449		APOE/TOMM42
19_45411941	t	c	0.245	0.0508	1.422e-06	rs429358		APOE/TOMM43
9_95806365	a	g	-0.1536	0.0332	3.644e-06	rs4573339		FGD3
19_45422946	a	g	0.2076	0.047	1e-05	rs4420638	3.4e-36	APOE/TOMM45
14_105239146	c	g	-0.2045	0.0469	1.295e-05	rs3803304		AKT1
19_45412079	t	c	0.2173	0.0504	1.603e-05	rs7412		APOE/TOMM46
19_45408836	t	g	-0.1277	0.0299	1.919e-05	rs405509	8.51e-05	APOE/TOMM44
1_154438880	t	c	0.1551	0.0385	5.581e-05	rs4072391	0.0006064	IL6R
15_99258710	a	t	-0.092	0.0277	0.0009064	rs2018860
1_11860458	t	c	-0.1515	0.0466	0.001145	rs2066471
6_158405309	a	c	-0.1278	0.0397	0.001294	rs6455937
1_11846252	a	g	0.1447	0.0455	0.00146	rs4846048
6_158499003	t	c	-0.0886	0.028	0.001537	rs3818457
1_156060150	c	g	-0.0944	0.0307	0.002089	rs4661146
1_11862214	t	c	-0.0903	0.0294	0.002126	rs9651118
8_96698947	a	c	-0.099	0.033	0.002697	rs1484583
2_167223512	a	g	-0.0919	0.0317	0.003711	rs6721003
4_126273530	t	c	-0.0814	0.0281	0.003766	rs2710548
19_35786868	t	c	-0.0817	0.0285	0.004116	rs2301600
8_96694458	a	g	0.0936	0.0328	0.004304	rs3134204
6_31543031	a	g	0.1673	0.0597	0.005055	rs1800629
2_3004998	t	c	-0.1351	0.0484	0.005264	rs10210870
11_116703640	c	g	0.0822	0.0304	0.006844	rs5128
1_11867044	t	c	-0.1224	0.0453	0.006852	rs3737964
6_158508225	a	g	-0.0756	0.0282	0.007378	rs1744169
16_57011185	a	g	0.0723	0.0279	0.009618	rs4784744
9_95598200	a	g	-0.0743	0.0289	0.01008	rs7873259
3_10332365	t	g	0.1154	0.0449	0.01019	rs26802
15_79106220	a	g	-0.1189	0.0466	0.01066	rs1383636
13_41128085	a	g	-0.0966	0.0383	0.0117	rs17446593
13_41143881	a	c	0.0788	0.0313	0.01178	rs1923249
13_41143720	t	c	0.0787	0.0313	0.01187	rs2721069
5_86584820	a	g	-0.0709	0.0285	0.01278	rs388340
3_5902056	a	c	-0.0716	0.0288	0.01297	rs11130652	0.0005449
8_118184783	t	c	0.0663	0.0267	0.01302	rs13266634
13_41162225	t	c	0.0776	0.0313	0.01311	rs2721044
5_1446389	a	g	0.0993	0.0403	0.01378	rs2652511
17_36098040	a	g	-0.076	0.0311	0.01464	rs4430796
13_41138020	t	c	-0.1107	0.0455	0.01495	rs1078892
18_37455922	a	g	-0.0738	0.0304	0.01523	rs16972414
13_41137804	a	c	-0.0778	0.0323	0.01603	rs2755209
13_41141232	t	c	-0.0749	0.0312	0.0165	rs2701859
1_163805912	a	c	0.068	0.0284	0.01664	rs12030349	0.0007163
13_41178824	t	c	0.1083	0.0455	0.01729	rs1986649
9_22124477	a	g	0.0663	0.0281	0.01839	rs10757278
7_134250322	a	c	0.0651	0.0278	0.01896	rs4732038
1_11860120	t	c	-0.1013	0.0432	0.01904	rs11121832
9_22125503	c	g	-0.0665	0.0284	0.01917	rs1333049
11_122890439	t	c	0.0686	0.0293	0.01919	rs11218921
6_108878052	t	c	0.1546	0.0661	0.01943	rs9486902
13_41186501	a	g	0.1054	0.0457	0.02108	rs10507486
2_168601735	t	c	-0.0731	0.0318	0.02128	rs12479257	0.0005599
13_47471478	t	c	-0.0651	0.0283	0.0216	rs6311
5_9629529	a	g	-0.0939	0.0409	0.02169	rs2234233
11_129564333	t	c	0.0735	0.0321	0.02197	rs10894114	0.0006179
13_41173408	c	g	0.1043	0.0456	0.02206	rs4943794
1_238513309	a	c	0.101	0.0441	0.02211	rs12737127
1_163802280	t	g	-0.0647	0.0283	0.02232	rs10917855	0.0006251
6_31783507	c	g	0.0725	0.032	0.02325	rs1043618
6_108916573	t	c	-0.1565	0.0692	0.02373	rs9480865
16_56642491	a	g	-0.0983	0.0439	0.02523	rs28366003
18_28610232	t	c	-0.0638	0.0285	0.02534	rs2640847	0.0007699
2_57941287	a	g	-0.0614	0.0276	0.02588	rs1380703
10_69672999	a	g	-0.0884	0.0397	0.026	rs3818291
3_132012079	a	g	0.0613	0.0278	0.02748	rs2670104
11_217140	t	c	0.0632	0.0289	0.02869	rs3825075
20_43280227	t	c	0.1273	0.0584	0.02922	rs73598374
16_69737846	c	g	0.0639	0.0293	0.02941	rs2965757
19_45857235	c	g	-0.0612	0.0283	0.03024	rs238415
1_156045183	a	t	0.1144	0.053	0.03097	rs3814314
1_154381103	a	g	-0.1066	0.0494	0.03098	rs12083537
2_235857114	a	g	-0.0611	0.0283	0.03107	rs2042831
13_46648094	t	c	0.0678	0.0315	0.03123	rs3742264
6_38142004	t	g	-0.0903	0.0419	0.03123	rs3800358
6_31783208	a	c	-0.0632	0.0295	0.03216	rs1008438
11_116699445	a	c	0.0605	0.0284	0.03332	rs595049
4_76842874	t	g	-0.0587	0.0277	0.03407	rs10518142
3_10249984	a	g	-0.0806	0.0381	0.03422	rs7373858	0.0002488
7_143141475	t	c	0.0918	0.0435	0.0347	rs4595035
1_11854476	t	g	0.0752	0.0356	0.03471	rs1801131
10_131601154	a	g	0.1	0.0474	0.03498	rs11016948	0.0006036
5_122155359	c	g	0.0594	0.0282	0.03535	rs7718104
2_138730349	a	g	-0.063	0.03	0.03584	rs3100701
6_42047994	t	g	-0.0583	0.0278	0.03622	rs6906808	0.0009764
11_133193153	a	g	-0.0616	0.0294	0.03625	rs11223437	0.0001337
5_55414956	a	c	-0.0639	0.031	0.03955	rs415407
16_4197370	a	g	-0.0641	0.0312	0.04025	rs81647
13_41125636	t	c	0.0665	0.0327	0.04178	rs2701893
18_48251054	a	g	-0.0695	0.0343	0.04291	rs3794901	0.0001887
16_5678345	a	g	-0.0613	0.0305	0.04423	rs4786741	0.0007639
17_36096515	t	c	0.0628	0.0312	0.04448	rs757210
13_41223110	t	c	0.0921	0.0459	0.04459	rs1334241
16_28603335	t	c	0.1021	0.0509	0.04476	rs762634
3_147805662	t	c	0.0568	0.0284	0.04541	rs15606
2_32968121	t	c	-0.0581	0.0291	0.0462	rs3769583
13_33624889	a	c	-0.0727	0.0365	0.04631	rs687045
19_38229378	a	g	-0.057	0.0286	0.04659	rs1291
6_164448011	a	g	0.0751	0.0379	0.04772	rs205990
15_75465051	a	g	0.0567	0.0287	0.04798	rs6495163	0.0007075
4_100490943	c	g	-0.0795	0.0403	0.04833	rs2866164
9_120464725	a	g	0.0559	0.0283	0.04869	rs1927914
10_96814689	c	g	0.1724	0.0876	0.04899	rs11572127
9_93633948	a	g	-0.1203	0.0611	0.0492	rs7864625
6_158517308	a	g	-0.0546	0.0278	0.04986	rs2502601
6_108882570	t	c	0.1417	0.0725	0.05068	rs11757217
5_34691121	a	g	0.0538	0.0276	0.0507	rs7702104	0.0006683
1_158450314	a	g	0.055	0.0282	0.05102	rs6679056	0.0008704
1_11852300	t	c	-0.0689	0.0354	0.05121	rs1476413
16_28603655	t	g	0.0969	0.0498	0.05137	rs1059491
2_88537343	t	g	-0.0539	0.0277	0.05153	rs11898335	0.0002398
11_26244793	t	c	-0.0583	0.03	0.05233	rs11029398	0.0003176
6_31778529	t	c	0.0664	0.0343	0.05276	rs2075799
20_11207861	a	g	-0.1031	0.0534	0.05362	rs6134162	0.0007791
15_99478225	a	g	-0.0552	0.0287	0.0546	rs2229765
7_66785714	a	g	0.0563	0.0294	0.05557	rs1808293	0.0005689
7_66901317	t	c	0.0623	0.0326	0.05582	rs12666354	0.0009257
9_93639849	a	g	0.1168	0.0614	0.05705	rs2290889
10_69643079	t	c	0.0758	0.0398	0.0573	rs12778366
5_157820602	t	c	0.0687	0.0362	0.05737	rs2149954
2_165926663	t	c	0.0525	0.0277	0.05765	rs6432808	0.0004853
3_71795743	t	c	-0.0571	0.0301	0.05766	rs6801173
6_108945107	a	g	0.1318	0.0695	0.05796	rs7762395
6_108960025	t	g	0.0732	0.0387	0.05868	rs12202209
8_97516984	t	c	-0.0517	0.0274	0.05869	rs2582814	0.0005676
11_211482	t	c	0.0528	0.0281	0.06016	rs2293168
1_163795105	t	c	-0.0522	0.028	0.06236	rs7533878	0.000913
7_55214348	t	c	-0.0526	0.0283	0.06325	rs2072454
1_41245354	t	c	-0.0515	0.0278	0.06346	rs2769255
15_75460763	a	g	0.0528	0.0286	0.06452	rs2899793	0.0003703
6_108981196	t	g	0.072	0.0389	0.06459	rs12212067
6_108964885	a	g	0.0717	0.0388	0.06467	rs12207868
8_96705190	t	c	0.0512	0.0278	0.0651	rs3102484
7_22131881	t	c	0.0999	0.0545	0.0666	rs4722094
7_155989669	t	c	-0.0508	0.0277	0.06666	rs10243418	0.0007485
2_46948175	t	c	-0.0509	0.0278	0.06732	rs897529	4.1e-07
1_73815631	t	g	-0.0611	0.0334	0.06755	rs10493515
10_2149260	a	g	-0.0904	0.0495	0.06769	rs959702
1_73860631	a	g	0.0607	0.0333	0.06825	rs10493518
6_108951655	t	c	-0.1014	0.0557	0.06857	rs9285397
3_71783318	t	c	-0.0551	0.0304	0.06959	rs12629971
13_41161770	a	g	-0.0727	0.0402	0.07042	rs2951787
6_108941393	a	g	0.0701	0.0388	0.07086	rs17598747
1_226570840	t	c	-0.0504	0.028	0.07137	rs1805415
17_31565268	t	c	-0.0617	0.0343	0.07165	rs9972933
22_43061594	a	c	0.0569	0.0316	0.07168	rs130329
6_108962642	t	c	0.1004	0.0558	0.07196	rs9480866
11_113270828	a	g	-0.0501	0.0283	0.07645	rs1800497
10_96795046	t	c	-0.2455	0.1392	0.07773	rs11572181
1_25261386	t	c	0.0501	0.0285	0.07837	rs4648884
4_76889388	t	c	-0.1025	0.0584	0.07937	rs2273
10_130986137	a	g	-0.0662	0.0377	0.07956	rs997161
1_226555302	a	g	0.0489	0.0279	0.07975	rs1136410
7_90989868	a	g	0.0487	0.028	0.0816	rs1429520	0.0006046
6_108940280	t	c	0.0674	0.0387	0.08166	rs7341233
6_109024840	a	g	-0.0576	0.0331	0.0817	rs519007
6_94646136	t	c	0.0496	0.0285	0.0821	rs12525634	0.0007829
13_41209236	a	g	0.0801	0.0461	0.08222	rs7981045
5_157819991	t	c	0.0631	0.0363	0.08231	rs7721599
11_216056	a	g	-0.0696	0.0403	0.0843	rs12226697
11_71194559	a	g	0.0525	0.0304	0.08434	rs3829251
6_108974453	a	c	-0.0671	0.0389	0.0844	rs11153120
3_84930139	t	c	-0.052	0.0302	0.08509	rs9847448	0.0001431
11_230368	t	c	0.0481	0.028	0.08542	rs536715
14_77269788	a	c	-0.0537	0.0313	0.0861	rs2075773
11_102480421	a	g	-0.077	0.045	0.08683	rs10502005
13_79800956	a	g	0.0505	0.0296	0.08813	rs731287
8_30286174	a	c	-0.0953	0.056	0.08872	rs7011660
6_109020032	t	g	0.0732	0.0431	0.08931	rs479744
17_33433849	t	g	-0.0576	0.0339	0.08945	rs3816754
5_148206440	a	g	-0.0477	0.0281	0.08949	rs1042713
10_125371138	a	c	-0.0594	0.035	0.08972	rs17606668
4_72608383	t	g	-0.051	0.0301	0.09001	rs2282679
5_142723373	c	g	-0.0875	0.0519	0.09141	rs2918418
7_90990111	t	c	-0.0486	0.0288	0.09225	rs1429519	0.0004445
6_31777946	t	c	-0.0495	0.0294	0.09235	rs2075800
2_134583314	t	c	-0.0477	0.0284	0.09262	rs6430460	2.67e-06
10_32499938	t	c	0.049	0.0291	0.09275	rs2806150	0.0004432
18_46453463	t	c	0.0525	0.0314	0.09385	rs4939827
7_157201648	a	g	-0.0522	0.0312	0.09432	rs10264615	0.0001627
11_99501264	t	c	-0.0562	0.0337	0.09554	rs7103504
4_90712629	t	c	-0.058	0.0349	0.09656	rs10014396
1_11857951	t	c	-0.0587	0.0353	0.09662	rs4846052
4_48721327	t	c	-0.0449	0.0271	0.09694	rs2354314
7_129286436	a	g	0.056	0.0339	0.09831	rs6949152
11_20648380	a	g	-0.0875	0.0529	0.09853	rs1805091	0.00093
22_34000230	t	c	-0.0454	0.0275	0.09891	rs695504	0.0009787
13_43182002	t	g	0.0468	0.0284	0.09901	rs1054016
6_31129707	t	c	-0.1098	0.0666	0.09928	rs2073724
7_157212045	a	c	0.0494	0.03	0.09985	rs10252297	0.0004567
19_45396219	t	c	-0.0588	0.0357	0.09988	rs157582	1.11e-15
1_211331893	a	g	0.0497	0.0302	0.1002	rs6540664
9_22029547	t	c	-0.0699	0.0426	0.1006	rs564398
2_138773638	t	c	-0.0515	0.0314	0.101	rs1455158
2_70764688	a	c	-0.046	0.028	0.101	rs432203
14_77254099	a	g	0.0513	0.0313	0.1013	rs1076584
6_108878813	a	g	-0.0632	0.0386	0.1015	rs7746906
1_81881212	t	c	-0.0578	0.0354	0.1023	rs6681688	0.0006493
5_157816142	a	g	0.0594	0.0364	0.1029	rs7737275	2.19e-06
10_96797500	t	c	0.0852	0.0524	0.1036	rs1934952
20_10068488	t	c	-0.0463	0.0286	0.1056	rs6104550
11_20646348	t	c	-0.0708	0.0438	0.1063	rs12803296	0.0006369
5_95219261	t	c	-0.0463	0.0287	0.1067	rs147295
6_18526812	t	g	0.073	0.0453	0.1071	rs6459623
1_156085375	t	c	-0.1714	0.1067	0.1083	rs547915
2_207859590	a	g	0.0654	0.0409	0.1099	rs10191593
22_42063681	a	g	-0.0855	0.0536	0.1108	rs132793
11_113296286	t	c	-0.0443	0.0278	0.111	rs1079597
16_69743760	a	g	0.0455	0.0286	0.1112	rs10517
1_156116488	t	g	0.0563	0.0354	0.1115	rs1468772
18_62608159	a	c	0.0448	0.0281	0.1116	rs2156175	0.0005897
7_8567347	t	c	0.0576	0.0363	0.1124	rs17150569	0.000783
1_81876723	a	c	0.0442	0.0279	0.1127	rs11163281	0.0008475
14_94007075	t	c	0.0557	0.0351	0.1131	rs1951716
10_96825332	a	t	0.045	0.0286	0.1158	rs10882525
10_1505474	t	c	0.0476	0.0303	0.1165	rs2676192
6_79272439	t	g	0.0953	0.0608	0.1168	rs1395451
1_154418879	t	c	0.045	0.0287	0.1168	rs4537545
14_105233095	a	c	0.0453	0.0289	0.1169	rs2498804
20_37349905	t	c	-0.0737	0.0471	0.1179	rs6092935	0.0004625
14_65031534	t	c	0.0455	0.0291	0.1188	rs6573560
1_73379589	a	g	-0.0577	0.0371	0.1195	rs10493513
1_73380512	t	c	0.0579	0.0372	0.1197	rs10493514
3_141011630	t	c	0.0707	0.0455	0.1207	rs3210458
13_27908973	t	g	-0.0745	0.0481	0.1209	rs1537438
17_32399974	a	g	0.0424	0.0275	0.1223	rs886359	0.0001135
7_66482088	a	g	0.0442	0.0286	0.1224	rs4626481	0.0005522
15_43575624	t	g	-0.0502	0.0327	0.1243	rs580469	0.0001503
2_137769420	a	g	-0.0446	0.0291	0.1252	rs2116538
6_26094367	a	g	0.0456	0.0298	0.1259	rs1572982
14_105243220	a	g	0.0438	0.0287	0.1264	rs2498796
6_31795550	t	c	0.0836	0.0548	0.1269	rs6457452
4_1365127	t	c	0.0817	0.0535	0.1271	rs13118159
18_62683556	t	c	0.0422	0.0277	0.1273	rs17686332	0.0006387
2_88484808	a	c	0.0427	0.028	0.1274	rs2292869	0.0006394
18_70919984	t	g	-0.0608	0.0399	0.1275	rs12960908
21_16893032	a	g	-0.0745	0.0491	0.1289	rs2823322
13_71883214	a	g	0.057	0.0376	0.1295	rs9592783
7_83776972	t	c	-0.0896	0.0591	0.1295	rs10263314
11_17475283	a	g	0.0442	0.0292	0.1301	rs2073586
5_89071734	a	g	-0.0454	0.0301	0.1309	rs819351	4.09e-05
7_141478574	c	g	0.0491	0.0325	0.1309	rs2234001
13_95680285	a	g	-0.0415	0.0277	0.1351	rs4148546
3_9798773	c	g	-0.0426	0.0286	0.1366	rs1052133
11_224393	a	g	0.0464	0.0312	0.1369	rs1023430
6_158410377	a	c	-0.1627	0.1096	0.1375	rs7772395
4_190707430	c	g	0.072	0.0485	0.1379	rs2739532
13_95680385	t	c	0.041	0.0277	0.1394	rs4148544
1_156092991	t	c	0.1636	0.111	0.1404	rs6686943
3_9798140	c	g	-0.0423	0.0287	0.1404	rs2072668
13_33624175	t	c	-0.0535	0.0364	0.1413	rs683907
20_60212494	t	c	0.0455	0.0309	0.1415	rs2024714
3_147935635	a	c	-0.0473	0.0322	0.1418	rs1456669
6_109011327	a	g	0.1017	0.0692	0.142	rs761779
10_108851556	t	c	-0.0577	0.0394	0.1431	rs1556758
1_41835061	c	g	0.0439	0.03	0.1436	rs11581271
16_61031689	a	g	0.0458	0.0314	0.1439	rs12924693	0.0006616
11_126201290	a	g	0.0538	0.0368	0.1443	rs651922
21_46510708	t	c	0.0552	0.0379	0.1458	rs3788157
19_35738283	t	c	0.0546	0.0376	0.1465	rs2853330	0.0001674
6_52763126	a	c	0.0409	0.0282	0.1469	rs3818234
4_130962301	t	c	0.0402	0.0278	0.1489	rs7665451	0.0009356
5_9628089	a	c	0.0495	0.0344	0.1505	rs41467
4_154017964	a	c	-0.0417	0.0291	0.1522	rs7662116
1_177807335	t	c	-0.0726	0.0507	0.1526	rs12043001
19_35003245	t	c	-0.0399	0.0279	0.1528	rs1862491	0.0007921
11_78596169	t	c	-0.0492	0.0344	0.1529	rs6592810
11_3036324	t	c	0.0409	0.0286	0.1532	rs739401
16_57015545	t	c	-0.0592	0.0415	0.1534	rs1800774
6_108913201	t	c	0.065	0.0458	0.1564	rs13220810
6_29700183	a	c	0.0452	0.0319	0.1568	rs1610601
6_33090836	a	g	0.0412	0.0291	0.1574	rs4713607
1_207784968	a	g	-0.0411	0.0291	0.1577	rs3818361
8_62914580	a	c	-0.0707	0.05	0.1579	rs7461068	0.0007564
1_35029632	a	g	-0.0465	0.0329	0.1583	rs6425900	0.0002839
7_122635900	t	c	-0.041	0.0292	0.1609	rs978739
10_13792522	a	c	0.0386	0.0276	0.1615	rs12257410
11_78588441	a	g	0.047	0.0338	0.1636	rs11237644
6_136261407	a	g	0.0567	0.0407	0.1637	rs6916391	0.0002095
3_143535544	a	g	0.0803	0.0577	0.1637	rs6769847	0.0005858
6_52861858	a	t	0.0556	0.0399	0.1638	rs182623
5_137903084	a	g	-0.0492	0.0353	0.1638	rs256014
15_27012141	t	c	-0.0388	0.0279	0.1644	rs3212335
3_80358300	a	g	0.0794	0.0573	0.1657	rs2340392
1_73858351	a	g	0.0462	0.0334	0.1662	rs10493517
19_47875727	a	g	0.0387	0.028	0.1663	rs2252532	0.0007146
15_49620200	t	c	0.0774	0.056	0.1668	rs1055254
5_148206917	a	c	0.0405	0.0293	0.167	rs1042718
1_20238466	a	g	0.068	0.0492	0.1671	rs17401847
17_74979685	a	c	0.0433	0.0315	0.1691	rs9912563	0.0001279
8_56804474	a	g	0.0709	0.0517	0.1701	rs1562818
5_142064203	t	c	0.0598	0.0436	0.1705	rs11167786	0.0001334
7_141490238	t	g	0.0424	0.031	0.1708	rs2227264
1_235720898	t	c	-0.0547	0.04	0.171	rs291353
11_47300429	t	c	-0.0383	0.028	0.1711	rs4752977
2_134568892	a	g	0.0381	0.0279	0.1717	rs17279673	0.0002123
2_134568892	a	g	0.0381	0.0279	0.1717	rs17279673	0.0002123
11_78589149	t	c	0.0461	0.0338	0.1725	rs870959
7_94955528	t	c	0.0382	0.028	0.1728	rs757158
1_41831361	c	g	-0.0424	0.0312	0.173	rs7547654
7_142921234	t	c	0.0838	0.0615	0.1733	rs534126
7_141462537	t	g	0.0409	0.0301	0.1738	rs11763979
5_160097496	a	g	0.0596	0.0439	0.1742	rs958912	0.0006258
13_103504517	t	c	-0.0415	0.0306	0.1751	rs1047768
10_96690371	t	c	0.1321	0.0975	0.1757	rs2475377
16_26083817	t	g	-0.0656	0.0485	0.1766	rs7198805	0.0001197
6_26083871	a	c	0.0422	0.0313	0.1769	rs9379825
3_12393125	c	g	-0.0862	0.0638	0.177	rs1801282
5_42148371	t	c	0.0412	0.0306	0.1772	rs1079193	0.0002524
10_112132171	a	g	-0.0377	0.028	0.1776	rs7081449	0.0006657
11_2043867	a	g	-0.044	0.0326	0.178	rs4930001
3_186570892	t	g	0.0409	0.0304	0.1783	rs2241766
1_41840197	a	g	-0.0468	0.0349	0.1792	rs4660532
10_96796861	a	g	-0.0382	0.0285	0.1797	rs1058932
1_59301218	t	c	0.0387	0.0289	0.18	rs1815274
22_44666892	a	g	0.0406	0.0303	0.1803	rs135416
6_26087856	a	t	0.0419	0.0313	0.1805	rs2858993
7_95043850	t	g	0.0388	0.029	0.1809	rs1639
6_26082710	t	c	-0.0418	0.0312	0.181	rs9295687
6_3701232	a	g	-0.0385	0.0288	0.1815	rs226927	0.0002255
16_26088055	a	g	-0.065	0.0487	0.1826	rs4442817	0.0003643
1_154407419	a	c	-0.0378	0.0286	0.1853	rs7518199
10_44519408	t	c	0.0569	0.0431	0.1869	rs17154903
19_20083791	t	c	-0.0437	0.0332	0.1885	rs1558612	0.0009223
6_108998128	t	g	0.0461	0.0351	0.1892	rs3800230
6_108998953	t	c	-0.0462	0.0353	0.19	rs3800232
9_18267947	c	g	0.0413	0.0315	0.1903	rs7862683
6_161342690	a	g	-0.0487	0.0372	0.1905	rs1247363
8_29063172	t	g	-0.0376	0.0288	0.1909	rs6991271
10_89338633	a	c	0.0425	0.0325	0.1913	rs9664222
17_61556298	c	g	0.0377	0.0289	0.1924	rs4295
14_105237680	c	g	0.0377	0.029	0.1926	rs2494731
7_90956958	a	g	-0.0388	0.0298	0.1932	rs1126204	0.0002783
5_42569585	a	g	0.0516	0.0397	0.1935	rs11949751
14_97857732	t	c	0.0421	0.0324	0.1937	rs8011773
6_158412498	a	g	0.0367	0.0283	0.1949	rs10455935
5_1294086	t	c	0.0385	0.0298	0.1953	rs2736098
2_134576249	t	g	-0.0492	0.038	0.1956	rs20349	0.0009908
6_161333781	t	c	0.048	0.0371	0.1957	rs1247320
6_160105070	a	c	-0.0525	0.0406	0.1962	rs2758331
7_141478308	t	c	-0.0389	0.0301	0.1968	rs2233998
2_46932523	a	g	0.0359	0.028	0.1986	rs10168342	0.0009787
3_123021870	c	g	-0.0391	0.0305	0.1996	rs9844212
11_26276143	a	g	0.0399	0.0311	0.2002	rs12224061	0.0007675
13_81783189	t	c	0.0383	0.0299	0.2003	rs7321904
10_94462882	t	c	0.0392	0.0307	0.2014	rs1111875
20_5762821	t	c	0.0372	0.0292	0.2021	rs4815853	0.0003144
9_27326780	t	g	-0.0507	0.0399	0.2038	rs1555453
1_154423485	t	g	-0.057	0.0449	0.204	rs4845626
1_158785137	a	g	-0.0361	0.0284	0.204	rs857788
4_100543304	t	g	-0.0356	0.028	0.2043	rs881980
14_77797969	c	g	-0.1463	0.1154	0.2048	rs1017186
22_22173358	a	g	0.0434	0.0343	0.2052	rs2266968
17_10783871	t	c	0.0383	0.0302	0.2056	rs2304965
13_34097650	t	c	0.0355	0.028	0.2061	rs4943116
17_3446885	t	c	-0.0403	0.032	0.2069	rs322937	0.0007496
13_41143190	a	g	-0.0598	0.0474	0.2071	rs12865518
1_16515879	t	c	-0.052	0.0414	0.2088	rs12740413
1_154436195	t	c	-0.0517	0.0413	0.2099	rs4240872
14_23363332	a	g	-0.1459	0.1166	0.2108	rs4982702
19_41839631	t	c	-0.0383	0.0307	0.2127	rs8105161
5_86633973	a	g	0.0366	0.0294	0.214	rs3752862
8_52961970	t	c	0.0342	0.0276	0.2156	rs2433236	0.0004391
3_185511687	t	g	0.0403	0.0328	0.2188	rs4402960
3_123018963	a	g	-0.0518	0.0424	0.222	rs4482616
11_29815530	t	c	-0.0347	0.0285	0.2222	rs10835581	0.0006082
6_29726046	t	c	0.0389	0.0319	0.2222	rs1633063
7_95040411	t	c	0.0429	0.0352	0.2225	rs2299263
6_80436428	t	c	0.0359	0.0294	0.2227	rs9359390
15_51606710	a	g	0.0473	0.039	0.2246	rs3751591
19_9228196	t	c	-0.0363	0.0299	0.2246	rs1036224	7.5e-05
1_41831047	t	c	0.0396	0.0328	0.2277	rs7539614
7_15734715	t	g	-0.0333	0.0276	0.2277	rs726395	0.0002146
6_161335145	a	g	-0.0446	0.0371	0.2291	rs1247316
1_248860641	a	c	0.0435	0.0362	0.2297	rs4916176
6_158412832	a	g	-0.034	0.0283	0.23	rs10945973
6_161334414	t	g	-0.0444	0.0371	0.2304	rs1247317
13_43335208	a	g	0.0358	0.0298	0.2308	rs942194	0.0005422
1_156083468	t	c	0.0554	0.0463	0.2322	rs2485662
6_36651971	a	c	0.033	0.0276	0.2324	rs1801270
3_4432033	t	g	0.0337	0.0283	0.2334	rs964403
10_82030658	a	g	-0.033	0.0278	0.235	rs3851059
15_38764843	t	c	-0.0521	0.0439	0.2351	rs11073328
19_38325536	c	g	0.0363	0.0306	0.2354	rs16975963
19_45409167	c	g	-0.0338	0.0286	0.2364	rs440446
11_219089	t	c	0.0328	0.0278	0.2377	rs511744
17_61550529	t	c	-0.0336	0.0285	0.2386	rs1800764
17_61559923	t	c	-0.0337	0.0286	0.239	rs4309
15_100949609	t	c	0.032	0.0273	0.2404	rs1000290
16_19080658	t	g	-0.0424	0.0361	0.2407	rs7192898
5_163512226	a	g	0.0324	0.0276	0.2408	rs10515869
7_83778360	t	c	-0.0694	0.0592	0.2414	rs6978184	8.72e-05
6_52760658	a	g	-0.033	0.0282	0.2426	rs494334
10_82033683	a	g	-0.0324	0.0278	0.2438	rs4933327
2_134575885	a	c	0.0442	0.0379	0.2441	rs6735017	0.0007345
1_41842350	t	c	-0.0328	0.0282	0.2453	rs4660192
11_223733	a	t	-0.0478	0.0416	0.2502	rs11246009
18_28623285	a	g	0.0326	0.0283	0.2504	rs3810017	0.000206
22_35777618	a	g	0.0317	0.0276	0.2516	rs2071748	0.0007002
6_161333860	t	c	0.0425	0.037	0.2517	rs1247319
15_71691504	t	c	-0.0421	0.0367	0.252	rs7165378
11_20608950	t	c	-0.0331	0.0289	0.2522	rs2012543	0.00039
10_96810552	t	c	0.032	0.028	0.2525	rs1341163	2.81e-05
6_161330652	a	c	-0.0424	0.0371	0.2532	rs1247322
3_25408748	a	g	0.0357	0.0312	0.2532	rs922943
2_47020925	a	g	0.0317	0.0277	0.2532	rs7577004	3e-05
13_61678912	a	g	0.0314	0.0275	0.2532	rs3106598
17_38609207	t	c	-0.0323	0.0283	0.2534	rs1009728
10_96801753	t	c	-0.0319	0.0279	0.2543	rs1934985	2.63e-05
11_115041012	t	c	0.0316	0.0278	0.2548	rs4938180
11_674259	c	g	-0.036	0.0317	0.2557	rs4073590
14_105234442	c	g	0.0332	0.0293	0.2565	rs2498802
6_108902180	a	g	-0.0671	0.0592	0.2568	rs10499051
2_106303243	a	g	0.0323	0.0286	0.2584	rs1037381
2_25419473	a	c	0.0321	0.0285	0.2589	rs7566506
3_197314448	a	g	0.0565	0.0501	0.2596	rs7622678
10_96802598	a	t	0.0314	0.028	0.2618	rs2275620
10_96802598	a	t	0.0314	0.028	0.2618	rs2275620	2.88e-05
2_196468431	t	c	-0.0312	0.0279	0.263	rs10931700
5_1295349	a	g	-0.0332	0.0296	0.2631	rs2853669
3_21786893	a	g	-0.0368	0.0329	0.2633	rs6798573	0.00051
6_36653597	t	c	0.0312	0.0279	0.2637	rs1059234
1_172630811	a	g	0.0545	0.0488	0.2643	rs6700734
4_105318917	t	g	-0.0415	0.0373	0.2667	rs951085
3_123100304	t	c	0.0328	0.0296	0.2676	rs2877709
10_96829529	a	c	0.0328	0.0296	0.2685	rs17110453
2_60500484	t	c	0.0342	0.0309	0.2686	rs2110398	0.0007016
4_23815662	t	c	0.031	0.0281	0.269	rs8192678
2_60484507	t	c	0.0405	0.0367	0.2695	rs359255	0.0002261
3_149510262	a	g	0.0535	0.0484	0.2696	rs4681554
3_107282449	t	c	0.057	0.0518	0.2707	rs609642	0.0004143
6_20661250	c	g	-0.0309	0.0281	0.2714	rs7754840
5_152639677	a	g	0.0328	0.0298	0.2714	rs3112530
6_108840870	a	g	0.035	0.0319	0.2721	rs2274776
17_61554194	a	t	-0.0321	0.0292	0.2727	rs4291
6_29623739	a	g	0.0343	0.0313	0.2728	rs29228
11_26353121	t	c	-0.0303	0.0276	0.2732	rs7117246	0.000743
2_8530256	a	g	0.0313	0.0286	0.274	rs13008689
10_44580839	a	g	0.038	0.0348	0.2744	rs268300
6_161333937	c	g	-0.0405	0.0371	0.2752	rs1247318
1_73352029	a	c	0.0341	0.0312	0.2754	rs6689491
15_43619560	t	c	-0.0304	0.0278	0.2755	rs484029	0.000154
1_73353328	a	t	-0.034	0.0312	0.2767	rs6657082
11_30658439	a	c	-0.0307	0.0282	0.2769	rs427996	0.0007016
14_76588286	t	c	-0.0438	0.0404	0.2786	rs2543356
20_17891945	t	c	0.0347	0.0323	0.2816	rs6045079	0.0004192
6_52850155	c	g	-0.0625	0.0583	0.2838	rs2274760
11_2173447	t	g	0.0301	0.0281	0.284	rs7924316
14_105259734	a	c	-0.0486	0.0455	0.2856	rs1130214
10_68085353	t	g	-0.0359	0.0337	0.287	rs16922827
13_41150505	a	c	-0.0354	0.0333	0.2874	rs2701880
15_99196245	t	c	-0.0305	0.0286	0.2875	rs874305
14_92923032	a	g	0.0336	0.0317	0.2882	rs12878418	6e-05
4_57922990	t	c	0.0488	0.046	0.2889	rs1713959	0.0002951
2_138742807	t	c	0.0307	0.029	0.2893	rs1020678
5_42398465	t	c	0.031	0.0294	0.2917	rs3764451
2_176918785	t	g	0.0393	0.0373	0.2921	rs16863530	0.000538
11_674094	t	g	-0.0334	0.0317	0.2922	rs4073591
8_56792159	t	c	0.0356	0.0339	0.2925	rs1450741
1_109818530	t	c	0.0605	0.0575	0.2927	rs646776
1_66061072	t	c	0.0439	0.0418	0.293	rs6669117
11_14915310	a	g	0.0305	0.0291	0.2939	rs2060793
6_158424693	t	c	-0.0292	0.0279	0.2942	rs9459093
7_122633264	a	g	0.04	0.0382	0.2958	rs1357949
6_80434879	a	t	-0.0308	0.0295	0.2963	rs6942089
6_19390622	a	g	-0.0294	0.0282	0.2967	rs9366292
8_31024654	t	c	0.0436	0.0422	0.3016	rs1346044
11_114169038	a	g	-0.0288	0.0279	0.3024	rs1941404
21_18937758	a	g	-0.0381	0.037	0.3029	rs437470	0.0005905
15_43622916	t	c	0.0286	0.0278	0.3045	rs3742971	0.0007073
6_108897386	a	g	-0.0585	0.057	0.3046	rs2883881
1_15093562	a	g	-0.0359	0.035	0.3053	rs732469	0.0007723
1_156040310	a	g	-0.0415	0.0407	0.3068	rs2275075
3_191118079	t	c	-0.032	0.0314	0.3079	rs3959143
18_4776396	a	c	0.0282	0.0278	0.3106	rs7505612
4_100516022	c	g	-0.0307	0.0303	0.3109	rs2306985
2_31570689	a	g	0.0401	0.0397	0.3127	rs4952085
16_52548037	a	g	0.0281	0.028	0.3157	rs12443621
4_90678541	a	g	-0.0277	0.0278	0.3186	rs2736990
18_74101941	a	g	0.0283	0.0284	0.3193	rs4891159
21_18947070	a	g	0.0332	0.0334	0.3197	rs2249739	0.0003562
6_80454831	a	g	0.0282	0.0284	0.3199	rs2092745
8_62794183	a	g	0.0447	0.045	0.3206	rs7842001
3_148459988	a	c	-0.0573	0.0577	0.3207	rs5186
13_81810858	t	c	0.0289	0.0291	0.3209	rs17073955
20_5750788	a	c	0.029	0.0292	0.321	rs237417	0.0002143
17_66638187	t	c	0.0284	0.0286	0.321	rs2024165	0.0006556
20_38543442	t	c	0.0295	0.0299	0.3228	rs16988591	0.0003512
15_100946347	t	c	-0.0271	0.0275	0.3243	rs7180354
19_18497903	a	g	-0.0366	0.0372	0.325	rs1227731	5.17e-05
13_48387722	t	c	-0.0273	0.0277	0.3252	rs8001976
20_31673846	a	g	-0.0335	0.0342	0.3273	rs2070325
1_11847449	a	g	0.048	0.0491	0.3288	rs3737967
6_108867031	a	c	0.0291	0.0299	0.3299	rs6911407
2_217555824	t	c	-0.0415	0.0428	0.3324	rs11575134
8_135611945	a	c	-0.0281	0.029	0.3335	rs1036819
10_96741053	a	c	0.0761	0.0792	0.3361	rs1057910
7_6244486	a	g	0.0309	0.0322	0.3367	rs7803143
4_44531148	a	g	0.0267	0.0278	0.3381	rs6815111	0.0001318
11_45290804	a	g	-0.0306	0.0319	0.3384	rs4755936
7_143109139	t	c	0.0371	0.0388	0.3397	rs11767557
5_67139113	t	c	-0.0268	0.0281	0.3408	rs1490813
17_34207003	a	g	0.0274	0.0288	0.3423	rs2280789
19_45856926	c	g	-0.0354	0.0374	0.3431	rs3916874
1_158784259	t	c	0.0275	0.029	0.3434	rs857785
15_46511879	t	c	0.0263	0.0278	0.3438	rs8034848	0.0001881
11_26353951	t	g	0.0336	0.0357	0.3463	rs17243259	0.0008118
1_73348484	a	g	0.0294	0.0312	0.3467	rs1405051
4_186038657	a	g	0.0327	0.0348	0.3468	rs7661225
21_34617729	a	g	-0.0264	0.0281	0.3473	rs2252639	0.0004518
1_66043019	a	c	-0.0703	0.0749	0.3484	rs3790426
7_66472198	t	c	0.0262	0.028	0.3503	rs11766656	0.0007554
22_29449477	a	g	0.0259	0.0279	0.3524	rs2294239	0.0006844
11_124189306	a	g	-0.0339	0.0365	0.3535	rs2466620	0.0006075
3_100963154	a	g	0.0269	0.029	0.3536	rs571391
19_3927771	a	g	0.0259	0.0279	0.3541	rs10412199
4_90758389	c	g	-0.0394	0.0425	0.3548	rs2301135
1_11400409	a	c	-0.0292	0.0317	0.3567	rs3120819
5_34624999	t	c	0.0256	0.028	0.3609	rs418716	0.000889
13_46446402	a	g	0.0332	0.0363	0.3609	rs2254191
1_154395839	t	c	0.0263	0.0289	0.3625	rs6684439
15_86370741	t	c	0.0264	0.029	0.3626	rs7166323
1_81137243	a	g	0.0362	0.0398	0.3628	rs17105288	0.0003388
4_71185783	a	g	0.0815	0.0897	0.3635	rs1904851	0.0007709
1_81143121	a	g	0.0256	0.0282	0.3639	rs10493675	0.0006243
14_101693911	a	g	-0.0302	0.0334	0.3653	rs1763212	0.0003115
4_166280680	t	c	0.0253	0.0281	0.3667	rs4690810
3_186560782	a	g	-0.0255	0.0283	0.367	rs182052
13_41146301	t	c	-0.0258	0.0287	0.3689	rs2755213
11_119180316	a	g	-0.0249	0.0277	0.369	rs7914
10_96804451	t	c	-0.0252	0.028	0.3691	rs7910936	2.79e-05
22_44599452	t	c	0.0247	0.0276	0.3711	rs139170
1_154437896	t	c	0.037	0.0415	0.3715	rs2229238
15_53805825	a	c	-0.0251	0.0281	0.3716	rs7168365
22_22146399	a	g	-0.025	0.028	0.3729	rs5999521
10_1343726	a	g	-0.0308	0.0346	0.373	rs10903420
10_1667365	a	g	0.0296	0.0334	0.3745	rs2387952
3_127538412	a	g	-0.0287	0.0324	0.3747	rs874546	0.0007997
7_153743749	t	c	-0.0314	0.0354	0.375	rs3864483	0.0009745
10_79037632	a	g	0.0245	0.0277	0.3756	rs1516507
4_182515659	a	t	0.0246	0.0278	0.3773	rs1371217
6_44240559	t	c	-0.0247	0.028	0.3775	rs524533
14_54192472	t	c	-0.0308	0.0349	0.3778	rs210332
9_14722477	c	g	0.0474	0.0538	0.3782	rs3747532
10_96581094	a	g	-0.0314	0.0356	0.3784	rs10786172
9_4988761	t	c	0.0248	0.0284	0.382	rs7849191
1_59319508	t	c	0.03	0.0343	0.3822	rs17356414
6_158412519	t	c	0.0249	0.0285	0.383	rs10455936
7_45124465	a	t	0.0279	0.032	0.3832	rs3735495	0.00015
4_53795651	t	c	-0.0244	0.028	0.3835	rs301126	0.0002334
7_45122723	a	g	-0.0272	0.0313	0.3846	rs61740895	0.0001308
6_43736389	a	c	-0.0277	0.0318	0.385	rs699947
6_166706169	a	g	-0.0393	0.0453	0.3864	rs6915183
5_162998515	t	c	0.0414	0.0479	0.3869	rs294588
9_5112288	t	c	0.024	0.028	0.3907	rs3780378
10_1460432	t	c	-0.0245	0.0287	0.3921	rs2805535
10_23381422	t	c	-0.026	0.0304	0.3937	rs12413082
6_109013930	t	c	0.0358	0.042	0.3943	rs9486916
1_54688516	t	c	0.0286	0.0336	0.3945	rs642990
4_90637010	a	g	0.0493	0.0582	0.3967	rs356218
11_70039921	t	c	0.0234	0.0277	0.3968	rs10898840	0.0005722
13_46656412	t	g	0.0241	0.0284	0.3969	rs3818477
10_32467111	a	g	-0.0235	0.0279	0.3982	rs2998050	0.0005087
11_108093833	a	g	-0.0235	0.0279	0.3992	rs189037
10_96741426	t	c	0.0302	0.0358	0.3993	rs1934967
6_35377922	a	g	-0.0264	0.0314	0.3996	rs2267668
15_69410280	t	c	-0.0337	0.0401	0.4007	rs17357879	0.0004401
1_165829156	t	g	0.0243	0.0289	0.401	rs12562047
2_234768067	t	c	-0.0484	0.0576	0.4012	rs579327
10_96805371	t	c	-0.0237	0.0282	0.4012	rs1891071	2.98e-05
8_51440704	a	g	0.0272	0.0325	0.4027	rs310575
3_123072883	a	c	-0.0253	0.0302	0.4029	rs9861425
4_90757394	c	g	-0.0358	0.0429	0.4039	rs3756063
11_85868640	t	c	0.0236	0.0282	0.4042	rs3851179
10_73351781	t	c	0.0239	0.0287	0.4046	rs7915479
14_97426813	t	g	0.0321	0.0386	0.4054	rs10484165	0.0007564
11_130928308	a	g	0.0231	0.0278	0.4072	rs1368850
1_41839083	t	c	0.0608	0.0734	0.4074	rs1317558
6_152163381	a	g	-0.0287	0.0348	0.4092	rs9340799
9_73784264	t	c	0.0229	0.0278	0.4103	rs4745062
2_28662264	a	g	-0.0265	0.0322	0.411	rs2338013
19_45395266	a	g	0.0229	0.0278	0.4111	rs157580
2_192914362	a	c	-0.025	0.0306	0.414	rs10497721
21_34614255	t	g	0.0228	0.028	0.4152	rs1051393	0.0004518
10_1484759	t	c	-0.0262	0.0322	0.4153	rs3898610
1_154410955	t	c	0.0226	0.0277	0.4157	rs4553185
10_33010304	a	c	-0.0294	0.0363	0.4178	rs7075648	0.0006578
10_32469529	t	g	0.0224	0.0278	0.4207	rs2998056	6.1e-05
10_32745262	t	c	0.0291	0.0362	0.4211	rs7897978	0.0007325
10_96827178	t	c	0.0224	0.028	0.4228	rs2275622
7_1912222	a	g	0.0221	0.0275	0.423	rs4721135
3_148415545	a	g	-0.0359	0.0449	0.4238	rs275653
5_95770727	a	c	-0.024	0.03	0.424	rs3762985
10_96541373	a	g	-0.0393	0.0493	0.4258	rs7088784
1_88710048	t	c	0.0227	0.0285	0.4258	rs6428642	0.0003517
8_90951388	t	g	-0.0227	0.0286	0.4266	rs12680687
4_37072746	t	c	-0.022	0.0278	0.4275	rs11943045
5_42463775	a	g	-0.0352	0.0445	0.4282	rs2940923
3_4432116	t	c	0.0224	0.0284	0.4301	rs3864051
21_28852035	a	g	0.0231	0.0293	0.4304	rs7281084	0.0008962
22_22186562	t	c	-0.022	0.0279	0.4312	rs1892848
10_32804398	a	g	0.0285	0.0362	0.4317	rs7075342	0.0009097
11_99489374	c	g	-0.0243	0.0309	0.4318	rs655883
3_105965437	a	g	-0.0273	0.0348	0.4325	rs1550765
7_141672705	a	g	-0.0232	0.0296	0.4328	rs1726866
19_45862449	a	g	0.0308	0.0393	0.4332	rs50872
1_232268283	t	c	0.0237	0.0302	0.4335	rs11122430
15_100942373	t	c	-0.0214	0.0274	0.4344	rs12914235
15_100975635	t	c	-0.0214	0.0276	0.4375	rs2654602
15_100925708	a	g	0.0214	0.0276	0.4378	rs2587748
19_51727962	a	c	-0.0273	0.0351	0.4379	rs3865444
10_1464892	t	c	-0.0225	0.0292	0.4408	rs2805543
1_41841986	t	c	0.0285	0.037	0.442	rs6690527
17_26127518	c	g	-0.0213	0.0278	0.4424	rs10459953
9_1202824	t	c	-0.028	0.0365	0.4428	rs12353067
10_1384633	a	g	-0.0235	0.0308	0.4438	rs2805533
11_20605665	t	c	0.0222	0.029	0.4441	rs10458887	0.0004543
4_124533487	a	c	-0.0283	0.0371	0.4454	rs2553377
11_2171601	t	c	-0.0211	0.0278	0.4466	rs4320932
2_139427669	t	c	0.0275	0.0362	0.4468	rs10496799
4_170900925	a	c	-0.0227	0.0299	0.4471	rs17055338	0.0009117
15_100953411	a	g	-0.0209	0.0275	0.4477	rs7164184
7_141672604	t	c	-0.0225	0.0297	0.4485	rs10246939
15_102118149	a	g	0.0216	0.0285	0.4487	rs11634224	0.0009949
14_105239192	t	c	-0.0252	0.0333	0.449	rs2494732
3_8500321	t	g	0.0227	0.03	0.4492	rs1562688
5_174199638	a	g	0.0267	0.0353	0.4498	rs3935249	0.0001418
10_96712400	a	g	-0.0213	0.0283	0.4499	rs2475376
1_88843632	t	c	0.0209	0.0278	0.4513	rs12141716	0.0003887
2_60495038	t	c	0.0274	0.0366	0.4536	rs4671379	0.0003147
11_636496	a	g	-0.0239	0.0319	0.4537	rs936461
14_38991928	t	c	-0.0251	0.0335	0.4542	rs8003056
5_36627769	t	g	0.0223	0.0298	0.4543	rs1864213	0.0007817
10_96748737	a	t	0.0592	0.0792	0.4544	rs1057911
15_71700427	t	c	0.0235	0.0314	0.4547	rs12442632	0.0008638
17_34207780	t	c	-0.0214	0.0287	0.4553	rs2107538
20_11236424	t	g	0.0205	0.0275	0.4554	rs1883952	0.0007969
17_38618104	t	c	-0.0209	0.0281	0.4562	rs7214466
16_265159	t	c	-0.0223	0.03	0.4563	rs1203981
11_237087	a	g	0.0273	0.0367	0.4573	rs1045288
3_186575392	c	g	-0.0231	0.0311	0.4583	rs1063539
10_96680265	t	c	-0.0209	0.0282	0.4587	rs1819173	2.26e-05
17_47071483	a	g	-0.0215	0.029	0.4587	rs1390154
4_90757309	a	g	0.0319	0.0432	0.4595	rs1372519
17_3628362	t	c	-0.0217	0.0294	0.4602	rs3809806
10_4050003	a	g	0.0215	0.0291	0.4608	rs2031577
6_160443428	a	g	-0.0204	0.0276	0.461	rs9456497
1_18348784	t	c	-0.0331	0.045	0.4628	rs16861446
13_90622455	c	g	0.025	0.034	0.463	rs2882281
17_47053828	t	c	-0.0216	0.0295	0.4636	rs9899404
15_51502844	a	c	-0.022	0.0301	0.4653	rs4646
10_96682315	a	t	-0.0205	0.0282	0.4663	rs6583963
15_86369951	a	t	-0.021	0.029	0.4674	rs10520603
14_50516714	t	c	0.0206	0.0284	0.4679	rs11157721
1_154400015	t	g	0.02	0.0276	0.4694	rs4845618
16_19085298	t	c	0.0258	0.0358	0.47	rs11074359
21_46621438	t	c	-0.0287	0.0398	0.4715	rs2838809
6_108897661	a	g	-0.0263	0.0366	0.4717	rs12200646
15_100942843	t	g	0.0198	0.0275	0.4717	rs1023782
5_110772404	t	c	-0.0413	0.0577	0.4742	rs10491334
18_12331501	t	c	0.026	0.0363	0.4745	rs9964979
6_138413333	c	g	-0.022	0.0308	0.4746	rs648802
19_45923653	a	g	0.0231	0.0322	0.4746	rs11615
15_33137777	t	c	-0.0197	0.0276	0.4748	rs1258784	0.0008459
2_213004603	a	g	-0.0251	0.0355	0.4785	rs4673651
7_1039003	a	c	-0.0198	0.0279	0.4787	rs10256972
5_148038305	t	c	0.0195	0.0275	0.4788	rs1862345
8_79701876	a	g	-0.0218	0.0308	0.4789	rs2717536
22_22162374	a	t	-0.0198	0.028	0.4793	rs5749998
11_35566223	t	c	0.022	0.0312	0.4794	rs687460	0.0005221
6_31543101	a	g	-0.0642	0.0908	0.4796	rs361525
10_44256350	a	c	0.0208	0.0295	0.4808	rs4536162	0.0009949
1_66057441	t	c	0.03	0.0426	0.4814	rs2154380
2_127894615	a	g	-0.0204	0.029	0.4822	rs744373
2_134579078	t	c	0.023	0.0328	0.4832	rs6750345	0.0001481
14_81415800	a	g	0.0226	0.0322	0.4834	rs10149689
14_81416064	a	g	-0.0226	0.0322	0.4834	rs12050077
1_26694245	t	c	-0.0199	0.0285	0.4843	rs10794531	0.0001732
4_71201388	t	c	-0.0632	0.0904	0.4845	rs1351419	0.0008186
4_106510470	a	g	0.0287	0.0412	0.4852	rs2276970
10_69676830	t	c	-0.0194	0.0277	0.4855	rs4746720
16_78504998	t	c	-0.0199	0.0285	0.4855	rs2738679
5_157851580	t	c	0.0237	0.0342	0.4876	rs17694395	3.47e-05
6_159338019	t	c	0.0208	0.0299	0.4877	rs7738389	0.0004222
17_48628160	a	g	-0.0426	0.0617	0.4896	rs62621401	0.0007917
5_157858011	t	g	0.0236	0.0342	0.4901	rs7734896	3.4e-05
19_17958777	t	c	-0.0227	0.0329	0.4901	rs7254346	0.0002734
10_4588261	t	c	0.0408	0.0591	0.4902	rs11814411	0.0005273
7_122635024	t	c	0.0192	0.0278	0.4904	rs860170
7_141673345	c	g	-0.0208	0.0303	0.4928	rs713598
4_76888836	a	g	0.0193	0.0282	0.4938	rs2271528
7_95035582	a	t	-0.024	0.0352	0.4955	rs3735586
10_1367514	a	g	0.025	0.0367	0.4956	rs2805562
5_127151976	a	g	0.0188	0.0277	0.4964	rs1421746
15_57835903	t	g	-0.029	0.0427	0.4971	rs1620402
3_13818385	t	c	-0.0188	0.0277	0.4972	rs4591488	9.12e-05
13_81793288	a	c	-0.0205	0.0304	0.5007	rs1333416
13_112570992	a	g	-0.0184	0.0274	0.5009	rs12872598	0.000265
3_68487102	t	c	-0.0193	0.0286	0.5011	rs10433502
10_96795524	t	c	0.0188	0.028	0.5018	rs7087256	3.18e-05
5_135230253	t	g	-0.0187	0.0279	0.5037	rs31564
6_26093303	t	c	-0.019	0.0284	0.5044	rs1800708
10_69654812	c	g	0.0251	0.0377	0.5054	rs1885472
11_6041346	a	g	0.0375	0.0563	0.5056	rs4237774
11_80311066	a	g	0.0211	0.0317	0.5059	rs1949886	0.0008402
16_69758963	t	c	0.0245	0.037	0.5079	rs2917670
10_96749181	a	t	-0.0524	0.0792	0.5087	rs9332245
6_29670652	a	g	0.0203	0.0308	0.5096	rs3129046
4_140581932	a	g	-0.0188	0.0285	0.51	rs795602
9_93382438	a	g	0.0183	0.0278	0.51	rs690232
6_72727772	a	c	-0.0193	0.0293	0.5103	rs519470	0.0006212
10_99754973	a	c	0.027	0.0411	0.5118	rs508001
22_39913282	t	g	0.0239	0.0364	0.512	rs1048310
11_119085783	a	c	-0.0278	0.0425	0.512	rs6589722
10_96711884	a	g	-0.0186	0.0284	0.5121	rs4918766
13_36916985	a	g	0.0273	0.0419	0.5152	rs7335635	0.0008221
4_90757505	t	c	0.0281	0.0432	0.5164	rs1372520
7_55274084	t	c	-0.018	0.0278	0.5164	rs884225
5_157855653	t	c	-0.0221	0.0341	0.5168	rs7710580	3.47e-05
17_79261809	a	c	0.0206	0.0318	0.5173	rs10445407
10_33552695	t	c	-0.018	0.0279	0.5177	rs2070296
1_99383364	t	c	-0.0216	0.0335	0.5185	rs1329465	0.0004354
8_22900701	a	g	-0.0196	0.0304	0.5187	rs1047266
3_42799765	a	g	-0.025	0.0387	0.5195	rs17238798	0.0008811
3_42799765	a	g	-0.025	0.0387	0.5195	rs17238798	0.0008811
6_52842781	t	c	-0.0196	0.0305	0.52	rs405729
14_77795638	a	g	-0.018	0.0281	0.5201	rs2270423
6_108906200	t	c	-0.0222	0.0346	0.5208	rs12206094
5_148205372	a	g	0.0195	0.0303	0.5209	rs2053044
13_81775055	a	t	-0.0192	0.0299	0.5211	rs17073844
7_31006942	a	g	-0.02	0.0312	0.5216	rs2267723
14_23366578	t	c	0.077	0.1203	0.522	rs4982705
2_239049540	a	g	0.0185	0.0289	0.5224	rs2241985	0.0009539
3_148415484	a	c	-0.0295	0.0461	0.5227	rs422858
15_99456253	t	c	0.019	0.0297	0.523	rs2272037
4_90687507	t	c	0.0176	0.0277	0.5238	rs3796661
1_41839495	a	t	-0.0293	0.046	0.5246	rs6693260
5_157860639	a	g	-0.0217	0.0341	0.5256	rs2901005
5_157856776	a	g	0.0215	0.0341	0.5276	rs9313775
15_43622265	a	c	-0.0235	0.0372	0.5281	rs3742970	8.4e-05
6_91296420	c	g	-0.0176	0.028	0.5284	rs282070
6_29645613	a	c	0.0197	0.0312	0.529	rs3129063
8_22789422	a	g	-0.0207	0.0329	0.5299	rs7005993
5_157853522	a	g	0.0214	0.0341	0.53	rs4273587
10_69663120	c	g	-0.0237	0.0377	0.5302	rs7069102
10_96522365	t	c	0.019	0.0304	0.5324	rs4986894
17_7579472	c	g	0.0174	0.028	0.5346	rs1042522
10_115792787	a	g	0.0192	0.031	0.5355	rs740746
21_46630042	a	g	-0.0239	0.0387	0.5369	rs2838816
10_96464730	a	g	-0.0297	0.0482	0.5372	rs7896133
10_69643342	t	c	-0.0233	0.0377	0.5374	rs3758391
10_33123774	t	c	-0.0307	0.0499	0.5388	rs11009107	6.3e-05
2_217558735	t	c	-0.0255	0.0415	0.5389	rs3770472
15_46549136	a	g	0.0172	0.028	0.539	rs6493205	0.0003696
7_80065677	t	c	-0.0192	0.0313	0.5391	rs704871	0.0009639
2_10963527	t	c	-0.0209	0.0344	0.5426	rs1106184
17_61566031	a	g	-0.0178	0.0292	0.5428	rs4343
15_67268203	a	g	-0.0182	0.03	0.5432	rs12101383
13_36937681	a	g	0.0261	0.0431	0.5452	rs9547461	0.0006396
3_100953212	t	g	-0.0175	0.029	0.5456	rs513154
1_11860843	a	g	0.0289	0.0479	0.5469	rs17037390
5_95119408	t	c	0.0188	0.0313	0.5473	rs888808
14_105246686	a	g	0.0182	0.0303	0.5476	rs2494738
17_61566724	a	g	-0.0176	0.0292	0.5477	rs4344
10_96700630	a	t	0.017	0.0283	0.5485	rs12772884
10_96808886	a	g	0.039	0.0651	0.5494	rs11572139
10_33137551	t	c	-0.0291	0.0486	0.5498	rs2504011	3.83e-05
10_33137551	t	c	-0.0291	0.0486	0.5498	rs2504011	4.38e-05
6_29677952	t	c	-0.0184	0.0307	0.55	rs1610742
17_64529642	t	c	0.0165	0.0276	0.5504	rs6504441
17_61564052	a	g	0.0174	0.0292	0.5505	rs4331
6_31778077	t	g	0.0777	0.1302	0.5505	rs2227955
6_80453170	t	c	-0.0168	0.0281	0.5509	rs2038292
6_158398336	t	c	-0.0178	0.0299	0.5511	rs11961283
1_68152438	t	c	0.0166	0.0279	0.5533	rs532446
1_59297818	c	g	0.02	0.0338	0.5533	rs2999131
10_96697252	t	c	0.0168	0.0284	0.5545	rs4918758
5_157861463	a	g	0.0201	0.0341	0.5549	rs2419917	3.41e-05
5_157861839	t	c	0.0201	0.0341	0.5549	rs10044792	3.39e-05
5_157862392	t	g	-0.0201	0.0341	0.5549	rs10037337	3.4e-05
5_157862615	a	g	0.0201	0.0341	0.5549	rs4704941	3.36e-05
5_157863008	t	c	0.0201	0.0341	0.5549	rs11960291	3.34e-05
5_157863304	a	g	0.0201	0.0341	0.5549	rs4473756	3.34e-05
5_157863314	a	t	-0.0201	0.0341	0.5549	rs4613687	3.31e-05
5_157864127	a	t	0.0201	0.0341	0.5549	rs4466144	3.34e-05
4_184412581	t	c	-0.0225	0.0381	0.5552	rs7677714
1_94689027	a	g	-0.0236	0.0401	0.557	rs6541343	0.0009765
9_81281915	t	c	0.0169	0.0288	0.5578	rs2905476
14_50520406	t	c	-0.0167	0.0286	0.5586	rs1950705
13_44514431	a	g	0.0196	0.0335	0.5592	rs17600726	0.0005002
10_32807434	t	g	-0.0211	0.0362	0.5601	rs41276068	0.000501
19_9237542	t	c	0.0172	0.0296	0.5609	rs10414255	0.0001618
6_160068968	a	g	-0.0227	0.0391	0.5611	rs911847
11_219538	a	g	0.0179	0.0309	0.5613	rs4758633
6_52844257	a	g	-0.019	0.0328	0.5624	rs673197
17_26096597	a	g	-0.0236	0.0408	0.5624	rs2297518
6_158490779	t	c	0.0163	0.0282	0.5629	rs751873
5_157856569	a	t	-0.0197	0.0341	0.5633	rs10476247	3.43e-05
11_59939307	t	g	0.0167	0.029	0.5638	rs610932
9_27258216	a	g	0.0191	0.0332	0.5644	rs997675
13_41127682	t	c	0.0165	0.0287	0.5662	rs2721047
13_81756427	a	c	-0.0166	0.0292	0.5683	rs1333420
5_110658834	a	g	0.0155	0.0273	0.5684	rs1593864	0.0001777
19_41525374	a	g	0.0165	0.029	0.5696	rs1552219
10_96797470	t	c	-0.0157	0.0277	0.5698	rs1934953	3.08e-05
13_73112471	a	g	0.0157	0.0277	0.571	rs2147556
10_96650570	t	c	0.0185	0.0328	0.5721	rs4110518
8_27464519	t	c	-0.019	0.0336	0.5722	rs11136000
10_96816357	a	t	-0.0157	0.0278	0.5723	rs6583968	2.54e-05
3_148459395	t	c	-0.0171	0.0304	0.5748	rs5182
9_138365495	t	c	0.0158	0.0282	0.5757	rs2590504
15_100988814	t	c	0.0153	0.0274	0.5761	rs2587803
10_33050681	t	c	-0.0204	0.0366	0.5761	rs11598580	0.0002619
8_38350315	t	g	-0.0163	0.0293	0.5769	rs7830964	0.000582
4_90709741	a	g	0.0154	0.0277	0.578	rs3775439
8_128424792	a	g	-0.0166	0.0298	0.5783	rs7014346
11_114164004	a	g	-0.0154	0.0278	0.5787	rs2852432
8_128382488	a	g	0.0172	0.031	0.5792	rs11776260
6_158419381	a	t	-0.0159	0.0287	0.5798	rs9456954
2_134589967	a	c	0.0154	0.0279	0.5802	rs1348837	0.0002842
13_81762000	t	c	-0.0158	0.0287	0.5811	rs7324138
7_17509011	a	c	0.0168	0.0307	0.5827	rs536532	0.0008042
13_43917465	a	g	0.0194	0.0355	0.5843	rs7318601
11_17409572	t	c	0.0158	0.0288	0.585	rs5219
1_240195776	a	c	0.0323	0.0593	0.586	rs12088486
3_107945193	a	t	0.0152	0.0279	0.586	rs2602044
11_223119	t	c	-0.0161	0.0298	0.5894	rs3782116
19_1046520	t	g	-0.0163	0.0302	0.5897	rs3764650
10_96445609	a	g	0.015	0.028	0.5919	rs1575934
4_76881979	a	g	-0.0152	0.0283	0.5923	rs1857821
10_96804911	a	g	-0.0148	0.0277	0.5933	rs1891073
10_96804911	a	g	-0.0148	0.0277	0.5933	rs1891073	2.65e-05
6_31778272	a	g	0.0192	0.036	0.5935	rs2227956
13_81762901	t	c	-0.0158	0.0297	0.5941	rs12854616
19_41837615	a	g	0.0166	0.0313	0.596	rs11466359
16_57007451	a	g	-0.0161	0.0305	0.5962	rs289714
18_24108797	t	c	0.0242	0.0459	0.5982	rs9304496
8_76299138	a	g	-0.0155	0.0295	0.5984	rs1812736
13_86931400	a	c	0.0173	0.0329	0.5987	rs1939651	0.0006393
6_43737830	a	g	-0.0204	0.0389	0.6009	rs1570360
10_96793457	a	t	-0.0145	0.0277	0.6018	rs7077618
8_72647799	t	g	-0.0322	0.0619	0.6027	rs9694975	0.0009733
11_73716469	a	g	-0.0145	0.0279	0.6029	rs3781907
7_6246523	t	c	-0.0165	0.0318	0.6033	rs6962026
1_113566907	a	c	-0.0203	0.039	0.6035	rs2769261
8_140112894	a	c	-0.0165	0.0318	0.6037	rs6577989
2_79973436	t	c	0.0166	0.0321	0.6039	rs4541274
4_76857309	t	c	0.0147	0.0286	0.6065	rs4859571
4_174565021	t	g	-0.0152	0.0297	0.6093	rs4282145
8_113828578	a	c	0.0276	0.054	0.6097	rs7013313
10_96495793	a	c	-0.0181	0.0356	0.6106	rs1326830
2_242920779	t	g	-0.0141	0.0277	0.6109	rs12623542
5_163007512	c	g	-0.016	0.0314	0.6114	rs12518984
10_96534263	t	c	-0.0153	0.0301	0.6125	rs6583954
21_46512075	a	g	-0.0233	0.0461	0.613	rs414743
18_8896310	t	c	-0.0148	0.0295	0.6146	rs11081425	0.0009212
21_46623323	a	g	0.02	0.0397	0.6153	rs2838810
10_96700402	c	g	-0.0151	0.0301	0.6169	rs9332113
11_93510141	a	g	-0.0161	0.0322	0.6172	rs625249
17_61565025	a	g	-0.0146	0.0292	0.6173	rs4335
4_69591612	t	c	-0.0139	0.0279	0.6181	rs293429	0.0004095
4_69591612	t	c	-0.0139	0.0279	0.6181	rs293429	0.0004095
14_50518581	t	c	0.0142	0.0286	0.6189	rs9323180
11_124017493	a	g	0.0138	0.0277	0.619	rs4936894
8_56814010	a	g	-0.0175	0.0352	0.6191	rs1979128
15_100971201	a	t	-0.0137	0.0275	0.6197	rs1393943
18_2143155	a	g	0.0139	0.0281	0.6207	rs1893132
5_34576037	t	c	0.0136	0.0276	0.6213	rs10063005	9.81e-06
13_36663302	t	g	0.0138	0.0279	0.6216	rs9315385
9_4985879	a	g	-0.0177	0.0359	0.6217	rs2274471
10_1491339	t	c	0.014	0.0284	0.622	rs1533484
19_45854919	t	g	-0.0254	0.0516	0.6228	rs13181
8_130880015	t	g	0.0135	0.0274	0.6229	rs10956502
15_42980390	t	c	0.0255	0.052	0.6232	rs16957055	0.0005002
6_42039487	t	c	0.0142	0.0289	0.6237	rs9349215	0.0001496
4_69591782	a	g	-0.0137	0.0279	0.6244	rs293428	0.0004095
8_140131394	a	g	0.0156	0.0319	0.6247	rs7830605
3_7456558	t	c	-0.0136	0.0278	0.6255	rs712773
6_132099761	t	c	-0.0134	0.0276	0.6269	rs7773292	0.0004674
7_94898233	t	c	0.0136	0.028	0.6281	rs854523
5_157877068	t	c	-0.0164	0.034	0.6282	rs10044821	3.27e-05
5_157876394	c	g	-0.0164	0.034	0.6286	rs11954492	3.29e-05
10_96703220	a	g	-0.0145	0.03	0.6288	rs12572351
3_49394834	a	g	-0.0272	0.0563	0.6292	rs1050450
13_110371264	a	c	0.0151	0.0313	0.6294	rs1411552
20_58681999	t	c	0.0157	0.0329	0.6336	rs6027307	0.0003681
4_90657491	t	c	0.0132	0.0276	0.6336	rs3775423
16_57016092	a	g	-0.0132	0.0277	0.6344	rs5882
5_148207447	c	g	0.013	0.0276	0.6378	rs1042719
10_96811841	a	g	0.013	0.0277	0.6382	rs7095531	2.55e-05
16_84234146	a	g	-0.0129	0.0276	0.6384	rs8045919	0.0004397
3_186571123	t	g	0.0145	0.0309	0.6385	rs1501299
5_83856911	a	g	-0.0474	0.1014	0.6405	rs7717527
11_66328095	t	c	-0.0129	0.0278	0.6429	rs1815739
13_103501043	t	c	0.0172	0.0371	0.6433	rs1998876
13_43824441	t	c	0.0158	0.0341	0.644	rs7319813
2_233697337	a	c	-0.02	0.0434	0.6443	rs921055
9_22003367	a	g	-0.016	0.0346	0.6444	rs1063192
9_94176261	a	g	-0.0136	0.0296	0.6458	rs7021746	0.0006788
10_96698925	c	g	-0.0138	0.0301	0.6466	rs9332105
11_252231	c	g	0.0161	0.0352	0.6473	rs3817630
11_123474531	t	c	-0.0129	0.0281	0.6475	rs1274214
10_96814475	t	c	-0.0292	0.064	0.6485	rs6583967
7_129587224	t	g	0.0137	0.0302	0.6491	rs3817530
5_65783709	t	c	0.0238	0.0524	0.6502	rs10069397
10_96536056	a	g	0.0127	0.0282	0.651	rs4388808
21_33078925	a	g	-0.0128	0.0283	0.6516	rs2833485
3_13826854	t	c	-0.0143	0.0318	0.6522	rs729639	0.0002487
5_157875393	t	c	0.0153	0.0339	0.6525	rs7733138	7.37e-06
5_157876359	c	g	-0.0153	0.0339	0.6525	rs11954486	3.32e-05
5_157876375	t	c	0.0153	0.0339	0.6525	rs11954487	3.3e-05
5_157876586	t	c	-0.0153	0.0339	0.6525	rs11959259	3.32e-05
5_157876908	c	g	-0.0153	0.0339	0.6525	rs12716344	3.24e-05
10_96750251	t	c	-0.0223	0.0502	0.6564	rs4918797
5_148206473	c	g	-0.0209	0.0471	0.6565	rs1042714
18_28621295	t	c	-0.0158	0.0355	0.6574	rs1586959	0.000198
19_41495755	t	c	-0.0149	0.034	0.6602	rs2054675
7_8899901	a	g	-0.0121	0.0276	0.6602	rs1859416
2_28686332	a	g	0.0132	0.03	0.6606	rs1581035
6_109000742	a	g	-0.014	0.0319	0.6616	rs4946935
6_80474572	t	c	-0.0121	0.0277	0.6619	rs932492
5_157876884	t	c	-0.0148	0.034	0.6623	rs12716343	3.27e-05
7_94923391	t	c	-0.0127	0.0293	0.6644	rs854544
6_132113403	t	c	0.0119	0.0275	0.6646	rs9493099	0.0008264
11_60525786	a	g	0.0154	0.0355	0.6651	rs7930940
15_100938446	t	c	0.0119	0.0275	0.6659	rs2587736
19_41532005	a	g	-0.0123	0.0286	0.6661	rs434606
7_84480679	t	g	-0.0128	0.0297	0.6666	rs4518607	0.0009829
5_95766382	c	g	-0.0161	0.0374	0.667	rs3811952
11_85164751	t	g	-0.0121	0.0281	0.667	rs10898392	0.0006038
7_15643347	t	c	0.0119	0.0277	0.6673	rs6946852
10_96486504	a	g	0.0121	0.0282	0.6676	rs7914753
4_100660586	t	c	-0.0142	0.0331	0.6684	rs752766
10_131605924	t	c	0.0134	0.0316	0.6709	rs7916337	1.34e-05
4_155483708	a	g	-0.0144	0.0339	0.6721	rs1800790
8_56812642	a	g	-0.0149	0.0352	0.6729	rs1980042
16_52534167	t	c	0.0151	0.0357	0.673	rs8051542
1_81120474	t	g	-0.0117	0.0279	0.6748	rs17105223	0.0002081
7_127250907	t	c	-0.012	0.0286	0.6756	rs712700
11_42437741	a	c	-0.0116	0.0279	0.6766	rs1355052	0.0003166
10_115497112	a	g	-0.0232	0.056	0.6782	rs3124736
11_130660526	t	g	-0.0114	0.0276	0.6791	rs11222312	0.0006476
17_31346135	a	g	0.0116	0.028	0.6798	rs16578	0.0001187
13_98826997	t	g	0.0241	0.0585	0.6808	rs285097
2_126670324	a	g	0.0138	0.0336	0.6819	rs12621193
6_16127407	t	c	-0.0115	0.0282	0.6845	rs3757354
21_29138932	a	t	-0.0118	0.029	0.6851	rs243725
16_52717491	t	c	-0.012	0.0298	0.6862	rs16951525	0.0005282
18_60028655	a	c	-0.0112	0.0277	0.6874	rs8083511
11_90884339	a	c	-0.0116	0.0289	0.6876	rs1528753
1_156063880	a	c	0.0221	0.055	0.6881	rs10737170
6_80466124	a	g	0.0111	0.0278	0.689	rs6925255
13_81774710	a	t	-0.0118	0.0296	0.6898	rs12875277
8_90967711	a	g	0.0114	0.0286	0.6903	rs709816
1_232277611	a	c	0.0112	0.0283	0.6914	rs9662589
11_104877927	t	c	0.0137	0.0349	0.6935	rs507879
9_22068652	a	g	-0.0129	0.0327	0.6935	rs4977756
11_2180796	a	c	0.0355	0.0905	0.6949	rs3842755
17_61560763	t	c	0.0114	0.0293	0.6958	rs4311
11_229977	a	g	-0.0142	0.0363	0.696	rs7104764
6_67348139	a	g	0.0185	0.0474	0.6961	rs1563301
6_108850101	t	c	-0.0113	0.0291	0.6968	rs1571631
2_216981186	a	g	0.0135	0.0347	0.6969	rs705649
11_73717074	a	g	0.0114	0.0296	0.6996	rs11235972
9_111281164	a	g	0.0197	0.0514	0.7011	rs7030851	0.0001414
1_45890155	t	c	-0.0108	0.0282	0.7022	rs12139364	0.0007945
15_73403389	a	g	0.0162	0.0424	0.7022	rs7170328
2_31311353	t	c	0.0141	0.0368	0.7023	rs10490518
1_9285721	a	g	-0.0106	0.0277	0.7027	rs10489436
20_38510376	t	c	-0.0123	0.0321	0.7028	rs7261610	0.0002951
6_108996963	t	g	0.0121	0.0317	0.7031	rs3800229
11_29806844	t	c	-0.0104	0.0276	0.7048	rs1590287	0.000535
1_55457815	t	c	0.0108	0.0287	0.7066	rs2495513
14_23363472	a	g	-0.0505	0.1358	0.7098	rs4982703
11_65064690	a	g	-0.0187	0.0503	0.7106	rs487989
2_46938789	t	c	0.0153	0.0415	0.7113	rs13025984	7.67e-06
6_108998266	a	g	-0.0117	0.0318	0.7125	rs3800231
11_116697066	a	g	0.0211	0.0574	0.7135	rs2849174
13_99126303	a	c	-0.0113	0.0307	0.7139	rs9517320
15_86369430	a	g	0.0191	0.052	0.714	rs7176093
10_32963988	t	c	-0.0163	0.0449	0.7173	rs1627683	0.0002267
11_224832	t	c	0.0159	0.044	0.7186	rs7934919
5_163889280	t	g	0.0101	0.0281	0.7186	rs6556756
4_179683403	t	c	-0.0112	0.0313	0.7194	rs346119
3_135193301	t	c	-0.0183	0.051	0.7198	rs11706224	0.0008766
11_118966521	t	c	0.0102	0.0285	0.7201	rs2509049
10_1351088	t	c	-0.0106	0.0297	0.7203	rs1007147
7_52162516	t	g	-0.0119	0.0334	0.7213	rs10277343
6_108908518	t	g	-0.011	0.031	0.7225	rs2802292
13_88260530	t	c	0.0102	0.0289	0.7239	rs9554632
1_120257576	a	g	-0.0211	0.0601	0.725	rs477992	0.0009894
20_49848254	t	g	-0.0105	0.0299	0.7262	rs970567
21_29137460	t	c	0.0104	0.0297	0.7266	rs2831154
6_3485431	t	c	-0.0096	0.0275	0.7267	rs1205035
2_19497993	a	g	0.011	0.0316	0.7278	rs10514626
1_232277358	a	g	0.0102	0.0296	0.729	rs12080088
15_101005314	t	c	-0.0095	0.0276	0.7293	rs1988459
8_140121236	a	g	0.0212	0.0621	0.7324	rs12548622
8_128485038	a	c	-0.0135	0.0398	0.7335	rs1447295
1_41830257	t	c	-0.0132	0.039	0.7342	rs11585393
6_80141077	t	c	0.0106	0.0312	0.7344	rs12213051	0.000811
22_51104680	a	g	-0.0175	0.0523	0.7377	rs9616906
13_103502020	t	g	0.0099	0.0296	0.7386	rs4771436
9_132155664	a	g	0.0097	0.029	0.7391	rs10819510
1_154426097	a	g	-0.0092	0.0277	0.7406	rs6689393
13_103528002	c	g	-0.0091	0.0277	0.7422	rs17655
2_153993808	t	c	0.0125	0.0383	0.7429	rs1369256	0.0006973
1_206946897	t	c	0.0176	0.0539	0.744	rs1800896
11_73720165	a	g	0.0096	0.0297	0.7454	rs1800849
17_61986988	a	g	0.0094	0.0288	0.7456	rs2070680
1_91523553	a	t	-0.0155	0.0477	0.7456	rs165284
11_64026219	t	c	0.009	0.0277	0.7464	rs2244621
1_248059423	t	c	0.009	0.0278	0.7469	rs10888267
18_32669440	a	t	-0.011	0.0342	0.7472	rs604578
6_3808855	a	c	-0.0099	0.0306	0.7476	rs9378384
5_147333945	a	g	0.0098	0.0305	0.7484	rs6580511
3_169500487	a	g	0.0088	0.0277	0.75	rs3772190
3_181466810	t	g	-0.0101	0.0319	0.7507	rs4855037	0.0003535
8_30585738	t	g	0.0119	0.0378	0.7532	rs1002149
4_76985488	t	c	0.0088	0.0281	0.7533	rs13111494
8_105474935	t	c	-0.0096	0.0306	0.7539	rs3133278	0.0008214
4_157548520	a	g	0.0128	0.0409	0.7544	rs8180255	0.000953
1_82503816	t	c	-0.0126	0.0404	0.7554	rs4291539
13_103528337	a	g	-0.0086	0.0277	0.7557	rs873601			G	0.25	0.1869	A	11.39		1.451
7_55268916	t	c	0.0096	0.031	0.7559	rs2293347
6_158418448	t	c	0.0088	0.0282	0.756	rs9356200
10_69649220	a	g	-0.0097	0.0312	0.757	rs2236319
14_23358604	a	g	0.0418	0.1353	0.7573	rs7155742
3_139727267	a	g	0.0107	0.0347	0.7581	rs1834497
1_111468886	t	c	-0.0096	0.0313	0.7585	rs1418425
2_169478018	t	c	-0.0113	0.0369	0.7601	rs1002666
6_108999287	a	g	-0.0096	0.0317	0.7615	rs1935949
4_100504664	t	c	0.0124	0.041	0.7617	rs3816873
8_103654071	t	c	-0.0109	0.0361	0.762	rs2033563
17_68918297	a	g	-0.0131	0.0435	0.7626	rs4793513
6_109003321	t	c	-0.0097	0.0323	0.7631	rs4946936
3_172186953	t	c	-0.0085	0.0281	0.7633	rs10513702
14_43474406	a	g	-0.0104	0.0346	0.7633	rs1584547
4_141152945	a	g	-0.0094	0.0313	0.7634	rs13125710
8_128413305	t	g	0.0083	0.0278	0.7643	rs6983267
1_56927638	a	g	-0.0082	0.0277	0.7656	rs7525717
7_93691744	a	g	-0.0086	0.0289	0.7665	rs9918668
10_96605327	c	g	-0.0084	0.0282	0.7665	rs1555474
6_108994826	a	g	0.0094	0.0317	0.7666	rs9398172
17_61997993	a	t	0.0084	0.0287	0.7686	rs2854184
4_6292915	a	g	-0.0167	0.0573	0.77	rs10010131
10_96442917	a	t	0.0329	0.1131	0.7709	rs12249418
10_102592975	t	c	0.0123	0.0423	0.772	rs2495702
7_150683344	a	g	0.0093	0.0321	0.7729	rs10277237
13_26523252	a	g	-0.0101	0.035	0.7732	rs2147346	0.0005036
3_68464413	t	c	-0.0083	0.0288	0.774	rs17047650
19_45222600	t	g	-0.008	0.0279	0.7742	rs4802234
6_160113872	a	g	-0.0114	0.0401	0.7767	rs4880
11_636399	t	c	-0.0086	0.0305	0.7787	rs3758653
2_169499314	a	g	-0.0084	0.0302	0.7796	rs6433083
7_94941038	t	g	-0.008	0.0286	0.7801	rs1157745
6_109007522	a	g	0.0087	0.0312	0.781	rs1268170
13_110435231	t	c	0.0082	0.0296	0.7821	rs1805097
10_14901929	c	g	0.0086	0.0313	0.7829	rs9787671
1_116469435	a	g	0.0076	0.0277	0.7835	rs10923806
8_126656148	a	g	-0.0075	0.0275	0.784	rs7819544	0.0009426
16_53816275	a	c	-0.0116	0.0425	0.7846	rs8050136
21_34001824	t	c	0.0167	0.061	0.7849	rs7279487
14_98702475	a	g	-0.0079	0.0292	0.7863	rs7149754
14_77792824	c	g	0.0075	0.0278	0.7878	rs2270422
18_68153620	t	c	-0.0121	0.0452	0.7885	rs11663206	0.0009271
18_68153620	t	c	-0.0121	0.0452	0.7885	rs11663206	0.0009271
11_35574050	a	g	0.0143	0.0535	0.7893	rs12365267	0.0005518
9_119027718	a	g	0.0079	0.0295	0.7896	rs1331140	5.4e-05
4_145506558	a	c	0.0082	0.0307	0.7905	rs6852830
18_67263136	t	c	0.0074	0.0281	0.7912	rs10401068
6_108974098	t	c	-0.0082	0.0311	0.7924	rs13217795
6_80486349	t	c	-0.0074	0.0283	0.7929	rs9443716
9_137704782	a	g	0.0072	0.0276	0.793	rs7874142
1_65983257	c	g	0.0109	0.0417	0.794	rs1475398
8_110689378	a	g	0.0071	0.0278	0.7976	rs3133926
13_46679598	t	c	0.009	0.0354	0.7983	rs2146881
19_45912736	a	c	-0.0074	0.0293	0.7995	rs3212986
3_172165727	t	c	0.007	0.0278	0.8021	rs572169
10_69670816	a	g	-0.0078	0.0312	0.8024	rs10823112
8_22086491	a	g	0.0089	0.0358	0.8029	rs4871976
21_14779379	a	c	-0.0077	0.031	0.803	rs3126398	0.0003284
10_125526689	a	g	-0.007	0.0279	0.8035	rs1896392	0.0004146
14_77788597	a	g	0.0069	0.028	0.8043	rs2111699
6_158415609	a	t	0.0085	0.0345	0.8062	rs6906464
17_61989626	t	g	-0.0074	0.0302	0.8074	rs2727308
10_69666598	t	c	-0.0075	0.0312	0.8088	rs2273773
13_103498375	t	c	0.0082	0.0339	0.8089	rs2296147
1_66045927	a	g	0.0092	0.038	0.8092	rs10493379
15_73412761	t	c	0.0103	0.0432	0.8107	rs7177629
1_58488601	t	g	0.0086	0.036	0.8112	rs1325453	0.0005211
8_58778118	t	g	0.0071	0.0302	0.8134	rs1436013
10_96609568	t	c	0.0066	0.028	0.8138	rs4917623
4_102180807	t	c	-0.0072	0.0306	0.8145	rs750032
8_140112914	t	g	-0.0145	0.0626	0.8163	rs13248142
20_2654925	a	c	-0.0064	0.0277	0.8188	rs1810636
10_96441650	a	g	-0.0064	0.0279	0.8194	rs10736086
9_22134094	t	c	0.0066	0.0289	0.8203	rs10811661
7_103893012	t	g	0.0063	0.0277	0.8205	rs10259086
8_140138934	t	c	0.007	0.0308	0.8206	rs4736209
17_48618360	t	c	0.0165	0.0727	0.8207	rs78111408	0.0003366
19_5886732	t	c	0.0083	0.0368	0.8209	rs1674159
19_41851509	a	c	0.0068	0.0299	0.8209	rs4803455
14_40138562	t	c	-0.0072	0.0318	0.8214	rs8019297	8.04e-05
10_123351324	t	c	0.0063	0.028	0.8224	rs2420946
14_50523074	a	g	0.0066	0.0294	0.8227	rs941604
6_858970	t	c	-0.0063	0.028	0.823	rs1572438
13_46629944	a	g	-0.0078	0.035	0.8237	rs1926447
13_53367458	a	g	-0.0063	0.0283	0.8239	rs886347
10_96599510	a	g	-0.0063	0.0283	0.8241	rs7915414
11_16438411	a	g	0.0084	0.0379	0.8242	rs7932807	0.0005968
20_44643111	a	g	-0.009	0.0404	0.8242	rs17577	0.0009548
1_156107534	t	c	-0.0074	0.0334	0.8249	rs4641
1_238417283	a	g	0.0067	0.0305	0.8258	rs6682403
10_32864730	a	g	0.0111	0.0508	0.8265	rs10508775	0.0002267
10_96831389	t	c	-0.006	0.0278	0.8284	rs1557044
16_57111002	t	c	-0.0065	0.0299	0.8285	rs41383
2_88463237	t	c	-0.006	0.0276	0.8289	rs10185660	0.0009781
16_4549226	c	g	-0.0062	0.0286	0.8295	rs1362626
5_7829813	c	g	0.006	0.0285	0.8322	rs326175
1_41844293	a	g	0.0058	0.0276	0.8326	rs11209971
9_27232748	t	c	-0.0083	0.0395	0.8329	rs1322048
11_113305314	a	g	0.0122	0.059	0.8355	rs12364051
10_96495484	t	g	-0.0062	0.03	0.8356	rs1042194
11_233067	t	c	-0.0091	0.0442	0.8365	rs11246020
3_169481271	c	g	-0.0062	0.0302	0.8368	rs12696304
5_95769898	c	g	0.0062	0.0302	0.8369	rs155979
6_43738350	c	g	-0.0059	0.0287	0.8384	rs2010963
5_110467237	a	g	-0.008	0.0397	0.8397	rs6870356	0.0006329
1_66045328	a	g	-0.0077	0.038	0.8405	rs1343981
9_77563087	t	c	0.0058	0.0288	0.8409	rs2769058	1.82e-05
16_9697333	a	g	0.0055	0.0277	0.842	rs2215921
22_37613309	t	c	-0.0095	0.0483	0.8435	rs13053175
16_57861723	t	c	0.0057	0.029	0.8453	rs2967137
19_45867259	t	c	-0.0118	0.061	0.8469	rs1799793
10_96575242	t	c	-0.0057	0.03	0.8506	rs1322179
2_5293525	t	c	0.0054	0.0286	0.8511	rs1377638
4_137660383	a	t	0.0054	0.029	0.8512	rs6813479
11_26221061	a	c	-0.0065	0.0347	0.8519	rs11601570	5.29e-05
19_45862515	a	c	0.0057	0.031	0.855	rs50871
11_233212	a	c	-0.008	0.0442	0.8557	rs11555236
10_71546573	a	g	-0.006	0.0333	0.8562	rs2247549
6_158421688	c	g	-0.0061	0.034	0.8581	rs7758206
6_106829537	t	c	-0.0049	0.0273	0.8583	rs6568433
10_98534216	a	c	0.0064	0.0359	0.8584	rs17485349	0.0001531
10_96700537	t	c	-0.005	0.028	0.859	rs2253635	8.94e-05
2_50516018	t	c	-0.0067	0.0382	0.8613	rs1356888
5_23239214	a	g	0.0051	0.0292	0.8613	rs975072
18_68142714	t	c	0.0095	0.055	0.8622	rs8093705	0.0004115
15_73421553	a	g	-0.008	0.0459	0.8623	rs7163504
15_101006703	a	g	-0.0048	0.0277	0.8626	rs8028050
7_82337859	t	g	-0.0049	0.0283	0.8635	rs2371208
16_69455528	a	g	-0.0048	0.0282	0.8636	rs728546
3_32835960	t	c	0.0047	0.0277	0.8645	rs11129533
15_69949516	t	c	0.0047	0.0278	0.865	rs4777170
6_108876002	a	g	-0.0053	0.0311	0.8659	rs768023
3_186739677	a	g	0.0048	0.0285	0.8668	rs4686837
11_26249239	a	g	0.0058	0.0347	0.8671	rs11605752	4.13e-05
14_23362628	a	g	0.0199	0.1192	0.8673	rs1543505
16_28632021	t	g	-0.0053	0.032	0.8676	rs2411453
16_11347858	t	c	0.0053	0.0325	0.8704	rs4780355
20_58707134	a	g	0.0054	0.033	0.8706	rs7273056	0.0004115
4_100494553	t	c	-0.0048	0.0295	0.8718	rs3811800
3_105217648	t	c	0.0044	0.0277	0.8731	rs2399047	0.0005053
1_88668577	t	c	0.0048	0.0303	0.8735	rs1336573	0.0006143
13_106843256	t	c	-0.0045	0.028	0.8735	rs1978945
3_36958995	a	g	0.0094	0.0592	0.8736	rs6769400
14_40164269	a	c	-0.0062	0.0392	0.8742	rs1958964	9.71e-05
9_10736580	a	g	-0.005	0.0319	0.8751	rs10959258
6_108988184	a	g	-0.0049	0.0311	0.8759	rs2153960
19_47856140	c	g	0.0043	0.0276	0.876	rs1064202	0.0001345
19_4176085	t	c	0.0047	0.0307	0.8772	rs107251
10_96495284	a	g	-0.0045	0.0302	0.8813	rs1042192
2_80581452	a	g	0.0041	0.0276	0.8822	rs723525
11_19956790	t	c	0.0043	0.0289	0.8826	rs894558
3_32839511	a	c	0.0041	0.0276	0.8827	rs6774262
3_162681995	a	g	0.0052	0.0358	0.8844	rs1425609
10_96722059	a	c	-0.004	0.028	0.8858	rs1200313	6.9e-05
15_73417565	a	g	0.0061	0.0431	0.8871	rs6495056
19_41524153	t	c	0.0042	0.03	0.8874	rs1042389
16_55165921	a	c	0.0043	0.0305	0.8882	rs8064192	0.0001379
19_41860296	a	g	0.0037	0.0275	0.892	rs1800469
1_156078249	a	g	0.0048	0.0359	0.8933	rs915179
10_98549577	t	c	0.0047	0.0349	0.8938	rs7477274	0.0002781
5_1255520	a	g	-0.0047	0.0353	0.8941	rs33954691
10_14908241	a	t	-0.0038	0.0284	0.8949	rs7905174
7_75235549	t	g	-0.0042	0.0324	0.8975	rs17149227
3_48487338	a	g	-0.0039	0.03	0.8975	rs9876781
17_55438556	a	g	-0.0043	0.0335	0.8979	rs792376
8_142684445	a	g	-0.0037	0.0291	0.8987	rs4907391	0.0007375
10_99630897	a	g	0.005	0.0397	0.8997	rs553727	0.0008791
6_31583931	t	c	-0.005	0.04	0.8997	rs2269475
13_106844017	a	t	-0.0035	0.0281	0.8999	rs9301112
18_70951987	t	c	-0.0042	0.0343	0.903	rs12606100
13_41194032	t	g	0.0034	0.0283	0.9031	rs17630266
11_73694754	t	c	0.0034	0.0278	0.9034	rs659366
1_44215828	t	c	0.0034	0.0279	0.904	rs2367725
16_89755216	a	g	-0.0034	0.028	0.9044	rs2075880
16_28604686	a	g	0.0037	0.031	0.9053	rs3743963
21_32747749	a	g	0.0042	0.0356	0.9059	rs2284502	0.0001237
5_11893757	a	g	0.0037	0.0313	0.9064	rs12514516	0.0007176
11_119096785	t	g	-0.0032	0.0278	0.9085	rs12786104
13_33612839	t	g	-0.0032	0.0281	0.9099	rs1207362
1_242011344	c	g	0.0037	0.033	0.91	rs1776180
2_166370826	a	c	0.004	0.0353	0.9101	rs6432832
2_166370826	a	c	0.004	0.0353	0.9101	rs6432832	5.16e-05
4_100543745	a	g	-0.0047	0.0421	0.9104	rs2255119
21_44323590	t	g	0.0033	0.0293	0.9105	rs4148973
1_113891118	t	c	-0.0047	0.0422	0.9105	rs9308261
3_123043054	c	g	0.0031	0.0279	0.9108	rs4677882
1_56918048	t	c	0.0032	0.0284	0.9113	rs11206814
22_33046628	t	c	0.0033	0.0299	0.9115	rs4303813	0.0007061
5_32889284	t	c	-0.0031	0.0283	0.9119	rs2331101
6_109019323	a	c	-0.0036	0.033	0.9122	rs473268
13_106843609	a	g	0.0031	0.028	0.9127	rs2165723
11_114162521	a	g	0.003	0.0274	0.9141	rs2244175
20_60241152	t	c	-0.003	0.0278	0.9146	rs6061715	0.0009576
18_8912044	a	g	-0.0029	0.0278	0.9167	rs12457275	0.0008075
8_140236246	a	c	-0.0065	0.0632	0.9181	rs12548929
1_7801288	a	g	0.0047	0.0462	0.9193	rs2032563
6_152163335	t	c	-0.0028	0.0283	0.9209	rs2234693
5_157877453	c	g	0.0034	0.0345	0.9214	rs4371736	4.7e-05
5_34568687	a	g	0.0039	0.0396	0.9221	rs9292552	0.0007384	34568687
6_108905680	a	g	-0.003	0.031	0.9222	rs2802290
15_73403694	t	c	-0.0042	0.0433	0.9223	rs16957640
9_10725294	t	c	0.0031	0.0322	0.9226	rs11790055
5_146153055	t	c	0.0027	0.0279	0.9238	rs249904
16_56995236	a	c	-0.0026	0.0276	0.925	rs1800775
10_33236901	a	g	0.0042	0.046	0.9265	rs1009002	0.0001594
5_110435490	t	c	0.0049	0.0531	0.9268	rs2416257	0.0002516
6_108977663	t	c	0.0028	0.0312	0.9289	rs9400239
11_223272	a	g	-0.0026	0.0298	0.9305	rs3782115
3_95784872	a	g	-0.0024	0.0279	0.9328	rs4393926
8_140218012	t	c	-0.0041	0.0493	0.9331	rs4133282
4_100495488	t	g	-0.0035	0.0415	0.9333	rs1800591
1_41839342	t	c	-0.0025	0.03	0.9339	rs1317557
1_206946407	t	g	-0.0024	0.0295	0.9345	rs1800872
6_26095931	a	g	-0.0031	0.0385	0.9362	rs707889
14_90758891	t	g	-0.0038	0.0474	0.9363	rs2282032
10_96521657	t	c	0.0101	0.1293	0.938	rs12248560
6_108896215	a	g	0.0024	0.031	0.9393	rs2802288
4_100504575	c	g	0.0026	0.0342	0.9396	rs2306986
14_91749595	a	c	-0.002	0.0277	0.9412	rs2277509
16_54737459	a	g	-0.0021	0.0279	0.9413	rs2388807	0.0005324
9_1945517	a	g	0.0026	0.0357	0.942	rs7047972	0.0001375
15_99446163	a	c	-0.002	0.0281	0.9428	rs8037002
6_108888593	c	g	0.002	0.031	0.9479	rs2253310
11_119181170	t	c	0.0018	0.0289	0.9501	rs2249466
7_143175154	a	g	0.0018	0.0305	0.9517	rs1404635
4_100495817	t	c	0.0025	0.041	0.9517	rs1800804
6_108934461	t	c	-0.0019	0.0312	0.952	rs2764264
14_92919443	a	g	0.0017	0.0285	0.9522	rs7149167	0.0001327
14_29021928	t	c	-0.0026	0.0441	0.9525	rs7493138
6_16742033	t	c	0.002	0.0328	0.9525	rs697739
20_38472158	a	g	-0.002	0.0337	0.9537	rs6071822	0.0001182
9_137602119	a	g	-0.0016	0.028	0.9544	rs3128591
8_52791790	a	g	0.0017	0.03	0.9546	rs7012946	0.0005063
10_60145342	c	g	0.0021	0.0377	0.956	rs1937
14_81919396	a	g	0.0017	0.031	0.9568	rs10134056
7_43336243	t	g	0.0015	0.0277	0.9572	rs886550
7_119349199	a	g	-0.0015	0.0277	0.9582	rs4727899
8_56790546	a	c	-0.0021	0.0407	0.9591	rs1450740
8_58306018	t	g	0.0021	0.0403	0.9592	rs954295
2_168616962	t	c	0.0019	0.0377	0.9592	rs6433011	5.43e-05
19_41509033	a	g	0.0014	0.0291	0.9615	rs1987236
4_6509412	t	c	-0.0017	0.0342	0.9615	rs10937739
11_114182507	t	c	0.0017	0.0354	0.9624	rs2852425
8_128366604	t	c	0.0015	0.032	0.9628	rs11782735
18_5918324	t	g	-0.0014	0.0306	0.9632	rs559016	0.0007623
4_79964587	a	g	0.0017	0.037	0.9636	rs1455311
14_23365274	t	c	0.0054	0.1196	0.9642	rs8012963
10_96732731	t	g	0.0013	0.028	0.9644	rs1856908
10_96732731	t	g	0.0013	0.028	0.9644	rs1856908	6.94e-05
15_101008670	t	c	0.0012	0.0277	0.9667	rs8028803
9_18888920	t	c	-0.0016	0.0393	0.9671	rs3780223
5_51987238	a	g	0.0012	0.0303	0.9678	rs350450
5_8319632	a	g	0.0013	0.0311	0.9679	rs1189843
2_10563913	a	g	0.0013	0.0341	0.9686	rs1974676
7_143175345	t	c	0.0012	0.0306	0.969	rs10278721
8_103619902	a	g	0.0015	0.0389	0.9693	rs2436932
1_156113061	a	g	-0.0045	0.1269	0.9717	rs12063072
5_42553879	a	g	0.0011	0.0312	0.9725	rs12153009
1_242030151	a	g	0.001	0.0329	0.9746	rs735943
7_7769440	t	c	-0.001	0.0428	0.9815	rs4720752
15_101008575	a	g	-0.0006	0.0277	0.982	rs8029244
6_47556630	a	c	0.0009	0.0426	0.9836	rs1485780
9_91530173	a	c	0.0007	0.032	0.9838	rs1156619	0.0002857
7_122633654	t	c	0.0007	0.0349	0.9843	rs6466849
16_57851574	t	g	0.0007	0.0458	0.9877	rs1582594
1_45903488	t	c	0.0009	0.0632	0.9892	rs10493120	9.61e-05
19_48954421	a	g	-0.0005	0.0383	0.9899	rs2302951
16_56996288	a	g	-0.0003	0.0289	0.9906	rs708272
11_17418477	a	c	-0.0003	0.0284	0.9911	rs757110
7_95036876	a	t	-0.0004	0.0382	0.9914	rs2375005
11_119179007	t	c	0.0004	0.0336	0.9916	rs2511837
11_73689104	a	g	-0.0003	0.0279	0.9927	rs660339
7_94925820	a	g	0.0003	0.0332	0.9937	rs854548
10_110345230	a	c	-0.0003	0.0453	0.9947	rs11194176	0.0004955
7_119493570	t	c	0.0001	0.0277	0.9958	rs846427
19_45923496	t	c	-0.0002	0.0297	0.9959	rs3212955
9_91535231	a	c	0.0001	0.029	0.9975	rs6559311	5.84e-05
3_105205066	a	c	0.0001	0.0279	0.9983	rs6769329	3.83e-05
4_95580404	t	c	0.0001	0.0282	0.9985	rs6532496
4_11758071	a	g	0	0.0289	0.9994	rs2201186
