# Supplementary material for: Integrated genetic analyses revealed novel human longevity loci and reduced risks of multiple diseases in a cohort study of 15,651 Chinese individuals
Source: Aging Cell. 2021 Mar 3;20(3):e13323. doi: 10.1111/acel.13323 (PMC7963337; doi:10.1111/acel.13323)
Supplement: Supplementary file 12 — Table S11 [file ACEL-20-e13323-s012.xlsx]

## Sheet: sheet
Table S11. Replication results for reported longevity SNPs in previous six studies, including Newman et al, 2010, Sebastiani et al, 2012, Deelen et al,2014; CHARGE, 2015, Deelen et al, 2019 and Timmers et al, 2019.
four previous studies						in this study
SNP	Chr	Gene	EA	OR	P	SNP	EA	BETA	SE	P
Newman et al, 2010 (A meta-analysis of four genome-wide association studies of survival to age 90 years or older: the Cohorts for Heart and Aging Research in Genomic Epidemiology Consortium. J. Gerontol. A Biol. Sci. Med. Sci. 2010;65:478–487.)
rs4443878	1	RGS7	T	0.41	1.3e-06
rs9825185	3	C3orf21	A	0.69	2.5e-06	rs9825185	c	-0.0594	0.0234	0.6234
rs954551	6	GRIK2	A	1.3	5.3e-06	rs954551	a	-0.0619	0.0245	0.2413
rs7624691	3	IL20RB	T	1.25	8.8e-06	rs7624691	t	0.0138	0.0156	0.7739
rs10888267	1	OR2W3	T	0.8	9.7e-06	rs10888267	t	0.009	0.0278	0.7469
rs9972933	17	ACCN1	T	0.77	1.1e-05	rs9972933	t	-0.0617	0.0343	0.07165
rs2739532	4		C	1.48	1.1e-05	rs2739532	c	0.072	0.0485	0.1379
rs8029244	15	LASS3	A	0.79	1.2e-05	rs8029244	a	-0.0006	0.0277	0.982
rs16850255	1	PAPPA2	T	1.33	1.2e-05	rs16850255	c	0.01327	0.0256	0.9112
rs1543505	14	REM2	A	0.79	1.3e-05	rs1543505	a	0.0199	0.1192	0.8673
rs7321904	13	SPRY2	T	0.64	1.3e-05	rs7321904	t	0.0383	0.0299	0.2003
rs17401847	1	OTUD3	A	0.72	1.4e-05	rs17401847	a	0.068	0.0492	0.1671
rs3124736	10	CASP7	A	2.3	1.4e-05	rs3124736	a	-0.0232	0.056	0.6782
rs690232	9	DIRAS2	A	1.27	1.6e-05	rs690232	a	0.0183	0.0278	0.51
rs9664222	10	MINPP1	A	0.77	1.6e-05	rs9664222	a	0.0425	0.0325	0.1913
rs11157721	14	LOC196913	T	0.79	1.7e-05	rs11157721	t	0.0206	0.0284	0.4679
rs4690810	4	SC4MOL	T	1.27	1.9e-05	rs4690810	t	0.0253	0.0281	0.3667
rs11605096	11	TMPRSS5	A	0.71	1.9e-05
rs16972414	18	PIK3C3	A	1.27	2e-05	rs16972414	a	-0.0738	0.0304	0.01523
rs12935091	16	ZNF19	A	1.61	2e-05
rs210332	14	BMP4	T	0.75	2.3e-05	rs210332	t	-0.0308	0.0349	0.3778
rs17369174	8	CRISPLD1	T	1.45	2.3e-05
rs6721003	2	SCN7A	A	1.23	2.4e-05	rs6721003	a	-0.0919	0.0317	0.003711
rs4734457	8	ANKRD46	A	1.75	2.5e-05	rs4734457	a	0.0773	0.0345	0.1586
Sebastiani et al, 2012 (Genetic signatures of exceptional longevity in humans. PLoS One, 7(1), e29848. doi:10.1371/journal.pone.0029848 )
rs2075650	19	TOMM40/APOE	A	2.07	2.4e-10	rs2075650	a	0.2934	0.0474	6.171e-10
rs12629971	3	EIF4E3	T	0.62	1.9e-06	rs12629971	t	-0.0551	0.0304	0.06959
rs4977756	9	NA	A	0.73	8e-06	rs4977756	a	-0.0129	0.0327	0.6935
rs6801173	3	EIF4E3	T	0.66	8.2e-06	rs6801173	t	-0.0571	0.0301	0.05766
rs1456669	3	NA	A	1.58	8.6e-06	rs1456669	a	-0.0473	0.0322	0.1418
rs4802234	19	CEACAM16	T	0.73	9.2e-06	rs4802234	t	-0.008	0.0279	0.7742
Deelen et al,2014 (Genome-wide association meta-analysis of human longevity identifies a novel locus conferring survival beyond 90 years of age. Hum Mol Genet, 23(16), 4420-4432. doi:10.1093/hmg/ddu139)
rs1625040	1	MTR,RYR2	A	1.07	0.00035
rs6432832	2	CSRNP3	A	1.06	8.73e-06	rs6432832	a	0.004	0.0353	0.9101
rs13114426	4	PDE5A,MAD2L1	T	0.97	0.033
rs2149954	5	EBF1	T	1.07	1.74e-08	rs2149954	t	0.0687	0.0362	0.05737
rs10957550	8	EYA1	A	0.92	1.41e-06	rs10957550	g	-0.081761	0.0342	0.08063
rs4466755	10	CYP2C19,CYP2C9	T	1.03	0.161	rs4466755	c	0.00498806	0.0213	0.9125
rs17760362	17	TANC2	A	1.07	1.56e-05	rs17760362	a	0.103469	0.0456	0.2303
rs4420638	19	APOE	G	0.82	3.4e-36	rs4420638	a	0.2076	0.047	1e-05
rs8126377	20	TSHZ2,ZNF217	G	0.93	0.02	rs8126377	g	0.0478423	0.0356	0.4779
rs1625040	1	MTR,RYR2	A	1.1	2.6e-05
rs4693331	4	GRID2	C	0.97	0.139	rs4693331	c	-0.0201028	0.0213	0.6519
rs11977641	7	AOAH,ELMO1	C	0.84	1.57e-05
rs4466755	10	CYP2C19,CYP2C9	T	1.03	0.087	rs4466755	c	0.00498806	0.0238	0.9125
rs11834614	12	MDM1,RAP1B	C	0.95	0.023	rs11834614	c	0.0295619	0.0289	0.698
rs2784505	14	SYT16	G	1.15	9.47e-06
rs940850	17	NTN1	T	0.95	0.111	rs940850	t	0.00896067	0.0423	0.8537
rs2109265	17	MARCH10,TANC2	A	1.06	0.001	rs2109265	a	-0.0908098	0.0356	0.08398
rs6857	19				5.11e-17	rs6857	t	-0.257	0.0512	5.095e-07
rs2075650	19				4.46e-14	rs2075650	a	0.2934	0.0474	6.171e-10
rs157582	19				8.92e-12	rs157582	t	-0.0588	0.0357	0.09988
rs157580	19				9.5e-06	rs157580	a	0.0229	0.0278	0.4111
rs10119	19				7.38e-05	rs10119	a	-0.323412	0.0432	1.98e-05
rs405509	19				8.51e-05	rs405509	t	-0.1277	0.0299	1.919e-05
rs6859	19				0.0001	rs6859	a	-0.0251	0.0299	0.4019
CHARGE,2015 (GWAS of longevity in CHARGE consortium confirms APOE and FOXO3 candidacy.J Gerontol A Biol Sci Med Sci. 2015 Jan;70(1):110-8. doi: 10.1093/gerona/glu166.)
rs1416280	6	GRIK2	C	1.24	5.09e-08	rs1416280	c	-0.0477257	0.0456	0.3077
rs9841144	3	CADM2	A	0.81	9.66e-07	rs9841144	t	0.102567	0.0382	0.6154
rs4611001	1	RGS7	A	1.79	1.84e-06
rs11023737	11	SOX6	A	0.83	3.64e-06
rs11753077	6	MBOAT1	T	1.17	7.51e-06	rs11753077	g	-0.0366678	0.0347	0.4185
rs10875746	12	PFKM	A	1.2	7.83e-06	rs10875746	c	0.00498806	0.0219	0.9137
rs10007810	4	LIMCH1	A	1.2	8.8e-06	rs10007810	a	-0.0726	0.0485	0.1346
rs10457180	6	FOXO3	A	0.87	8.56e-05	rs10457180	a	-0.0126	0.0312	0.685
rs2802288	6	FOXO3	T	1.17	1.85e-10	rs2802288	a	0.0024	0.031	0.9393
Deelen et al,2019 (A meta-analysis of genome-wide association studies identifies multiple longevity genes. Nat Commun, 10(1), 3669. doi:10.1038/s41467-019-11558-2)
rsID	Chr:Position	Candidate/ closest gene	Alleles (EA/ OA)	OR	P
90th percentile cases versus all controls
rs116362179	2:53,380,757	−	T/C	1.34	4.9 × 10−7
rs7676745	4:8,565,547	GPR78	A/G	0.67	4.3 × 10−8
rs7754015	6:127,206,068	−	G/T	0.9	6.8 × 10−7
rs35262860	8:55,478,909	RP1	GCT/G	1.11	3.9 × 10−7
rs3138136	12:56,117,570	RDH5	T/C	0.83	5.4 × 10−7
rs429358	19:45,411,941	APOE	C/T	0.6	1.3 × 10−56	rs429358	t	0.245	0.0508	1.422e-06
rs7412	19:45,412,079	APOE	T/C	1.28	2.4 × 10−11	rs7412	t	0.2173	0.0504	1.603e-05
99th percentile cases versus all controls
rs3830412	3:124,397,321	KALRN	A/AT	1.21	4.3 × 10−7
rs138762279	5:173,710,197	−	AT/A	0.79	1.2 × 10−7
rs62502826	8:28,982,295	KIF13B	A/G	1.23	5.6 × 10−7
rs7039467	9:22,056,213	CDKN2A/B	A/G	1.2	1.1 × 10−7
rs429358	19:45,411,941	APOE	C/T	0.52	3.9 × 10−34	rs429358	t	0.245	0.0508	1.422e-06
rs7412	19:45,412,079	APOE	T/C	1.47	3.2 × 10−12	rs7412	t	0.2173	0.0504	1.603e-05
Timmers et al, 2019 (Genomics of 1 million parent lifespans implicates novel pathways and common diseases and distinguishes survival chances. Elife, 8. doi:10.7554/eLife.39856)
rsID	Chr	Nearby gene	A1	Years1	P
rs1230666	1	MAGI3	G	0.3224	6.4e-09
rs1275922	2	KCNK3	G	0.2579	6e-09
rs61348208	4	HTT	T	0.2299	5.8e-09
rs34967069	6	HLA-DQA1	T	0.5613	4.3e-09	rs34967069	t	0.0503	0.0486	0.3011
rs10455872	6	LPA	A	0.7639	8.5e-25
rs1556516	9	CDKN2B-AS1	G	0.251	7.5e-11	rs1556516	c	-0.0384	0.0292	0.1885
rs11065979	12	ATXN2/BRAP	C	0.2798	1e-12
rs8042849	15	CHRNA3/5	T	0.4368	1.6e-26
rs6224	15	FURIN/FES	G	0.2507	1.3e-10
rs12924886	16	HP	A	0.2798	1.4e-08	rs12924886	a	0.0348	0.0317	0.2728
rs142158911	19	LDLR	A	0.355	8.1e-09	rs142158911	a	-0.0154	0.0391	0.694
rs429358	19	APOE	T	1.0561	3.1e-83	rs429358	t	0.245	0.0508	1.422e-06
