# Supplementary material for: Integrated genetic analyses revealed novel human longevity loci and reduced risks of multiple diseases in a cohort study of 15,651 Chinese individuals
Source: Aging Cell. 2021 Mar 3;20(3):e13323. doi: 10.1111/acel.13323 (PMC7963337; doi:10.1111/acel.13323)
Supplement: Supplementary file 13 — Table S12 [file ACEL-20-e13323-s013.xlsx]

## Sheet: sheet
Table S12. Replication results for 22 sex-specific loci for longevity in Zeng et al. paper.
SNP			males						females				gender difference
	dataset 1		dataset 2		meta-analysis		dataset 1		dataset 2		meta-analysis
	β	P	β	P	β	P	β	P	β	P	β	P	Pdifference
11 male-specific loci in Zeng et al.
rs6740706	0.1407	0.009854	0.4087	0.004795	0.1739	0.0006512	0.01131	0.8224	0.08776	0.2692	0.0333	0.4345	0.034382
rs79072042	0.04439	0.5401	0.5042	0.008065	0.1026	0.1297	0.0593	0.3481	0.01236	0.9037	0.0463	0.3889	0.51502
rs12199884	0.1826	0.05478	0.7249	0.01047	0.2375	0.00841	-0.001934	0.9828	0.1495	0.304	0.0399	0.6017	0.0188804
rs6453914	0.1227	0.0373	0.3503	0.02286	0.1518	0.005809	-0.02538	0.6426	0.1243	0.1694	0.0147	0.7534	0.047662
rs1950902	0.1472	0.0032	0.2936	0.02386	0.1661	0.000371	0.05654	0.2184	0.0565	0.2184	0.0559	0.1526	0.017
rs1157755
rs11136774
rs200536623
rs138863
rs9894443
rs73329622
11 female-specific loci in Zeng et al.
rs12568089	-0.04353	0.4397	0.1496	0.3079	0.0187	0.7221	0.03469	0.5012	0.3229	0.0001353	0.1128	0.01042	0.045192
rs13406646	0.02082	0.7287	-0.1251	0.3969	0.0001	0.9981	0.1639	0.003341	0.2622	0.003389	0.1915	5.335e-05	0.0088136
rs12472681	-0.0826	0.4099	-0.4238	0.2477	-0.1063	0.2713	0.184	0.04783	0.8287	1.946e-05	0.3045	0.0002827	0.0013369
rs4972778	0.03651	0.5046	0.02763	0.8347	0.0352	0.4862	0.1197	0.02018	0.4024	1.457e-06	0.1976	6.615e-06	0.00051252
rs1027238	-0.05287	0.5178	0.141	0.5122	0.0284	0.7102	0.2728	0.0002084	0.3986	0.001309	0.3056	1.371e-06	0.0052168
rs12711357	-0.05893	0.29	0.07855	0.5755	0.0402	0.4373	0.1113	0.02979	0.2578	0.001789	0.152	0.0004764	0.098398
rs3805586	-0.01939	0.6902	-0.06652	0.6138	-0.025	0.5832	0.0757	0.09161	0.2664	0.0002883	0.1275	0.0008697	0.010455
rs416352	-0.03635	0.4431	0.1401	0.2522	-0.0133	0.7628	0.0368	0.3987	0.2663	0.0001228	0.1019	0.00579	0.045444
rs73070152	0.03107	0.7114	0.06072	0.7513	0.0358	0.6412	0.06541	0.408	0.3169	0.005713	0.1465	0.02437	0.27192
rs2161877
rs118113034
