# Supplementary material for: Integrated genetic analyses revealed novel human longevity loci and reduced risks of multiple diseases in a cohort study of 15,651 Chinese individuals
Source: Aging Cell. 2021 Mar 3;20(3):e13323. doi: 10.1111/acel.13323 (PMC7963337; doi:10.1111/acel.13323)
Supplement: Supplementary file 14 — Table S13 [file ACEL-20-e13323-s005.xlsx]

## Sheet: sheet
Table S13. Demographic and clinical characteristics of the analytic sample for longevity phenotype
Characteristics (%)	sex combined			males			females
	Estimate	Std. Error	Pr(>|z|)	Estimate	Std. Error	Pr(>|z|)	Estimate	Std. Error	Pr(>|z|)
Male	-0.853165	0.0572235	2.86516e-50
edutime	-0.26109	0.0100466	6.80819e-149	-0.18551	0.0111763	7.14344e-62	-0.448209	0.021329	4.87677e-98
career	-0.511767	0.106805	1.6547e-06	-0.293034	0.11857	0.0134584	-1.38671	0.231999	2.26946e-09
childalive	0.113546	0.0169128	1.89851e-11	0.249656	0.0250285	1.96376e-23	-0.0164772	0.0234146	0.481609
smoking frequency	-0.787692	0.0730245	3.97935e-27	-0.92296	0.083703	2.84377e-28	-0.309547	0.16355	0.0584002
drinking frequency	-0.33003	0.0716942	4.15853e-06	-0.489243	0.0841196	6.02578e-09	0.133941	0.151585	0.376908
exercise frequency	-0.600683	0.0628229	1.1604e-21	-0.257549	0.08403	0.00217692	-1.02348	0.0922624	1.35353e-28
height	-0.0890865	0.00437514	3.6348e-92	-0.068325	0.00577342	2.59151e-32	-0.113619	0.00671929	3.83405e-64
weight	-0.105203	0.00360687	5.05408e-187	-0.0865694	0.00471959	3.7864e-75	-0.126757	0.00553261	3.61848e-116
BMI	-0.150519	0.0084871	2.25039e-70	-0.0921078	0.0117771	5.24352e-15	-0.205739	0.0123495	2.57201e-62
age_mother	-0.00892841	0.00183595	1.15561e-06	-0.00887077	0.00269797	0.00100921	-0.0089781	0.00250569	0.000339552
age_father	-0.00831595	0.0018441	6.49821e-06	-0.00936231	0.00260505	0.000325761	-0.00726113	0.00260795	0.00536556
hypertension	-0.316844	0.0689639	4.34115e-06	-0.312377	0.100122	0.00180869	-0.320875	0.095095	0.000740152
T2D	-1.25178	0.178792	2.53619e-12	-0.434038	0.253236	0.0865342	-1.94818	0.247257	3.29563e-15
cardiovascular disease	-0.516895	0.0985859	1.57912e-07	0.000234177	0.151435	0.998766	-0.901126	0.126151	9.11627e-13
stroke	-0.115488	0.127143	0.363704	-0.0888028	0.171179	0.60392	-0.148289	0.18888	0.432398
respiratory disease	0.317053	0.102042	0.00188946	0.360739	0.132116	0.00632415	0.25205	0.159236	0.113451
tuberculosis	0.437363	0.473432	0.355583	0.495916	0.592949	0.402954	0.33229	0.775719	0.668386
cataract	0.825176	0.115876	1.06992e-12	1.15181	0.181894	2.4149e-10	0.568129	0.148459	0.000129797
glaucoma	0.634221	0.285838	0.0264995	0.476924	0.480635	0.321062	0.716414	0.359143	0.046066
prostate tumor	0.796096	0.184621	1.6175e-05	0.793295	0.18473	1.75217e-05	12.9502	882.743	0.988295
gastroenteric ulcer	-0.468088	0.134066	0.000480348	-0.501647	0.194068	0.00974069	-0.437325	0.186329	0.0189221
parkinson	0.868101	0.637344	0.173179	0.836089	0.802782	0.297649	0.921731	1.05484	0.382221
bedsore	1.18838	0.617236	0.0541886	0.99509	0.782911	0.203724	1.46844	1.03374	0.155459
arthritis	-0.150674	0.0731959	0.0395421	0.0692042	0.109012	0.52554	-0.333773	0.097583	0.000625293
dementia	1.98924	0.462851	1.72501e-05	1.89712	0.606721	0.00176695	2.10759	0.719834	0.00341284
epilepsy	-2.01212	1.16942	0.0853219	-13.0792	229.628	0.954579	-1.24625	1.4149	0.378426
cholelith	-0.787064	0.183687	1.82904e-05	-0.564645	0.301345	0.0609646	-0.914846	0.227782	5.91121e-05
dyslipidemia	-1.54007	0.204626	5.21994e-14	-1.16621	0.317107	0.000235399	-1.76906	0.259776	9.76481e-12
nephritis	-0.230358	0.347984	0.507986	-0.285357	0.519093	0.58251	-0.185233	0.473271	0.69551
galactophore	-1.70531	1.24223	0.169822	-15.0441	882.743	0.986403	-1.24571	1.41491	0.378637
uterine tumor	-1.09395	0.558139	0.0499963	NA	NA	NA	-1.09395	0.558139	0.0499963
hepatitis	-0.740742	0.508249	0.144995	-0.695684	0.607052	0.251794	-0.843786	0.913951	0.355888
sumADL	1.03428	0.0827808	8.03064e-36	0.944782	0.118	1.17903e-15	1.10881	0.116725	2.11231e-21
dicADL	2.65736	0.162199	2.51914e-60	2.47166	0.22923	4.16591e-27	2.81925	0.230448	2.052e-34
sumIADL	0.824848	0.026429	7.80856e-214	0.796257	0.0390403	1.82242e-92	0.84732	0.0359189	4.9022e-123
dicIADL	-3.58268	0.0819771	0	-3.35432	0.114706	5.57086e-188	-3.79514	0.115678	4.53996e-236
MMSE	-0.295991	0.0116009	1.36011e-143	-0.295575	0.017561	1.43865e-63	-0.296312	0.0154544	6.18288e-82
