# Supplementary material for: Integrated genetic analyses revealed novel human longevity loci and reduced risks of multiple diseases in a cohort study of 15,651 Chinese individuals
Source: Aging Cell. 2021 Mar 3;20(3):e13323. doi: 10.1111/acel.13323 (PMC7963337; doi:10.1111/acel.13323)
Supplement: Supplementary file 15 — Table S14 [file ACEL-20-e13323-s001.xlsx]

## Sheet: sheet
Table S14. The genetic correlation between longevity and disease risks estimated from correlating polygenic risk scores (PRS) with disease traits.
diseases	sex combined			males			females
	Estimate	Std. Error	P	Estimate	Std. Error	P	Estimate	Std. Error	P
Type 2 diabetes	-0.466272	0.15111	0.00203762	-0.456825	0.228305	0.0454707	-0.431987	0.196679	0.0281109
Stroke	-0.084445	0.0338824	0.00710877	-0.0724278	0.0513151	0.158201	-0.0924018	0.0440086	0.0258141
Rheumatoid arthritis	-0.0859995	0.134752	0.00732124	0.12819	0.200215	0.522042	-0.368213	0.177837	0.0082563
Migraine without aura	0.134241	0.0567634	0.0180559	0.245452	0.085371	0.00406137	0.0347993	0.0741161	0.638716
Vitiligo	-0.11095	0.056072	0.0308809	-0.0940505	0.0833877	0.259447	-0.100897	0.0739258	0.172368
Breast cancer	-0.249387	0.125112	0.0462587	-0.168861	0.188224	0.252586	-0.0662362	0.163326	0.285095
Cardiovascular disease risk factors	-0.081645	0.0520845	0.048879	-0.0629858	0.0790014	0.325342	0.0867272	0.0675758	0.109413
Esophageal cancer (squamous cell)	-0.101314	0.0393797	0.0510597	-0.135744	0.0597026	0.230419	-0.0787622	0.0511047	0.123337
Chronic kidney disease	0.128244	0.0676046	0.0578663	0.144936	0.101707	0.154232	0.105071	0.0882751	0.233999
IgA nephropathy	0.0786588	0.0415653	0.0584699	0.128071	0.0617288	0.038079	0.0353887	0.0548421	0.518774
Esophageal adenocarcinoma	0.0622938	0.0333407	0.0617402	0.109807	0.0504247	0.0294947	0.0295956	0.043345	0.494771
Dupuytren's disease	0.0589121	0.0345749	0.0884369	0.0771782	0.0524626	0.141346	0.0339752	0.0448503	0.448773
Pancreatic cancer	-0.117188	0.0719235	0.103276	-0.173448	0.10927	0.112521	-0.0590656	0.0931977	0.526264
Migraine - clinic-based	-0.075271	0.0479898	0.116807	-0.114742	0.0726355	0.11426	-0.030545	0.0623708	0.624347
Major depressive disorder	0.182749	0.117673	0.120454	0.0928584	0.176917	0.599704	0.211431	0.153758	0.169168
Migraine with aura	0.0798319	0.0516555	0.12227	0.147965	0.0773908	0.0559625	0.0307919	0.0676622	0.64907
Alzheimer's disease biomarkers	-0.0645923	0.0420219	0.124304	-0.0543271	0.0629634	0.388282	-0.0792423	0.0550471	0.150065
Ulcerative colitis	0.190727	0.129959	0.14225	0.175941	0.194649	0.366111	0.243886	0.170302	0.152188
Periodontitis (PAL4Q3)	0.0643753	0.0460021	0.16173	0.126395	0.069513	0.069098	0.0342062	0.0598581	0.567718
Graves' disease	0.0765315	0.056168	0.173061	0.127723	0.0847474	0.131867	0.0340989	0.0731666	0.641205
Tuberculosis	-0.0898998	0.0687519	0.191045	-0.168708	0.103863	0.104388	-0.0355425	0.0894696	0.691195
Chronic lymphocytic leukemia	0.100983	0.0775043	0.192633	0.0889191	0.116718	0.446212	0.0951708	0.101125	0.346692
Neuroblastoma	-0.0488965	0.0383074	0.201841	-0.0220862	0.0581283	0.704	-0.0673068	0.0496809	0.175552
Inflammatory bowel disease	-0.192725	0.152044	0.20499	-0.217672	0.227754	0.339267	-0.199475	0.199213	0.316725
Primary biliary cirrhosis	-0.0867173	0.0702065	0.2168	0.116526	0.104148	0.263276	-0.235831	0.0926762	0.0109693
Bipolar disorder	-0.125562	0.102657	0.221315	0.0237899	0.151712	0.875403	-0.252965	0.135992	0.0629265
Asthma	0.0719433	0.0601406	0.231632	0.0693531	0.0899725	0.440859	0.0495191	0.0789004	0.530286
Amyotrophic lateral sclerosis (age of onset)	0.0591046	0.0501347	0.238464	0.103298	0.0752227	0.169762	0.0229298	0.0655974	0.726689
Inflammatory biomarkers	0.0512859	0.0438079	0.241752	0.0266497	0.0657674	0.685345	0.073639	0.057296	0.198772
Periodontitis (DPAL)	0.0655938	0.0566248	0.246736	-0.0287338	0.0848813	0.734992	0.136862	0.0741336	0.0649331
Obesity (early onset extreme)	-0.0846565	0.0748006	0.257766	-0.112542	0.111739	0.31391	-0.0533356	0.098225	0.587159
Interstitial lung disease	0.0647157	0.0575358	0.26071	-0.0833629	0.0876805	0.341789	0.147552	0.0743742	0.047323
Coronary artery calcification	-0.103946	0.092971	0.263578	-0.0163536	0.142358	0.908549	-0.131087	0.119775	0.273813
Lung cancer	0.059888	0.0559225	0.28424	0.0675639	0.0839579	0.421023	0.0446623	0.0731416	0.541475
Crohn's disease	-0.135839	0.127105	0.285228	0.0393673	0.189109	0.835105	-0.213025	0.167514	0.203548
Ankylosing spondylitis	-0.0504943	0.0479948	0.292794	-0.0355629	0.0709198	0.616082	-0.0688959	0.0636	0.278744
Basal cell carcinoma	-0.0500926	0.0485568	0.302276	-0.0391271	0.0731955	0.592989	-0.0577333	0.0633046	0.36182
Chronic obstructive pulmonary disease-related biomarkers	0.0778253	0.0755334	0.302879	0.184862	0.114503	0.106509	-0.00902605	0.0980232	0.926638
Autism spectrum disorder, attention deficit-hyperactivity disorder, bipolar disorder, major depressive disorder, and schizophrenia (combined)	-0.102534	0.102977	0.319424	0.045712	0.155249	0.768436	-0.191214	0.134226	0.154348
Colorectal cancer	-0.0721157	0.0749688	0.336106	0.0243522	0.114029	0.8309	-0.118804	0.0970639	0.221022
Orthostatic hypotension	-0.0278976	0.0307451	0.364229	-0.0618302	0.0456175	0.17537	0.00647876	0.0405987	0.873218
Cervical cancer	0.049263	0.0554854	0.374643	-0.0877215	0.0830957	0.291188	0.133098	0.0727028	0.0672068
Bladder cancer	-0.0473798	0.0585872	0.418708	-0.0918088	0.0888477	0.301517	-0.0133519	0.0760161	0.86058
Asthma and hay fever	0.0392028	0.0488394	0.422178	0.0911364	0.074991	0.224329	-0.0151055	0.0627828	0.809876
Metabolic syndrome	0.0616847	0.0783308	0.431017	0.180639	0.117468	0.124188	-0.0583236	0.102526	0.569472
Diabetic retinopathy	0.0668137	0.086802	0.441484	0.0696194	0.130552	0.593879	0.0890825	0.113371	0.432046
Paget's disease	-0.021271	0.0282287	0.451157	0.0418081	0.0432615	0.333903	-0.0597347	0.0363301	0.100196
Psoriasis	0.0478793	0.0642105	0.455893	-0.0324359	0.0953373	0.733708	0.0847492	0.0847629	0.31744
Prostate cancer	-0.0675331	0.0912228	0.459133	-0.129515	0.138393	0.349409	-0.0409253	0.118334	0.729475
Non-alcoholic fatty liver disease histology (other)	0.0434604	0.061437	0.479339	0.0764676	0.0921917	0.406907	0.0299217	0.0803855	0.70974
Amyotrophic lateral sclerosis	0.0405303	0.0591834	0.493473	-0.0787779	0.0896548	0.379631	0.14251	0.0768295	0.0636756
Kawasaki disease	-0.0311754	0.0466935	0.504369	-0.0115324	0.0716945	0.872217	-0.0309363	0.0600301	0.606335
Bipolar disorder (mood-incongruent)	0.032286	0.0496127	0.515219	0.0204148	0.0754074	0.786616	0.0401136	0.0642654	0.532536
Anorexia nervosa	-0.0328745	0.0516417	0.52441	-0.205726	0.0779833	0.00837209	0.103631	0.0671679	0.122929
Atrial fibrillation	-0.0283492	0.0457959	0.535911	-0.00347278	0.0696805	0.960254	-0.0300949	0.0592836	0.611728
Hypertension	-0.0394712	0.0662439	0.551294	0.0719751	0.0987852	0.466291	-0.125013	0.0870946	0.151249
Obesity	-0.0500629	0.0844158	0.553163	0.125067	0.127214	0.325609	-0.215436	0.110039	0.0503107
Major depressive disorder (broad)	-0.0276834	0.0474009	0.559217	-0.0107258	0.0713265	0.880476	-0.0358778	0.0618822	0.562094
Migraine	0.0543775	0.0984559	0.580755	-0.031415	0.147291	0.831116	0.12174	0.12913	0.345845
Celiac disease	0.035466	0.0663943	0.593237	0.0658729	0.0978813	0.500997	0.0301929	0.0881584	0.732002
Type 1 diabetes	0.0306913	0.057903	0.596093	0.000766662	0.0883905	0.99308	0.0283191	0.0747741	0.704906
Esophageal cancer	-0.0266896	0.0512807	0.602756	0.0398141	0.0780666	0.61008	-0.0630733	0.0663433	0.3418
Age-related macular degeneration	-0.045347	0.0883783	0.607894	-0.0819704	0.132884	0.537368	-0.0267143	0.11545	0.81702
Allergic sensitization	0.0231402	0.0519807	0.65621	0.0042726	0.0786389	0.956674	0.0269178	0.0675781	0.690411
Obesity (extreme)	0.0261596	0.0658181	0.691044	-0.0601486	0.0997325	0.546479	0.110497	0.0854482	0.196024
Eating disorders	0.0181934	0.0481733	0.705688	0.0429785	0.0717856	0.549405	-0.000987058	0.063388	0.987577
Parkinson's disease	-0.0214786	0.0650955	0.741441	-0.00609689	0.0991547	0.950973	-0.0568656	0.084193	0.499442
Atopic dermatitis	-0.022876	0.0707789	0.746549	-0.177372	0.10739	0.0986874	0.11593	0.0917757	0.206585
Type 1 diabetes nephropathy	0.0168992	0.0550748	0.758973	0.00194889	0.0842548	0.981547	0.0112318	0.070998	0.874307
Periodontitis (CDC/AAP)	0.017678	0.0600286	0.768388	0.0339147	0.0907989	0.708787	-0.0234305	0.0780675	0.76409
Non-alcoholic fatty liver disease histology (lobular)	0.0106687	0.0386636	0.782604	0.0284535	0.0585002	0.626724	-0.0137652	0.0502614	0.784195
Coronary heart disease	0.0327512	0.127106	0.796669	0.107213	0.193608	0.579773	-0.0471155	0.164376	0.774406
Leprosy	0.00911974	0.037107	0.805867	-0.0153773	0.0551666	0.780458	0.010552	0.0489363	0.829288
Systemic lupus erythematosus	0.0234797	0.0968637	0.808476	0.119881	0.146875	0.414434	-0.0550926	0.125688	0.661168
Intracranial aneurysm	-0.0103109	0.0466202	0.824967	-0.0191176	0.0707591	0.787037	0.0106598	0.0604609	0.860059
Hypothyroidism	0.0144689	0.0688448	0.833542	-0.0219954	0.104646	0.833532	0.0508716	0.0891696	0.568363
Lupus nephritis in systemic lupus erythematosus	0.00967431	0.0480248	0.840356	-0.0060048	0.0724902	0.933986	-0.00456485	0.0625687	0.941843
Epilepsy (generalized)	-0.00944274	0.0495072	0.848738	0.0506498	0.073718	0.492078	-0.0610481	0.0651753	0.348974
Multiple sclerosis	0.0199657	0.106275	0.850984	0.0346832	0.162193	0.830684	0.0685944	0.137283	0.617339
Melanoma	0.00433032	0.0403523	0.914543	0.0211671	0.0608652	0.728033	0.00045858	0.052582	0.993042
Alzheimer's disease	-0.00556438	0.0538094	0.917641	-7.70214e-06	0.0806059	0.999924	-0.0112475	0.0705014	0.873254
Venous thromboembolism	-0.00452102	0.0441245	0.918394	0.00670352	0.0653573	0.918312	-0.0176487	0.058352	0.762321
HDL/LDL cholesterol	0.00981711	0.106265	0.926396	-0.123531	0.160815	0.442444	0.117715	0.138091	0.394012
Hippocampal atrophy	-0.00341241	0.0453451	0.940014	-0.0295526	0.0676625	0.662307	0.0249021	0.0596036	0.676116
Metabolic syndrome (bivariate traits)	0.00219815	0.0336288	0.947885	-0.0197393	0.050812	0.697684	0.0232254	0.0437585	0.595607
Schizophrenia	0.00665219	0.111114	0.952262	-0.0420196	0.166635	0.800926	0.0781638	0.145448	0.591017
Mortality in heart failure	0.000648015	0.0416067	0.987574	0.0262186	0.0638225	0.681239	-0.0372	0.0535357	0.487175
