# Supplementary material for: Integrated genetic analyses revealed novel human longevity loci and reduced risks of multiple diseases in a cohort study of 15,651 Chinese individuals
Source: Aging Cell. 2021 Mar 3;20(3):e13323. doi: 10.1111/acel.13323 (PMC7963337; doi:10.1111/acel.13323)
Supplement: Supplementary file 16 — Table S15 [file ACEL-20-e13323-s011.xlsx]

## Sheet: sheet
Table S15. The causal effects estimates for the diseases and longevity
		TCGA-GSMR			Inverse variance weighted			Weighted median			MR Egger			mr_pleiotropy_test (egger_intercept)
Trait 1	Trait 2	β	SE	P	β	SE	P	β	SE	P	β	SE	P	egger_intercept	se	pval
p<10-3
longevity	cardiovascular disease	-0.133713	0.0234375	1.16295e-08	-0.161504	0.0270469	2.35434e-09	-0.127401	0.033952	0.000175172	-0.20398	0.0811402	0.0123032	0.00625086	0.0112568	0.578981
longevity	type 2 diabetes	-0.191785	0.0402718	1.91426e-06	-0.208173	0.0435539	1.75589e-06	-0.163424	0.0590457	0.00564451	-0.127907	0.131958	0.332937	-0.0117857	0.0182885	0.519638
longevity	arthritis	-0.0681477	0.0173053	8.21704e-05	-0.0682975	0.0234416	0.00357384	-0.0498149	0.02646	0.0597475	-0.181672	0.0706947	0.0105105	0.00365068	0.00975803	0.207912
longevity	stroke	-0.0849376	0.0281719	0.00257002	-0.0917731	0.0289709	0.00153614	-0.0889491	0.0405673	0.028334	-0.126525	0.0877163	0.149906	0.00509587	0.0121392	0.67485
longevity	hypertension	-0.0485218	0.0165057	0.00328522	-0.059013	0.0173506	0.000670911	-0.0320959	0.0242467	0.185595	-0.0896786	0.0527825	0.0900366	0.0044885	0.00729575	0.538733
type 2 diabetes	longevity	-0.0307019	0.0120864	0.0110786	-0.0406171	0.0159653	0.0109563	-0.0361438	0.0186344	0.0524251	-0.0327908	0.0537671	0.0995874	-0.0217247	0.0345404	0.534657
dementia	longevity	-0.0200112	0.00985744	0.0423508	-0.0256362	0.0145769	0.0786295	-0.0145368	0.0160379	0.36472	-0.0457437	0.0489222	0.354764	0.0129364	0.0300189	0.668567
p<10-4
longevity	cardiovascular disease	-0.126098	0.0365919	0.000568789	-0.160625	0.0434707	0.0002	-0.130127	0.0528129	0.0137427	-0.327943	0.122705	0.00842638	0.0302478	0.0207557	0.147283
longevity	type 2 diabetes	-0.18379	0.0627561	0.00340455	-0.159616	0.0647316	0.0136702	-0.0796679	0.0902037	0.377129	-0.0741977	0.188958	0.0695167	-0.0153045	0.0317956	0.631032
stroke	longevity	-0.0597627	0.0271455	0.0276957	-0.0608267	0.0301895	0.0439226	-0.0381863	0.0358361	0.286613	-0.00972145	0.116243	0.0933968	-0.0432591	0.0355264	0.233888
cataract	longevity	-0.0942837	0.0455916	0.0386396	-0.185339	0.0286314	9.59055e-11	-0.105976	0.0340907	0.00187944	-0.15233	0.0571908	0.00312354	-0.135643	0.0563292	0.0572041
p<10-5
longevity	arthritis	-0.153842	0.0408102	0.000163444	-0.189226	0.0633817	0.00283111	-0.191056	0.0625441	0.00225249	-0.413592	0.17096	0.0194768	0.0486926	0.0345137	0.164883
longevity	cardiovascular disease	-0.110765	0.055133	0.014531	-0.169356	0.0664453	0.0108096	-0.1366	0.0704856	0.0526244	-0.547186	0.166323	0.00190456	-0.105943	0.0563292	0.0662041
longevity	type 2 diabetes	-0.154589	0.0930379	0.0165998	-0.118894	0.115546	0.0303489	-0.102692	0.139231	0.0460778	-0.493574	0.31374	0.0122382	0.0817789	0.0637312	0.205718
