# Supplementary material for: Integrated genetic analyses revealed novel human longevity loci and reduced risks of multiple diseases in a cohort study of 15,651 Chinese individuals
Source: Aging Cell. 2021 Mar 3;20(3):e13323. doi: 10.1111/acel.13323 (PMC7963337; doi:10.1111/acel.13323)
Supplement: Supplementary file 17 — Table S16 [file ACEL-20-e13323-s014.xlsx]

## Sheet: S16
Table S16. Results of survival analysis for longevity.
Marker	CHR	BP	Location	Gene	NEA	EA	Frequency	Effect size	StdErr	P	death_HR	survival HR
rs1267601	7	140544165	intronic	BRAF	t	c	0.1265	-0.299706	0.0386087	8.32667e-15	0.741036	1.34946
rs17169634	7	34093997	intronic	BMPER	a	g	0.1381	-0.221757	0.0345906	1.44657e-10	0.80111	1.24827
rs17169630	7	34087546	intronic	BMPER	t	g	0.1049	-0.230286	0.0410108	1.96285e-08	0.794306	1.25896
rs6950651	7	34076802	intronic	BMPER	a	c	0.1123	-0.220342	0.0393909	2.2223e-08	0.802244	1.2465
rs73329116	7	34055590	intronic	BMPER	t	c	0.1121	-0.219114	0.0393931	2.66322e-08	0.80323	1.24497
rs16850288	1	14787685	intergenic	PRDM2(dist=636111),KAZN(dist=137528)	t	c	0.1117	0.200791	0.037633	9.52801e-08	1.22237	0.818083
rs6951634	7	34077270	intronic	BMPER	t	c	0.09863	-0.222354	0.0430783	2.44802e-07	0.800632	1.24901
rs73329157	7	34088932	intronic	BMPER	t	c	0.09975	-0.214694	0.0422759	3.80634e-07	0.806788	1.23948
rs17169631	7	34088264	intronic	BMPER	t	c	0.09888	-0.212637	0.0425827	5.92925e-07	0.80845	1.23694
rs17169628	7	34080552	intronic	BMPER	a	g	0.09885	-0.210238	0.0426019	8.01709e-07	0.810391	1.23397
rs73329134	7	34071880	intronic	BMPER	t	c	0.09808	-0.206755	0.0429245	1.45948e-06	0.813219	1.22968
rs2984613	1	156197380	intronic	PMF1,PMF1-BGLAP	t	c	0.3317	-0.129869	0.0277041	2.76282e-06	0.87821	1.13868
rs962943	5	11877615	intronic	CTNND2	t	c	0.09507	-0.206535	0.0448549	4.13414e-06	0.813398	1.22941
rs17169622	7	34049238	intronic	BMPER	t	c	0.09405	-0.198469	0.0441661	6.99957e-06	0.819985	1.21953
rs55933938	9	95805797	intergenic	FGD3(dist=7279),SUSD3(dist=15173)	c	g	0.2011	-0.131395	0.0302544	1.40554e-05	0.876871	1.14042
rs2736609	1	156202640	intronic	PMF1,PMF1-BGLAP	t	c	0.3361	-0.113785	0.0274391	3.3713e-05	0.89245	1.12051
rs2758607	1	156202759	intronic	PMF1,PMF1-BGLAP	a	g	0.3365	-0.113669	0.0274566	3.4739e-05	0.892553	1.12038
rs2251636	1	156202809	intronic	PMF1,PMF1-BGLAP	c	g	0.3393	-0.11363	0.0275889	3.81042e-05	0.892588	1.12034
rs2758608	1	156202860	intronic	PMF1,PMF1-BGLAP	a	t	0.3385	-0.113118	0.0275949	4.14521e-05	0.893045	1.11976
rs2758609	1	156202868	intronic	PMF1,PMF1-BGLAP	a	g	0.3385	-0.113118	0.0275949	4.14521e-05	0.893045	1.11976
rs3767009	1	181733298	intronic	CACNA1E	t	c	0.1419	-0.146651	0.0360707	4.78977e-05	0.863595	1.15795
rs3001789	1	156197614	intronic	PMF1,PMF1-BGLAP	t	g	0.3469	-0.108623	0.0268105	5.08852e-05	0.897069	1.11474
rs2511703	8	103701096	intergenic	KLF10(dist=32966),AZIN1(dist=137440)	t	c	0.0916	-0.172458	0.0430651	6.21253e-05	0.841594	1.18822
rs2758603	1	156198994	intronic	PMF1,PMF1-BGLAP	t	c	0.3468	-0.106982	0.0267706	6.43587e-05	0.898542	1.11291
rs2758605	1	156200445	intronic	PMF1,PMF1-BGLAP	c	g	0.3469	-0.10686	0.0267667	6.54421e-05	0.898651	1.11278
rs2842870	1	156200671	intronic	PMF1,PMF1-BGLAP	t	c	0.3491	-0.0981462	0.0266625	0.00023227	0.906516	1.10312
rs4848176	2	122946026	intergenic	TSN(dist=420598),CNTNAP5(dist=1836838)	a	g	0.1972	-0.113056	0.030937	0.000257807	0.893101	1.11969
rs1007195	2	23889614	intronic	KLHL29	a	g	0.0344	-0.242796	0.0717721	0.0007173	0.784432	1.27481
rs4848754	2	122946023	intergenic	TSN(dist=420595),CNTNAP5(dist=1836841)	t	c	0.1923	-0.105389	0.0314721	0.000812086	0.899974	1.11114
rs769449	19	45410002	intronic	APOE	a	g	0.07052	0.163525	0.0511682	0.00139428	1.17765	0.849145
rs34404554	19	45395909	intronic	TOMM40	c	g	0.07685	0.156094	0.0491829	0.00150486	1.16894	0.855479
rs7761460	6	41378878	intergenic	NCR2(dist=60253),FOXP4(dist=135286)	a	g	0.02189	-0.26011	0.0861156	0.00252378	0.770967	1.29707
rs13024974	2	23895298	intronic	KLHL29	t	c	0.03525	-0.209028	0.0698546	0.00276857	0.811373	1.23248
rs11556505	19	45396144	exonic	TOMM40	t	c	0.07774	0.143764	0.0486295	0.0031133	1.15461	0.866092
rs56131196	19	45422846	downstream	APOC1(dist=240)	a	g	0.09743	0.129328	0.0441645	0.00340785	1.13806	0.878686
rs6857	19	45392254	UTR3	PVRL2(NM_001042724	t	c	0.08232	0.136549	0.0477708	0.00425761	1.14631	0.872364	c.*618C>T)
rs7256200	19	45415935	intergenic	APOE(dist=3285),APOC1(dist=1986)	t	g	0.08246	0.128902	0.0478421	0.00705304	1.13758	0.87906
rs71352238	19	45394336	upstream	TOMM40(dist=141)	t	c	0.08189	0.12653	0.0481916	0.00865079	1.13488	0.881148
rs75346065	8	33225950	intergenic	NRG1(dist=603392),FUT10(dist=2394)	a	g	0.09843	0.116936	0.0456714	0.010456	1.12405	0.889642
rs11782900	8	33226773	intergenic	NRG1(dist=604215),FUT10(dist=1571)	a	t	0.09843	0.116936	0.0456714	0.010456	1.12405	0.889642
rs7002604	8	33228349	UTR3	FUT10(NM_032664	t	c	0.09859	0.113803	0.0456636	0.0126955	1.12053	0.892434	c.*1746A>G)
rs11817272	10	11297711	intronic	CELF2	a	g	0.0781	0.122105	0.0504038	0.0154129	1.12987	0.885055
rs74763980	8	33219319	intergenic	NRG1(dist=596761),FUT10(dist=9025)	a	t	0.09732	0.11051	0.0459771	0.0162351	1.11685	0.895377
rs77152738	8	33226158	intergenic	NRG1(dist=603600),FUT10(dist=2186)	t	c	0.09806	0.109738	0.0458022	0.0165787	1.11599	0.896069
rs139855657	8	33221272	intergenic	NRG1(dist=598714),FUT10(dist=7072)	a	c	0.0979	0.10962	0.0458023	0.0166962	1.11585	0.896175
rs78153454	8	33225909	intergenic	NRG1(dist=603351),FUT10(dist=2435)	t	c	0.0979	0.10962	0.0458023	0.0166962	1.11585	0.896175
rs7012873	8	33228199	downstream	FUT10(dist=145)	t	c	0.09798	0.109138	0.0458034	0.0171839	1.11532	0.896607
rs2292747	8	33230203	exonic	FUT10	a	t	0.09803	0.108935	0.0458062	0.0173984	1.11509	0.896789
rs3750276	8	33229100	UTR3	FUT10(NM_032664	t	g	0.09802	0.108738	0.0458049	0.0175995	1.11487	0.896965	c.*995A>C)
rs15863	8	33229778	UTR3	FUT10(NM_032664	t	c	0.09802	0.108738	0.0458049	0.0175995	1.11487	0.896965	c.*317G>A)
rs78640286	8	33227470	downstream	FUT10(dist=874)	a	g	0.09802	0.108738	0.0458049	0.0175995	1.11487	0.896965
rs2292748	8	33229878	UTR3	FUT10(NM_032664	t	c	0.09802	0.108738	0.0458049	0.0175995	1.11487	0.896965	c.*217A>G)
rs6982093	8	33225005	intergenic	NRG1(dist=602447),FUT10(dist=3339)	t	g	0.09847	0.108953	0.0459218	0.0176648	1.11511	0.896773
rs138538809	8	33217928	intergenic	NRG1(dist=595370),FUT10(dist=10416)	t	c	0.09788	0.108489	0.0458413	0.0179515	1.11459	0.897189
rs7634679	3	53591109	intronic	CACNA1D	t	c	0.4682	0.0622764	0.0263739	0.0182117	1.06426	0.939623
rs76312931	8	33219401	intergenic	NRG1(dist=596843),FUT10(dist=8943)	a	t	0.09786	0.10809	0.045838	0.0183691	1.11415	0.897547
rs77986145	8	33215829	intergenic	NRG1(dist=593271),FUT10(dist=12515)	t	c	0.09786	0.10809	0.045838	0.0183691	1.11415	0.897547
rs114664386	8	33217421	intergenic	NRG1(dist=594863),FUT10(dist=10923)	a	g	0.09786	0.10809	0.045838	0.0183691	1.11415	0.897547
rs78300382	8	33218399	intergenic	NRG1(dist=595841),FUT10(dist=9945)	a	g	0.09786	0.10809	0.045838	0.0183691	1.11415	0.897547
rs12721051	19	45422160	intronic	APOC1	c	g	0.09244	0.107078	0.0456024	0.0188702	1.11302	0.898456
rs12721046	19	45421254	intronic	APOC1	a	g	0.08911	0.108151	0.0464168	0.019806	1.11422	0.897492
rs7003437	8	33235039	intronic	FUT10	a	g	0.08677	0.115889	0.0500953	0.0207025	1.12287	0.890574
rs1568119	8	33243197	intronic	FUT10	t	c	0.08677	0.115889	0.0500953	0.0207025	1.12287	0.890574
rs16880907	8	33268655	intronic	FUT10	c	g	0.0869	0.116744	0.0506775	0.0212417	1.12383	0.889813
rs7822743	8	33266309	intronic	FUT10	a	g	0.08678	0.114769	0.0507206	0.0236506	1.12161	0.891572
rs807191	3	53597491	intronic	CACNA1D	a	c	0.4591	0.0582854	0.0259379	0.0246325	1.06002	0.943381
rs11786848	8	33263597	intronic	FUT10	a	g	0.08681	0.113824	0.0507193	0.0248195	1.12055	0.892415
rs78581403	8	33267084	intronic	FUT10	t	c	0.08682	0.113578	0.0507194	0.0251342	1.12028	0.892635
rs16981095	19	16190863	intronic	TPM4	t	g	0.09784	0.0865328	0.0397243	0.0293811	1.09039	0.917105
rs3821843	3	53558012	intronic	CACNA1D	a	g	0.4461	0.0541988	0.0255179	0.0336742	1.05569	0.947244
rs2359453	3	53592864	intronic	CACNA1D	a	g	0.4591	0.0527612	0.0256654	0.039808	1.05418	0.948607
rs758603	3	53576679	intronic	CACNA1D	a	c	0.4642	0.0527492	0.0257512	0.0405194	1.05417	0.948618
rs1801214	4	6303022	exonic	WFS1	t	c	0.08812	0.0872487	0.0446311	0.0505964	1.09117	0.916449
rs3774425	3	53558123	intronic	CACNA1D	a	g	0.2653	0.0567742	0.0291214	0.0512276	1.05842	0.944807
rs12715461	3	53578883	intronic	CACNA1D	a	g	0.4646	0.0481284	0.0255267	0.0593737	1.04931	0.953011
rs2075650	19	45395619	intronic	TOMM40	a	g	0.09752	0.0810545	0.0442784	0.067165	1.08443	0.922143
rs7736409	5	150964777	intergenic	FAT2(dist=16272),SPARC(dist=75880)	a	g	0.3675	-0.0486813	0.0268987	0.0703264	0.952485	1.04989
rs2470457	3	14231791	intronic	LSM3	t	c	0.3552	-0.0458182	0.027507	0.0957744	0.955216	1.04688
rs1043943	3	14183410	UTR3	TMEM43(NM_024334	t	c	0.3621	-0.0444338	0.026712	0.0962243	0.956539	1.04544	c.*115C>T)
rs2033522	3	503607	intergenic	CHL1(dist=52510),AC090044.1(dist=130181)	t	c	0.07475	-0.0797864	0.0482786	0.0984071	0.923314	1.08306
rs4133202	2	205236818	intergenic	ICOS(dist=410520),PARD3B(dist=173698)	a	g	0.2925	-0.0468901	0.0284217	0.0989833	0.954192	1.04801
rs6839279	4	68789778	intronic	TMPRSS11A	t	g	0.1845	0.0548818	0.0338853	0.105311	1.05642	0.946597
rs2305843	3	14242148	intergenic	LSM3(dist=2279),RP11-536I6.1(dist=147803)	t	c	0.4134	-0.0424375	0.0262975	0.106583	0.95845	1.04335
rs59512700	3	14196378	intronic	XPC	t	c	0.3585	-0.0420313	0.0273607	0.124492	0.95884	1.04293
rs2228001	3	14187449	exonic	XPC	t	g	0.3592	-0.0402923	0.0273002	0.13997	0.960509	1.04112
rs2607735	3	14221891	intronic	LSM3	t	c	0.3598	-0.0398847	0.0273783	0.145172	0.9609	1.04069
rs2607739	3	14222571	intronic	LSM3	t	c	0.3598	-0.0398847	0.0273783	0.145172	0.9609	1.04069
rs2607772	3	14219002	intronic	XPC	a	g	0.3598	-0.0398847	0.0273783	0.145172	0.9609	1.04069
rs2257984	3	14189147	intronic	XPC	a	g	0.358	-0.0396038	0.0273321	0.147341	0.96117	1.0404
rs2607734	3	14192504	intronic	XPC	a	g	0.3582	-0.0394736	0.02735	0.148942	0.961295	1.04026
rs2607736	3	14192933	intronic	XPC	a	g	0.3582	-0.0394736	0.02735	0.148942	0.961295	1.04026
rs6713530	2	205244699	intergenic	ICOS(dist=418401),PARD3B(dist=165817)	a	c	0.2842	-0.040856	0.0283177	0.149085	0.959967	1.0417
rs2733546	3	14236177	intronic	LSM3	a	g	0.3569	-0.0391142	0.0272999	0.151927	0.961641	1.03989
rs2279017	3	14190237	intronic	XPC	t	g	0.3583	-0.0389686	0.0273576	0.154326	0.961781	1.03974
rs56234441	17	20845003	intergenic	RP11-344E13.3(dist=36460),USP22(dist=57903)	a	g	0.2782	-0.0412424	0.0292693	0.158816	0.959596	1.0421
rs376952143	3	14196300	intronic	XPC	t	g	0.3584	-0.0384679	0.0273786	0.160011	0.962263	1.03922
rs371368399	3	14196304	intronic	XPC	t	c	0.3584	-0.0384679	0.0273786	0.160011	0.962263	1.03922
rs2607769	3	14185593	downstream	TMEM43(dist=413)	a	g	0.3605	-0.0376701	0.026851	0.160637	0.963031	1.03839
rs1127122	3	14242442	intergenic	LSM3(dist=2573),RP11-536I6.1(dist=147509)	a	g	0.3529	-0.0380859	0.027444	0.165208	0.96263	1.03882
rs8028924	15	29812777	intronic	FAM189A1	t	c	0.4129	-0.0359713	0.0263136	0.171617	0.964668	1.03663
rs2607770	3	14185627	downstream	TMEM43(dist=447)	a	g	0.3604	-0.0366238	0.02686	0.172722	0.964039	1.0373
rs2733532	3	14187699	intronic	XPC	t	c	0.3555	-0.0369258	0.0273264	0.176604	0.963748	1.03762
rs9845011	3	33085223	intronic	GLB1	c	g	0.2252	-0.0418408	0.031856	0.189036	0.959022	1.04273
rs3114642	16	71303429	intergenic	HYDIN(dist=38804),CMTR2(dist=12774)	t	c	0.1414	-0.0468441	0.0368261	0.20336	0.954236	1.04796
rs2305842	3	14242398	intergenic	LSM3(dist=2529),RP11-536I6.1(dist=147553)	a	g	0.4226	-0.0312583	0.0264459	0.237216	0.969225	1.03175
8490	6	33011187	intergenic	HLA-DOA(dist=33798),HLA-DPA1(dist=21159)	a	g	0.02211	0.11219	0.0955051	0.240115	1.11873	0.893874
rs17039107	3	14242693	intergenic	LSM3(dist=2824),RP11-536I6.1(dist=147258)	t	c	0.4201	-0.0306748	0.0261843	0.2414	0.969791	1.03115
rs12530920	7	19055797	intergenic	HDAC9(dist=18805),TWIST1(dist=99294)	a	c	0.3452	0.0317067	0.0271215	0.242379	1.03221	0.968791
rs11925757	3	14241981	intergenic	LSM3(dist=2112),RP11-536I6.1(dist=147970)	a	g	0.4231	-0.0297153	0.0265766	0.263524	0.970722	1.03016
rs4484254	4	163900012	intergenic	FSTL5(dist=814826),NAF1(dist=147848)	t	c	0.2501	0.033045	0.0302213	0.274203	1.0336	0.967495
rs12640089	4	163894145	intergenic	FSTL5(dist=808959),NAF1(dist=153715)	t	c	0.2495	0.0325011	0.0302823	0.283151	1.03304	0.968021
rs7688896	4	163905425	intergenic	FSTL5(dist=820239),NAF1(dist=142435)	t	g	0.256	0.0315661	0.0299036	0.291154	1.03207	0.968927
rs28566037	4	163905252	intergenic	FSTL5(dist=820066),NAF1(dist=142608)	a	g	0.2557	0.0305101	0.029812	0.306111	1.03098	0.969951
rs17470878	4	163906288	intergenic	FSTL5(dist=821102),NAF1(dist=141572)	t	c	0.2492	0.0301669	0.0300984	0.316211	1.03063	0.970284
rs4691882	4	163904000	intergenic	FSTL5(dist=818814),NAF1(dist=143860)	a	g	0.2555	0.0282054	0.029818	0.34419	1.02861	0.972189
rs4289399	4	163899350	intergenic	FSTL5(dist=814164),NAF1(dist=148510)	a	g	0.255	0.0279421	0.0297711	0.347954	1.02834	0.972445
rs10490092	2	58892049	ncRNA_intronic	LINC01122	t	c	0.08607	-0.0392621	0.0427905	0.358859	0.961499	1.04004
rs4691881	4	163900409	intergenic	FSTL5(dist=815223),NAF1(dist=147451)	a	t	0.2549	0.0273099	0.0297843	0.359183	1.02769	0.97306
rs4485776	4	163900314	intergenic	FSTL5(dist=815128),NAF1(dist=147546)	t	c	0.255	0.0272398	0.0297807	0.360359	1.02761	0.973128
rs4271966	4	163900115	intergenic	FSTL5(dist=814929),NAF1(dist=147745)	a	g	0.255	0.0272398	0.0297807	0.360359	1.02761	0.973128
rs35870580	4	163902395	intergenic	FSTL5(dist=817209),NAF1(dist=145465)	t	g	0.2552	0.0266635	0.0298164	0.371185	1.02702	0.973689
rs35613817	4	163902307	intergenic	FSTL5(dist=817121),NAF1(dist=145553)	t	c	0.2552	0.0266509	0.0298166	0.371414	1.02701	0.973701
rs4263350	4	163896310	intergenic	FSTL5(dist=811124),NAF1(dist=151550)	a	g	0.2556	0.0261067	0.0296972	0.37935	1.02645	0.974231
rs4691065	4	163898557	intergenic	FSTL5(dist=813371),NAF1(dist=149303)	t	g	0.2552	0.0242268	0.029724	0.415039	1.02452	0.976064
rs66635026	15	29816864	intronic	FAM189A1	a	g	0.4041	-0.0212442	0.0263004	0.419234	0.97898	1.02147
rs11634151	15	29816300	intronic	FAM189A1	a	g	0.4041	-0.0212407	0.0263003	0.419309	0.978983	1.02147
rs9685110	4	163892201	intergenic	FSTL5(dist=807015),NAF1(dist=155659)	a	g	0.255	0.0235757	0.0298151	0.429101	1.02386	0.9767
rs11636627	15	29817639	intronic	FAM189A1	a	c	0.4062	-0.0205846	0.0262255	0.432509	0.979626	1.0208
rs4430933	2	66749610	intronic	MEIS1	a	g	0.2041	-0.0239719	0.0316014	0.44811	0.976313	1.02426
rs10032240	4	163891015	intergenic	FSTL5(dist=805829),NAF1(dist=156845)	c	g	0.2554	0.0204766	0.0299061	0.493535	1.02069	0.979732
rs1922781	2	58889978	ncRNA_intronic	LINC01122	a	g	0.08086	-0.0304612	0.044536	0.493995	0.969998	1.03093
rs984881	2	58889982	ncRNA_intronic	LINC01122	c	g	0.08086	-0.0304612	0.044536	0.493995	0.969998	1.03093
rs3825569	14	101350298	exonic	RTL1	t	c	0.4105	0.0176141	0.0262986	0.503003	1.01777	0.98254
rs11634241	15	99259016	intronic	IGF1R	a	g	0.313	0.018386	0.0287302	0.522202	1.01856	0.981782
rs8038015	15	99263274	intronic	IGF1R	t	c	0.334	0.016301	0.0275691	0.554335	1.01643	0.983831
rs59482503	3	33077163	intronic	GLB1	a	g	0.2158	-0.018395	0.0328797	0.575845	0.981773	1.01857
rs72854780	3	33072557	intronic	GLB1	t	c	0.2161	-0.0149353	0.0326164	0.647018	0.985176	1.01505
rs72854781	3	33072953	intronic	GLB1	t	c	0.216	-0.0144943	0.0326119	0.656718	0.98561	1.0146
rs61826014	1	242096102	intergenic	EXO1(dist=42861),MAP1LC3C(dist=62690)	a	t	0.4281	-0.0104927	0.0261492	0.688226	0.989562	1.01055
rs72854777	3	33069965	intronic	GLB1	t	c	0.2214	-0.0108532	0.0324358	0.737923	0.989205	1.01091
rs11251290	10	2561216	intergenic	LINC00701(dist=203948),PFKP(dist=548496)	a	c	0.1396	-0.0106884	0.0360007	0.766547	0.989369	1.01075
rs1967579	1	237797082	intronic	RYR2	t	g	0.4796	-0.00708382	0.0250519	0.777357	0.992941	1.00711
rs35718543	6	31177845	intergenic	HCG27(dist=6100),HLA-C(dist=58681)	a	g	0.03404	0.0156434	0.0752924	0.83541	1.01577	0.984478
rs73403026	6	31181130	intergenic	HCG27(dist=9385),HLA-C(dist=55396)	a	g	0.03408	0.0140358	0.0752981	0.852129	1.01413	0.986062
rs114399250	6	31180774	intergenic	HCG27(dist=9029),HLA-C(dist=55752)	a	g	0.0282	-0.0137497	0.0844939	0.870731	0.986344	1.01384
