# Supplementary material for: Integrated genetic analyses revealed novel human longevity loci and reduced risks of multiple diseases in a cohort study of 15,651 Chinese individuals
Source: Aging Cell. 2021 Mar 3;20(3):e13323. doi: 10.1111/acel.13323 (PMC7963337; doi:10.1111/acel.13323)
Supplement: Supplementary file 18 — Table S17 [file ACEL-20-e13323-s016.xlsx]

## Sheet: S16
Table S17. Features that were selected to enter in predictive model for longevity groups or not in whole samples, males and females, respectively.
whole samples		males		females
features	coefficient	features	coefficient	features	coefficient
(Intercept)	1.65612	(Intercept)	1.61672	(Intercept)	1.67415
hyper_r	-0.0153388	hyper_r	-0.00900261	hyper_r	-0.0143797
diabete	-0.0843481	diabete	-0.0964573	diabete	-0.045498
cataract	0.0977087	cataract	0.112775	heart	-0.0297083
ulcer	-0.0306967	ulcer	-0.020483	cataract	0.0565316
arthritis	-0.0225084	arthritis	-0.0133523	arthritis	-0.000109447
dementia	0.0999403	dementia	0.133929	cholelith	-0.020035
cholelith	-0.0293144	cholelith	-0.00712061	blood	-0.0575186
blood	-0.04605	edu	-0.0394183	edu	-0.0553833
edu	-0.0375374	career	0.0945863	exercise	-0.0787897
career	0.0491852	smoking	-0.107442	rs227163.7961206.C.T_C	-0.0139981
smoking	-0.11352	exercise	-0.0571125	rs17162190.26872832.G.A_G	-0.0042823
exercise	-0.0535301	rs227163.7961206.C.T_C	-0.00676994	rs11263934.37142326.A.G_G	0.0061195
rs227163.7961206.C.T_C	-0.00134422	rs226473.8008968.T.C_T	-0.0261444	rs12119161.73489496.A.G_G	-0.00597245
rs226473.8008968.T.C_T	-0.0579862	rs6675079.38686908.C.A_A	-0.0021788	rs1409215.85310832.G.A_G	0.00318406
rs2066471.11860458.C.T_T	-0.0173419	rs17468972.48568400.T.C_C	-0.00183238	rs10923367.118189080.C.T_T	0.00787696
rs12401770.20921395.G.A_A	0.000326325	rs1202822.58346207.C.A_A	0.00238781	rs3767009.181733298.T.C_C	0.022136
rs9438901.25584976.G.A_G	-0.00196521	rs74581796.62602096.A.C_C	0.00875848	rs10922436.198457891.A.G_G	-0.00683288
rs11247756.28460706.T.C_C	0.00104206	rs269345.68567448.G.A_A	0.000842327	rs61826014.242096102.T.A_T	0.00141878
rs6675079.38686908.C.A_A	-0.00416879	rs11163165.81427862.T.C_C	0.0414214	rs1728918.27635463.A.G_A	-0.00559649
rs1202822.58346207.C.A_A	0.000899262	rs17100624.98020955.C.T_C	-0.00699122	rs997153.66771047.G.A_A	0.0118131
rs11163165.81427862.T.C_C	0.03156	rs11166135.99348836.A.G_G	0.000139715	rs117886417.80296423.G.T_T	0.00500557
rs11166135.99348836.A.G_G	0.00250492	rs74953166.99924757.A.C_C	0.000847691	rs6735689.159870038.C.T_T	0.00911569
rs10923367.118189080.C.T_T	0.00357187	rs4072391.154438880.T.C_T	0.025952	rs10930538.173105479.T.C_T	-0.00116456
rs4072391.154438880.T.C_T	0.00348436	rs4661146.156060150.G.C_G	0.00599616	rs4085933.207470884.T.C_C	-0.0179095
rs4661146.156060150.G.C_G	0.0145191	rs3766365.160615211.G.A_A	4.56666e-05	rs10179420.207730737.C.T_T	0.00522763
rs3766365.160615211.G.A_A	8.66665e-05	rs884518.163836720.G.A_A	-0.00270613	rs10191593.207859590.A.G_A	0.00533526
rs4589131.161167698.T.G_T	0.00412146	rs2207188.171379002.A.G_G	-0.0110167	rs4547519.219938270.C.T_T	-0.00253719
rs1339995.163831730.A.C_C	-0.000690471	rs6688577.174884161.C.T_T	-0.00199656	rs7559750.225730189.A.G_G	-0.00679818
rs884518.163836720.G.A_A	-0.0011532	rs3767009.181733298.T.C_C	0.00819824	rs2943634.227068080.A.C_A	-0.00151764
rs2794984.167494622.T.G_G	0.00211431	rs1329424.196646176.T.G_T	-0.00369608	rs11680450.234597483.T.C_C	0.00807716
rs12075840.170547277.A.G_G	0.00850558	rs2488389.197631141.G.A_A	-0.00253652	rs4574243.29420132.T.C_C	-0.00340784
rs2207188.171379002.A.G_G	-0.00910364	rs10922436.198457891.A.G_G	-0.00631849	rs7649848.40341711.C.A_A	-0.000225618
rs16856123.180510771.A.G_G	-0.00119319	rs7527583.201733944.G.A_A	0.00196483	rs908821.140540718.A.G_G	0.000400406
rs3767009.181733298.T.C_C	0.00372328	rs4846480.218598469.A.T_A	2.92364e-05	rs10016411.4562916.T.C_C	-0.000908812
rs75480715.187812368.A.G_G	-0.00152025	rs2281719.230297659.C.T_T	-0.00161254	rs1801214.6303022.C.T_C	-0.0395282
rs1329424.196646176.T.G_T	-0.022301	rs2356387.240601632.A.G_G	0.00602753	rs7680478.6560686.G.A_G	0.00858721
rs2488389.197631141.G.A_A	-0.00504626	rs9309095.43235451.C.T_T	0.0019268	rs10019008.15743573.C.T_T	-0.00553206
rs10922436.198457891.A.G_G	-0.00588	rs1504174.49333224.A.G_G	0.00475322	rs13434729.61141856.T.C_C	-0.0070248
rs10919862.200221769.A.G_A	-0.00292788	rs10490092.58892049.T.C_C	0.00234423	rs750032.102180807.C.T_T	-0.000743506
rs6670957.209195248.G.T_T	-0.00181499	rs1434108.80110642.G.A_G	0.00372671	rs10015472.113960961.G.A_G	0.00591024
rs2356387.240601632.A.G_G	0.000310658	rs117886417.80296423.G.T_T	0.00291999	rs6855243.122947177.C.T_C	0.00191667
rs9309095.43235451.C.T_T	0.00619935	rs4676049.109635257.C.T_T	-0.000376016	rs17464397.142811991.G.A_A	-0.00264634
rs2969775.47885476.G.T_G	0.00565782	rs34202320.114099799.C.T_T	-0.00111959	rs7668866.155985107.T.C_C	0.00198884
rs1504174.49333224.A.G_G	0.000991862	rs7567687.130034326.C.T_T	-0.00135935	rs2332519.173478710.A.G_A	-0.00164873
rs820769.57884390.T.C_T	-0.00439438	rs882300.136976255.T.C_T	0.00175391	rs4478239.188191306.C.A_C	0.0247373
rs117886417.80296423.G.T_T	0.0128079	rs6735689.159870038.C.T_T	0.00109432	rs62357090.40983910.A.G_A	0.00669712
rs11676922.100806940.T.A_T	-0.00142582	rs7593730.161171454.T.C_T	0.000650189	rs16886364.56122344.A.G_G	0.00254019
rs4848176.122946026.G.A_G	0.00197195	rs7592457.167448639.T.G_G	0.00293028	rs295936.58865857.C.T_C	-0.0342882
rs1112964.146100293.A.G_G	0.00344141	rs10930538.173105479.T.C_T	-0.002482	rs2302273.149535255.G.A_A	0.00360629
rs6735689.159870038.C.T_T	0.00777343	rs2049195.202983085.T.C_C	-0.00293891	rs3846839.10836938.A.G_A	-0.00186459
rs13000422.164375814.T.C_C	-0.00109533	rs1344959.203690387.G.A_G	-0.00700095	rs72840968.22514049.G.A_A	0.00432171
rs7592457.167448639.T.G_G	0.00484258	rs4133202.205236818.A.G_G	0.00279104	rs728544.22615484.C.T_T	-0.000607979
rs10930538.173105479.T.C_T	-0.00334521	rs3770977.207418899.C.T_T	-0.00441464	rs75439900.29911534.A.C_C	0.0179467
rs7556723.173202280.A.G_A	-0.000365762	rs75504739.223902719.T.C_C	-0.00474666	rs41553916.29913099.G.A_A	-0.00201382
rs13418455.181076749.C.T_T	-0.000530117	rs2675968.233736244.C.T_T	0.00120481	rs1061535.29937924.T.C_T	0.0212497
rs6434780.196335282.G.A_A	-0.00317221	rs3791556.240112972.G.A_A	-0.00474949	rs9260864.29945841.G.A_A	0.0218731
rs6746162.202969687.A.G_G	-0.00787983	rs2243813.508933.T.A_T	0.000384797	rs9261193.30002173.T.C_C	-0.131339
rs3770977.207418899.C.T_T	-0.0151509	rs12636605.28770641.C.A_A	-0.00181101	rs9261207.30006482.T.C_C	0.0205971
rs16865167.224624914.C.T_T	-0.00948369	rs62235517.29989529.G.A_A	-0.0159298	rs9261403.30069525.G.T_T	0.0222923
rs10197805.225750753.T.C_C	-0.00848971	rs13314993.33015469.G.T_T	-0.00306205	rs66620546.31237463.C.G_C	-0.0036127
rs6760588.234572783.A.C_C	-0.00128151	rs8913.42578768.G.A_G	0.0023368	rs9264623.31237950.T.C_T	0.0122998
rs11680450.234597483.T.C_C	0.00174531	rs3821843.53558012.G.A_A	-0.00494982	rs41546813.31239363.C.T_T	-0.0428849
rs3791556.240112972.G.A_A	-0.00544271	rs1460115.53647812.T.C_C	-0.00727888	rs2523566.31330099.T.C_T	0.0120468
rs2243813.508933.T.A_T	0.000257554	rs931233.65153035.T.G_T	0.00300211	rs41561312.32609964.G.T_T	-0.11104
rs6806504.4070251.A.C_C	0.00132977	rs2772473.67596107.G.A_A	-0.00519791	rs13207475.32979878.T.C_C	-0.0919948
rs2245077.9279217.C.T_T	0.0024556	rs9809725.69541799.T.C_C	0.00398274	rs3130237.33097561.T.C_C	-0.015113
rs11925757.14241981.G.A_G	0.000863601	rs1391777.69628353.T.C_C	0.00190876	rs213212.33185918.C.A_C	0.00257248
rs62235517.29989529.G.A_A	-0.0171424	rs4677138.72347479.A.G_G	-0.000729533	rs213226.33209310.A.G_A	0.00360757
rs6549972.30086319.C.T_T	0.00423618	rs35307640.103881751.T.C_C	0.00146318	rs7762544.41379315.G.A_G	0.0766185
rs9819337.33095835.T.C_C	0.00171511	rs1550765.105965437.A.G_G	0.00386484	rs1776723.43870079.G.A_G	0.0182773
rs8913.42578768.G.A_G	0.00648491	rs10513526.158030382.A.C_C	-0.00613318	rs1563610.70509357.G.A_A	-0.000754664
rs3821843.53558012.G.A_A	-0.00545957	rs13324420.190443277.C.T_C	-0.00664599	rs10498945.85394092.A.C_C	0.0125719
rs931233.65153035.T.G_T	0.0094267	rs7684307.4533974.C.T_T	-0.000596807	rs6917708.132635480.T.C_C	0.000787118
rs2772473.67596107.G.A_A	-0.0144058	rs10016411.4562916.T.C_C	-0.0224798	rs13195723.152562967.T.C_C	0.00243031
rs1516459.76261820.T.C_T	0.0143096	rs4689388.6270056.G.A_G	0.0405693	rs590099.18336338.G.A_A	0.00153869
rs35307640.103881751.T.C_C	0.000914951	rs1801214.6303022.C.T_C	-0.115482	rs17169634.34093997.A.G_G	0.0625616
rs73180150.104851975.A.G_G	0.000723128	rs1455203.15152871.G.A_G	0.000126696	rs4724081.41951210.T.C_C	-0.00280038
rs6794031.108499238.A.G_G	0.00461837	rs4147045.18795330.T.C_C	0.000781378	rs699498.42161735.G.A_A	-0.0116143
rs6439683.136804213.G.A_A	-0.0080262	rs4833095.38799710.T.C_T	0.00413739	rs362721.103191428.C.T_T	-0.010011
rs1837603.136837555.G.A_A	-0.00376871	rs6823142.42291959.A.C_A	-0.00252359	rs74983158.154565111.G.T_T	0.00672131
rs10513526.158030382.A.C_C	-0.00400839	rs13434729.61141856.T.C_C	-0.00950051	rs722782.516479.A.C_C	0.000733005
rs1969253.183876512.A.C_A	0.00525066	rs4557294.63571787.A.C_C	0.0011588	rs13276200.31835829.A.G_G	0.0385492
rs4686870.187017841.T.C_T	5.90311e-05	rs62314068.66248624.G.T_T	-0.00167437	rs6999001.95628306.A.G_G	0.00289226
rs13324420.190443277.C.T_C	-0.00466488	rs72658986.83512593.C.T_T	0.00216101	rs1623102.103047139.A.G_A	0.000535819
rs6838575.2139336.T.G_G	0.000308205	rs340635.87931404.A.G_A	0.00762126	rs2128382.130820039.C.T_T	0.0136756
rs6446652.4487383.A.G_G	-0.004081	rs951085.105318917.G.T_T	-0.00548829	rs7023433.14511645.A.C_C	0.0110724
rs4689388.6270056.G.A_G	0.0797209	rs10015472.113960961.G.A_G	0.00418278	rs4319186.24768179.T.C_C	-0.0220106
rs1801214.6303022.C.T_C	-0.142194	rs6841581.148401190.G.A_A	-0.00606245	rs668853.85311147.C.T_C	-8.69942e-05
rs7680478.6560686.G.A_G	0.00038884	rs7693970.164514168.T.C_C	-2.11852e-06	rs7916968.759268.A.G_G	-0.00612402
rs10019008.15743573.C.T_T	-0.00525593	rs959585.186868062.C.A_C	-0.00517979	rs11259677.15498463.C.A_A	-0.0219574
rs6849048.35808971.C.T_T	-0.00538216	rs4478239.188191306.C.A_C	0.0265087	rs17139747.17127361.T.C_C	0.000770615
rs7663239.38785850.T.G_G	-0.00522054	rs62357090.40983910.A.G_A	0.0129908	rs1892546.62294016.T.G_T	-0.000473891
rs721653.38878194.T.C_C	-0.00853175	rs10512992.52069435.A.C_C	0.0028987	rs265535.83091584.A.G_G	-0.00553215
rs4472170.40405738.A.G_A	-0.0116718	rs16886364.56122344.A.G_G	0.0432857	rs72845629.103975793.G.A_A	0.0107423
rs11932535.43226893.C.T_T	-0.000195935	rs295936.58865857.C.T_C	-0.0751049	rs11146310.134097397.C.A_A	0.00669967
rs13434729.61141856.T.C_C	-0.0168495	rs9791090.66018196.A.G_G	0.00141571	rs12575060.22232046.T.C_C	-0.0072031
rs4148275.70515025.T.G_G	-0.00150668	rs6866288.68329062.G.A_A	0.00630404	rs12574168.22281348.T.G_G	-0.0135949
rs7683924.83664375.T.G_G	-0.00118762	rs7732320.80719125.C.T_T	-0.00313615	rs476082.72202899.G.A_G	0.00443773
rs12649867.100673830.G.A_A	0.00369761	rs73804726.177597708.T.C_C	-0.00789258	rs475420.96829897.C.T_C	-0.00712232
rs77436018.109535908.G.A_A	-0.00549739	rs368080.178796142.A.G_A	-0.0054752	X12.241857.G.A_A	-0.0219184
rs1396686.126282962.C.T_T	-0.00106766	rs4236016.22246604.C.T_C	0.0170561	X12.9786386.T.G_G	-0.0013223
rs7665451.130962301.C.T_C	-0.00334501	rs7742591.22501947.T.C_T	-0.0050118	X12.26287230.C.T_C	0.00450243
rs4863950.130984088.A.G_A	-0.0115724	rs12193608.22624817.G.A_A	-0.0119937	X12.70078575.T.G_G	0.000839564
rs1460148.137707853.C.T_C	-0.00654372	rs75439900.29911534.A.C_C	0.00109577	X12.90184859.C.A_A	-0.00158925
rs6841581.148401190.G.A_A	-0.00543687	rs41553916.29913099.G.A_A	-0.0465481	X12.92696131.A.C_C	-0.00738243
rs10001689.164492395.T.G_T	-0.00358523	rs397099.29923923.T.A_A	-0.00574217	X12.96027759.A.G_G	0.00829873
rs2332519.173478710.A.G_A	-0.00102258	rs9260834.29943475.C.A_A	-0.0810259	X12.114732966.A.G_G	-0.00183208
rs4478239.188191306.C.A_C	0.0278603	rs9260948.29959326.T.C_C	0.0165328	X12.123656725.G.T_G	-0.0382909
rs392679.3217841.T.C_T	-0.005239	rs9261181.29998872.G.A_A	-0.0204989	rs61955717.38455030.G.A_A	-0.00901849
rs1355701.17830266.G.A_A	0.00199403	rs9261193.30002173.T.C_C	-0.0484272	rs7317674.40100460.A.C_C	0.0231206
rs1276226.30937514.C.T_C	0.00638265	rs9261403.30069525.G.T_T	0.0143258	rs548097.75776268.G.T_G	0.00339835
rs13181582.31729863.C.T_T	-0.00201651	rs66620546.31237463.C.G_C	-0.0800852	rs8012941.63322347.A.G_A	-0.000169711
rs72757985.31929948.C.T_T	-0.00258506	rs9264623.31237950.T.C_T	0.0655222	rs2189810.72984879.A.G_A	-0.00229278
rs62357090.40983910.A.G_A	0.00623248	rs1131015.31238010.T.G_T	0.0262875	rs11625721.79660745.G.A_A	-0.000429607
rs2940923.42463775.G.A_A	-0.00905123	rs41546813.31239363.C.T_T	-0.0511432	rs7165969.78155548.A.G_A	0.00467723
rs10512992.52069435.A.C_C	0.00454105	rs41558819.31324166.G.A_A	0.0563234	rs12438765.93688474.T.G_G	0.00801448
rs16886364.56122344.A.G_G	0.0263906	rs6932730.31354182.T.C_C	0.00285134	rs9972544.97628251.T.G_T	-0.00510748
rs295936.58865857.C.T_C	-0.0663472	rs41561312.32609964.G.T_T	-0.081885	rs7190017.12580751.T.C_C	-0.00115219
rs1559090.62874332.C.T_C	-0.00012792	rs416622.32973281.T.C_T	-0.00949202	rs74520836.57698326.T.C_C	-0.00462566
rs6866288.68329062.G.A_A	0.00919622	rs13207475.32979878.T.C_C	-0.0432954	rs75362351.80798274.T.C_C	-0.00546337
rs2434214.73293204.C.T_T	-0.00409036	rs13216530.32991460.A.T_T	0.0520778	rs56234441.20845003.G.A_A	-0.0123924
rs12515449.107257602.G.A_A	0.00778066	rs1431396.32998564.C.T_T	-0.000598024	rs9908266.51830606.A.G_A	0.0171882
rs17166496.132628884.G.C_C	-0.00062882	rs6914052.33003119.C.T_T	-0.00477353	rs9906426.51848808.G.T_G	0.00086788
rs3734062.150948016.C.T_T	-0.000119741	rs28893563.33011187.G.A_A	-0.043135	rs7213726.69846534.A.G_G	0.00170369
rs7707903.174567556.G.A_G	-0.00308916	rs3130237.33097561.T.C_C	-0.0318692	rs3940647.74593903.A.G_G	-0.00141327
rs10070619.178385585.A.G_G	-0.000669062	rs16868943.33147727.G.A_A	-0.000699469	rs752216.37682827.T.C_T	0.00418793
rs6459623.18526812.G.T_G	-0.00511716	rs1546877.33161262.C.T_C	0.0199058	rs4799526.37686747.T.C_C	0.0162881
rs1535603.21312555.C.T_C	0.00565618	rs7762544.41379315.G.A_G	0.141813	rs9949922.68066663.C.T_T	-0.0109529
rs4236016.22246604.C.T_C	0.0249251	rs1015149.41658889.C.T_T	0.00210435	rs2075650.45395619.A.G_G	-0.00833525
rs12193608.22624817.G.A_A	-0.00879062	rs1776723.43870079.G.A_G	0.0167981	rs645544.48501606.A.G_A	0.00314346
rs75439900.29911534.A.C_C	0.0108323	rs9654590.43936789.T.C_C	-0.00638419	rs914227.46830404.G.A_G	0.00376458
rs41553916.29913099.G.A_A	-0.0407171	rs10498945.85394092.A.C_C	0.0170935	rs6008150.47748531.G.A_A	0.000483754
rs397099.29923923.T.A_A	-0.00513736	rs12203852.116206371.T.C_C	-0.00145895
rs1061535.29937924.T.C_T	0.00697227	rs210610.117834444.C.T_T	-0.00685859
rs9260834.29943475.C.A_A	-0.0464958	rs13220043.123078005.T.C_C	0.0127182
rs9260948.29959326.T.C_C	0.0229353	rs2279463.160668389.A.G_G	0.0126411
rs9261181.29998872.G.A_A	-0.0410583	rs55644342.162708028.T.G_G	-0.00566844
rs9261193.30002173.T.C_C	-0.0726805	rs17133347.3472721.C.T_T	-0.000163545
rs9261215.30009779.A.C_C	0.0269031	rs13232073.4310194.T.C_C	-0.00243878
rs9261403.30069525.G.T_T	0.044263	rs10230651.7688023.C.T_T	-0.00146432
rs3132680.30073195.A.C_A	5.49759e-06	rs10486304.18391557.T.C_C	-0.00627656
rs9261431.30086422.G.C_C	0.00358081	rs1558477.31155347.T.C_T	0.00475186
rs10947055.30093364.T.C_C	0.00617684	rs4723134.32255322.C.T_T	0.00137807
rs1117490.30170510.T.C_C	-0.000273199	rs17169634.34093997.A.G_G	0.0705992
rs66620546.31237463.C.G_C	-0.0805851	rs699498.42161735.G.A_A	-0.0035826
rs9264623.31237950.T.C_T	0.0789104	rs3735520.81400939.G.A_A	-0.00210605
rs41546813.31239363.C.T_T	-0.0442502	rs7799285.100968363.G.A_G	0.00359149
rs2394985.31323557.C.T_T	-0.0231035	rs4380874.107480315.T.C_T	-0.000196698
rs41558819.31324166.G.A_A	0.0783075	rs4732381.139136670.G.A_A	-0.00173746
rs3115573.32218843.A.G_A	0.00113183	rs1267601.140544165.T.C_C	0.0111908
rs3129882.32409530.G.A_A	-0.00103177	rs722782.516479.A.C_C	0.00814503
rs41561312.32609964.G.T_T	-0.0712448	rs624128.2811241.T.C_T	0.00502875
rs12197929.32889593.A.G_G	-0.000460589	rs1540507.3088763.C.T_T	0.0100381
rs176248.32965942.G.A_A	0.00416262	rs34184584.4205684.A.G_G	0.00390002
rs13207475.32979878.T.C_C	-0.0471327	rs2702842.6721402.A.G_G	0.00735272
rs13216530.32991460.A.T_T	0.0353201	rs4841407.10516185.G.A_A	0.000740361
rs1431396.32998564.C.T_T	-0.00612057	rs2904674.17063335.A.G_G	0.00992587
rs28893563.33011187.G.A_A	-0.0284689	rs2466206.22801913.C.T_T	-0.00973933
rs3130237.33097561.T.C_C	-0.0265293	rs4054817.28059541.C.T_C	0.0122694
rs1546877.33161262.C.T_C	0.0104671	rs13276200.31835829.A.G_G	0.0569838
rs9278049.33374823.G.A_A	-0.0158622	rs1623102.103047139.A.G_A	0.00100161
rs7762544.41379315.G.A_G	0.138205	rs2511703.103701096.C.T_C	0.00254482
rs1015149.41658889.C.T_T	0.00434635	rs13273017.104925755.A.G_G	-0.00426409
rs1776723.43870079.G.A_G	0.0169536	rs4500059.111432405.T.C_C	0.000642133
rs9654590.43936789.T.C_C	-0.0118463	rs4871401.120618120.G.A_G	0.00598239
rs524533.44240559.C.T_C	0.00282601	rs2128382.130820039.C.T_T	0.0324347
rs10498945.85394092.A.C_C	0.0215917	rs4917300.143121671.T.C_T	0.000457939
rs12202969.98576223.G.A_A	1.54914e-05	rs7859091.24740388.T.C_C	-0.000199836
rs9400494.112034777.T.C_C	-0.000139845	rs4319186.24768179.T.C_C	-0.0124662
rs12203852.116206371.T.C_C	-0.00109122	rs4576506.31546472.A.G_A	-0.0337279
rs210610.117834444.C.T_T	-0.00604334	rs6479338.94141637.G.A_A	0.000475109
rs13220043.123078005.T.C_C	0.0178706	rs72741015.95641226.T.C_C	-0.0102718
rs9491697.127456122.A.G_A	0.00127776	rs4573339.95806365.A.G_G	0.0274805
rs9390434.147189967.T.C_T	0.00353377	rs2274419.113538122.G.A_A	-0.000276224
rs4143683.155544397.T.C_T	0.000423096	rs7070629.1424938.A.G_A	0.00761692
rs55644342.162708028.T.G_G	-0.000106686	rs61832728.5700815.A.G_G	0.00145086
rs10271463.8225890.G.A_A	-0.000571614	rs693088.6923722.C.T_T	0.00438186
rs2023931.8892877.G.T_G	-0.00114177	rs62209.11000339.G.T_T	0.00891403
rs590099.18336338.G.A_A	0.00894438	rs11259677.15498463.C.A_A	-0.0157466
rs1558477.31155347.T.C_T	0.0155888	rs1052708.16553355.A.G_G	0.0066515
rs17169634.34093997.A.G_G	0.0680216	rs1802295.70931474.C.T_T	-0.00556811
rs699498.42161735.G.A_A	-0.0109444	rs7100106.91786676.C.A_A	0.00127757
rs10280055.78750133.G.T_G	0.00294052	rs7077344.98124715.A.C_C	0.0423779
rs4141406.93924018.C.T_T	-0.00555318	rs514408.98498310.G.A_G	-0.00988709
rs7799285.100968363.G.A_G	0.00165754	rs10748858.105639514.T.G_G	0.00139596
rs4380874.107480315.T.C_T	-0.0138899	rs2459219.126057825.G.A_G	-0.00682772
rs4732381.139136670.G.A_A	-0.00625707	rs2280543.203788.C.T_T	-0.00128396
rs1267601.140544165.T.C_C	0.00924196	rs12226697.216056.G.A_A	-0.0123217
rs13232179.151120948.T.A_T	0.00744178	rs2923946.4011806.A.G_A	-0.0335922
rs2735769.152945148.T.C_T	6.11111e-06	rs12290622.13314307.G.A_G	0.00481693
rs2072468.156518007.T.C_C	0.000586598	rs3740713.18451096.A.C_C	-0.00301284
rs722782.516479.A.C_C	0.00316365	rs12574168.22281348.T.G_G	-0.0100628
rs79428782.5996388.G.A_A	-0.0110503	rs1602565.29162136.T.C_C	-0.007743
rs2904674.17063335.A.G_G	0.00349768	rs2761201.33449347.T.C_C	0.00869042
rs7832399.25752918.C.T_C	-0.00157222	rs2939753.41401550.T.G_G	-0.00445054
rs28834970.27195121.T.C_C	9.49952e-05	rs660339.73689104.G.A_A	-0.0024739
rs4054817.28059541.C.T_C	0.0170034	rs475420.96829897.C.T_C	-0.00171591
rs13276200.31835829.A.G_G	0.0601131	rs2852432.114164004.A.G_A	-0.00032943
rs7002604.33228349.T.C_C	-0.00570288	rs11600347.128733314.C.A_A	0.00906776
rs1440750.57507754.T.C_T	-2.13824e-05	X12.241857.G.A_A	-0.00693285
rs6983593.72253783.C.T_C	0.000567928	X12.23423838.A.G_G	0.00769533
rs6981885.75861772.A.G_G	-0.00139777	X12.68307790.C.T_T	-0.000466789
rs7815272.82691809.T.G_G	-0.002495	X12.90184859.C.A_A	-0.00816082
rs13273017.104925755.A.G_G	-0.00562285	X12.92696131.A.C_C	-0.00620297
rs2721937.116633699.C.T_T	-0.000832276	X12.105226122.A.C_A	-0.00239909
rs2305125.120583148.G.A_G	0.00118792	X12.123656725.G.T_G	-0.0566137
rs2128382.130820039.C.T_T	0.0400599	X12.125445124.G.T_T	-0.00499581
rs4917300.143121671.T.C_T	0.00544889	rs3812840.38444482.A.G_G	-0.000307855
rs4740872.7105223.T.G_G	0.00826685	rs7317674.40100460.A.C_C	0.00569619
rs7029761.9605832.T.G_G	0.0120018	rs9536461.54124634.A.G_G	-0.00996436
rs2382245.10878948.T.C_T	-0.0024131	rs9570561.61966376.T.C_C	0.0059741
rs16931972.14557911.T.C_C	0.0273902	rs359365.65245900.G.T_T	-0.0013433
rs4319186.24768179.T.C_C	-0.0193919	rs9564356.67452748.G.A_A	0.0033515
rs4576506.31546472.A.G_A	-0.0122868	rs548097.75776268.G.T_G	0.0368506
rs2309983.74175647.C.T_T	-0.00612823	rs7989336.97017548.G.A_A	-0.00750713
rs72741015.95641226.T.C_C	-0.0138917	rs7332239.99522261.A.G_G	-0.00287025
rs4573339.95806365.A.G_G	0.0284199	rs7322793.112326695.G.A_A	0.00940087
rs2274419.113538122.G.A_A	-0.00849032	rs11845831.46367455.G.A_A	0.00172266
rs1157836.118068722.C.T_C	-0.00259959	rs34472140.49810694.T.C_C	-0.00289878
rs7863605.119944650.T.C_C	0.00362046	rs12436823.69745303.A.G_A	0.00357311
rs12551684.139131315.C.T_T	0.00325361	rs1257939.98700611.T.C_T	-0.018136
rs1140125.140024083.C.A_C	-0.00912191	rs8030136.25022988.C.T_T	0.0285305
rs7070629.1424938.A.G_A	0.00766004	rs974379.33505067.C.A_C	-0.00911092
rs61832728.5700815.A.G_G	0.000448518	rs12912251.38986368.G.T_T	0.0053692
rs693088.6923722.C.T_T	0.00334851	rs920915.58688467.C.G_C	-0.00597883
rs927507.10194028.C.T_C	-0.00206834	rs12905422.59280279.G.A_A	-0.00521119
rs10905767.10655451.G.A_A	0.0022429	rs11858355.62394324.A.G_G	0.00148974
rs62209.11000339.G.T_T	0.00770824	rs7170846.63449543.A.C_C	0.00138779
rs11259677.15498463.C.A_A	-0.0183787	rs7165969.78155548.A.G_A	0.0139589
rs7090101.20374678.C.T_C	0.00672928	rs7183707.90883733.G.T_T	0.00339548
rs1247422.29896899.T.C_C	-0.00108039	rs59596774.91418237.T.G_G	0.00177656
rs3847392.29901077.C.T_T	-0.000538811	rs10444880.92479796.T.C_C	-0.00228639
rs3013825.47624572.T.C_T	0.00368128	rs12438765.93688474.T.G_G	0.0156452
rs10740411.53790625.C.A_C	0.0021738	rs11858601.95209764.A.G_A	-0.00348308
rs3125734.63958112.T.C_T	-0.00347812	rs76278334.6741603.A.G_G	-0.00364672
rs17105842.87517613.C.T_T	0.000217085	rs11639589.7055828.G.T_T	0.000517616
rs80140718.91857818.C.T_T	0.00992335	rs1477029.52966173.G.A_A	-0.00155887
rs7077344.98124715.A.C_C	0.0433604	rs12443507.54340887.T.C_T	0.0017592
rs2281859.105271758.A.G_A	0.000555854	rs4627358.71360335.G.T_G	0.00159697
rs2145896.116242268.C.A_C	0.00259761	rs2058257.3776156.G.A_A	-0.00761907
rs11199874.123032519.G.A_A	-0.00078956	rs74492040.5687012.A.C_C	-0.00403843
rs12226697.216056.G.A_A	-0.00931693	rs17225738.5861557.C.T_T	-0.00540421
rs11021732.2241272.T.C_C	-0.00015138	rs56234441.20845003.G.A_A	-0.00780367
rs2923946.4011806.A.G_A	-0.0231345	rs4430796.36098040.G.A_G	0.00336634
rs6484218.10390581.G.A_A	-0.00253397	rs378133.39280567.G.A_A	-0.0021172
rs12290622.13314307.G.A_G	0.00274014	rs2367119.68881570.T.C_T	-0.0055002
rs4757144.13331226.G.A_A	-0.00154178	rs4499283.69598898.A.G_G	0.00578364
rs1805091.20648380.G.A_A	-0.0103001	rs9895780.69627509.C.A_A	0.000581148
rs12574168.22281348.T.G_G	-0.00803403	rs7213726.69846534.A.G_G	0.0126653
rs11029398.26244793.T.C_C	0.00418702	rs891683.70749457.T.A_A	-0.00295763
rs1568889.28009463.T.C_C	0.00126553	rs12604997.4515000.G.A_A	-0.00331851
rs1602565.29162136.T.C_C	-0.000685157	rs4797346.8985785.T.C_T	0.000705981
rs2939753.41401550.T.G_G	-0.00433773	rs4077091.22999937.G.C_C	-0.000393944
rs12365397.43236061.A.G_G	0.0054722	rs4799526.37686747.T.C_C	0.00185798
rs4943914.72198359.T.C_T	0.00391949	rs1942574.42725529.G.A_A	-0.0162302
rs4293143.82821382.T.G_G	-0.00199313	rs3794901.48251054.G.A_A	-0.00323963
rs12291145.103451587.A.C_C	4.32794e-05	rs4940126.49235051.C.T_T	-0.00664244
rs11215610.115464564.G.A_G	0.00875132	rs2175425.76446504.G.A_A	-0.0104356
X12.241857.G.A_A	-0.00924963	rs2033497.29446266.T.G_T	-0.01175
X12.5006379.C.T_T	0.000535173	rs2301600.35786868.C.T_T	-1.63186e-05
X12.10262275.G.T_T	0.00405435	rs2075650.45395619.A.G_G	-0.0202208
X12.10333347.G.A_A	0.000570426	rs2328223.17845921.A.C_C	0.00731299
X12.23423838.A.G_G	0.0181442	rs910382.51699189.G.A_G	0.00353685
X12.26287230.C.T_C	0.00832537	rs8117683.51731191.A.G_G	0.00375539
X12.41965861.A.C_A	0.0019527	rs9979590.20810489.A.C_C	0.00582983
X12.64762785.A.G_G	0.00830213	rs12482497.29064065.G.A_A	-0.00255437
X12.68307790.C.T_T	-0.00403641	rs2223036.30604782.C.T_T	-0.000663616
X12.72997779.G.A_G	-0.00330219	rs2070407.32444818.A.C_C	0.00226259
X12.90184859.C.A_A	-0.0153055	rs2835810.38932778.T.C_T	0.00147363
X12.94891055.G.T_T	0.0118095	rs3017438.43200232.C.T_T	0.0125646
X12.100820085.A.G_G	0.00099835	rs914227.46830404.G.A_G	0.0331212
X12.105226122.A.C_A	-0.000742906	rs2838920.46841398.G.A_A	0.00536907
X12.123656725.G.T_G	-0.0871458	rs9610271.22112527.T.C_C	0.00421746
X12.130980401.C.T_C	-0.00162156	rs743356.23742709.G.A_A	-0.00104309
rs12859651.30980940.C.T_T	-0.00342521	rs5754429.33501556.G.A_A	0.00356318
rs3812840.38444482.A.G_G	-0.0049278	rs2157197.33721320.C.G_G	0.00179817
rs7317674.40100460.A.C_C	0.00290595	rs6008150.47748531.G.A_A	0.00401456
rs9536461.54124634.A.G_G	-0.000523195	rs9615505.47756814.C.T_T	0.00118732
rs9570561.61966376.T.C_C	6.42164e-05
rs2057588.72465952.T.C_T	-0.00682566
rs9888532.74397741.G.T_T	-0.00580672
rs548097.75776268.G.T_G	0.0578254
rs7322793.112326695.G.A_A	0.011275
rs203581.27760029.G.A_A	-0.00127559
rs11157362.44127771.T.C_T	0.00175974
rs11845831.46367455.G.A_A	0.00939973
rs58078988.51922234.A.G_G	0.00726651
rs6573104.57196255.A.C_C	0.00302706
rs1950902.64882380.A.G_A	0.00208318
rs12436823.69745303.A.G_A	0.00285969
rs2300603.76005557.T.C_C	0.00363844
rs2243631.86580659.C.T_T	-0.00182605
rs1257939.98700611.T.C_T	-0.00506485
rs7153149.99806695.T.C_C	0.00508279
rs8030136.25022988.C.T_T	0.0176569
rs9302311.36267960.A.G_A	-0.000121458
rs76761655.36311921.G.T_T	-0.000460948
rs6493005.41859152.T.C_C	-0.00429733
rs920915.58688467.C.G_C	-0.00777946
rs12905422.59280279.G.A_A	-0.000310565
rs8028313.68043057.C.G_C	-0.00264155
rs4776489.70269796.G.A_A	0.000180172
rs16954029.70289150.G.A_A	-0.00385799
rs1823718.74147244.A.G_G	0.00873186
rs7165969.78155548.A.G_A	0.00941553
rs1074390.80080307.A.G_G	-0.000824072
rs10520712.93222071.G.A_A	-0.00337661
rs12438765.93688474.T.G_G	0.0213343
rs17642480.5947773.G.A_A	-0.000871206
rs2221433.10663627.T.G_T	-0.00080373
rs1477029.52966173.G.A_A	-0.000793842
rs9302654.54009545.C.T_T	0.0111021
rs12443507.54340887.T.C_T	0.0076946
rs35300112.60659812.A.C_C	0.00193631
rs2965757.69737846.G.C_C	-0.00722802
rs4627358.71360335.G.T_G	0.00053766
rs3935784.74604841.G.A_A	-0.00422885
rs75362351.80798274.T.C_C	-0.00781684
rs8059776.82750485.G.C_G	0.00019848
rs13330176.86019087.T.A_A	-0.0027595
rs34094455.89266459.T.C_C	-0.00638086
rs2058257.3776156.G.A_A	-0.00703634
rs76537534.5839511.A.G_G	0.00477222
rs2322973.13699188.G.A_G	-0.00991501
rs2351390.16479171.C.T_T	0.00142874
rs7223173.18805887.A.G_G	-0.000465329
rs56234441.20845003.G.A_A	-0.0166588
rs378133.39280567.G.A_A	-0.00447426
rs2367119.68881570.T.C_T	-0.00124459
rs9895780.69627509.C.A_A	0.00529995
rs7213726.69846534.A.G_G	0.0135784
rs8080713.70665393.C.T_T	0.0013265
rs74339503.72027984.T.C_C	-0.000421472
rs117740993.73208657.G.A_A	-0.00696551
rs9951171.9749879.G.A_A	-0.00022508
rs1791231.29131224.A.G_A	-0.000120475
rs4799526.37686747.T.C_C	0.00827981
rs538656.57850422.G.T_T	-0.00255253
rs9949922.68066663.C.T_T	-0.00726274
rs1789110.74859044.C.A_C	-0.00190109
rs12462822.6727882.C.T_T	0.00161276
rs12977050.30828695.G.A_A	-0.00282591
rs2301600.35786868.C.T_T	-0.00821011
rs387976.45379060.A.C_A	0.00338679
rs2075650.45395619.A.G_G	-0.0168498
rs12461550.46414234.A.C_C	-0.00460491
rs6110577.15335754.T.C_C	0.000197483
rs6080167.16170011.C.A_A	0.00237857
rs11087397.22776823.G.T_T	0.0143992
rs6124622.42726205.C.T_C	-0.00511381
rs4810985.48366624.A.G_G	0.000975284
rs910382.51699189.G.A_G	0.00663492
rs1736020.16812552.C.A_A	0.00225742
rs2823286.16817938.G.A_A	0.000515013
rs9979590.20810489.A.C_C	0.00455595
rs219765.37836711.G.A_G	0.00341708
rs2845769.37856952.C.T_C	0.00566844
rs465360.46000954.A.G_A	-0.000307494
rs914227.46830404.G.A_G	0.0273537
rs2838923.46846944.A.G_A	-0.00213596
rs9606002.19378259.C.T_T	0.00188678
rs5759742.23700907.G.A_A	-0.00296686
rs723183.27962718.G.A_A	0.00913747
rs5754429.33501556.G.A_A	0.00438107
rs2157197.33721320.C.G_G	0.0054485
rs9615505.47756814.C.T_T	0.000209119
