# Supplementary material for: Integrated genetic analyses revealed novel human longevity loci and reduced risks of multiple diseases in a cohort study of 15,651 Chinese individuals
Source: Aging Cell. 2021 Mar 3;20(3):e13323. doi: 10.1111/acel.13323 (PMC7963337; doi:10.1111/acel.13323)
Supplement: Supplementary file 19 — Table S18 [file ACEL-20-e13323-s009.xlsx]

## Sheet: S17
Table S18. Features that were selected to enter in predictive model for lifespan in whole samples, males and females, respectively.
whole samples		males		females
features	coefficient	features	coefficient	features	coefficient
(Intercept)	91.1441	(Intercept)	86.6124	(Intercept)	92.5147
Gender	-2.12304	year of education	-0.0651848	hypertension	-0.149361
hypertension	-0.819582	rs17169634.34093997.A.G_G	0.0998193	diabetes	-5.50097
diabetes	-3.23731			cholelith	-0.0830062
cardiovascular disease	-0.115232			blood	-1.1455
cataract	0.557379			year of education	-0.291313
blood	-0.664767			exercise	-0.741986
Year of education	-0.210245			rs4846048.11846252.G.A_G	-0.0267231
smoking	-1.29996			rs4658653.244893103.T.C_T	-0.123793
exercise	-1.11264			rs6744311.64961036.A.G_A	0.11536
rs16850288.14787685.T.C_C	-0.246254			rs74389933.176838184.T.C_C	-0.0651709
rs6689491.73352029.C.A_C	-0.00748279			rs974699.176900090.C.T_T	-0.0285485
rs6657082.73353328.A.T_A	-0.0503492			rs231735.204693876.G.T_G	-0.0131859
rs16860537.183180260.A.G_G	0.250796			rs3087243.204738919.G.A_A	-0.0111838
rs2811558.183330413.G.T_G	0.0576822			rs12493118.186650942.T.C_T	0.359762
rs505915.211722227.G.A_A	0.122614			rs1801214.6303022.C.T_C	-0.305181
rs4658653.244893103.T.C_T	-0.130271			rs13434729.61141856.T.C_C	-0.453049
rs2136264.24243127.T.C_T	-0.0253882			rs34415611.111007345.G.A_A	-0.14445
rs13025984.46938789.T.C_C	0.044281			rs17023204.148329646.C.T_T	-0.203458
rs2289966.176794388.C.T_T	-0.102679			rs295936.58865857.C.T_C	-0.272649
rs74389933.176838184.T.C_C	-0.00349074			rs238035.1222588.C.T_C	-0.336431
rs13314993.33015469.G.T_T	-0.146892			rs9368453.10894255.G.A_A	-0.164195
rs17181170.87173324.G.A_A	0.0274607			rs80145049.29913157.G.A_A	-0.40088
rs9819520.133650996.C.A_A	0.000508665			rs9261193.30002173.T.C_C	-0.313085
rs12186252.6115394.C.T_T	0.0233181			rs1008403.30132827.T.C_C	-0.0661489
rs1801214.6303022.C.T_C	-0.606615			rs41561312.32609964.G.T_T	-2.54558
rs13108219.23908890.C.A_A	-0.0287344			rs13207475.32979878.T.C_C	-0.290989
rs13434729.61141856.T.C_C	-0.14587			rs3130237.33097561.T.C_C	-0.90693
rs17023204.148329646.C.T_T	-0.0636094			rs76586823.34535480.A.G_G	0.218658
rs4478239.188191306.C.A_C	0.364013			rs7762544.41379315.G.A_G	0.640033
rs2046797.57341014.T.C_C	-0.0411104			rs2390593.21861112.C.T_C	0.00476775
rs4075958.176784512.G.A_A	0.203672			rs17169634.34093997.A.G_G	1.13959
rs11746443.176798306.G.A_A	0.0636667			rs699498.42161735.G.A_A	-0.144866
rs73804726.177597708.T.C_C	-0.287469			rs12666354.66901317.C.T_C	-0.164764
rs238035.1222588.C.T_C	-0.386961			rs7010832.4398511.A.C_C	0.0556298
rs1556389.14296350.T.C_T	-0.0295784			rs1533304.29254091.G.A_A	-0.160625
rs9261181.29998872.G.A_A	-0.400945			rs13276200.31835829.A.G_G	0.148705
rs9261193.30002173.T.C_C	-0.35663			rs10957397.68723609.G.T_G	-0.0369177
rs10947055.30093364.T.C_C	0.0246246			rs71513279.16894688.C.T_T	0.0578013
rs41546813.31239363.C.T_T	-0.118015			rs4573339.95806365.A.G_G	0.170412
rs41561312.32609964.G.T_T	-1.39652			rs4623510.113468600.C.T_T	-0.305059
rs3130237.33097561.T.C_C	-0.404021			rs16908855.116514497.C.T_T	-0.137475
rs7762544.41379315.G.A_G	1.31494			rs61832728.5700815.A.G_G	0.0450365
rs35480321.110244180.C.T_T	0.100413			rs6484488.30552900.G.A_A	-0.182203
rs1474171.114553296.T.C_C	0.0833069			rs1144924.65203561.C.T_T	0.149842
rs17169634.34093997.A.G_G	1.13648			X12.13452780.C.A_A	-0.0232862
rs699498.42161735.G.A_A	-0.0514077			X12.26287230.C.T_C	0.321535
rs35505622.57207372.T.C_C	0.100037			X12.114705586.C.T_C	-0.335582
rs4380874.107480315.T.C_T	-0.0616047			X12.118219157.A.G_G	0.163636
rs1267601.140544165.T.C_C	0.196205			X12.123656725.G.T_G	-0.0298766
rs2440399.6325975.G.T_G	-0.0742862			X12.132690579.C.A_A	0.0756125
rs17153755.11611500.C.G_G	-0.0124815			rs61946393.24300694.G.C_C	0.021427
rs13276200.31835829.A.G_G	0.341909			rs2323266.61965303.T.G_G	-0.256617
rs4319186.24768179.T.C_C	-0.0182619			rs8025774.67483276.C.T_T	0.00543434
rs571210.29516586.C.T_C	0.00709019			rs11856623.100823576.C.A_A	-0.138308
rs4576506.31546472.A.G_A	-0.0743892			rs509626.7531946.T.G_G	-0.170889
rs4573339.95806365.A.G_G	0.252846			rs11082762.21365853.A.G_G	-0.00647319
rs4344152.112392697.T.C_C	-0.0296401			rs8083511.60028655.A.C_A	0.0487308
rs11259677.15498463.C.A_A	-0.194139			rs3018362.60082093.A.G_G	0.0495167
rs7119634.21186995.G.A_A	-0.107443			rs8104864.13970625.T.C_C	-0.0356392
rs10500898.21195352.C.T_T	-0.0701927			rs6519955.46421842.G.T_T	0.010484
X12.26287230.C.T_C	0.00483826
X12.51041443.A.G_A	-0.0465711
X12.101553241.C.A_A	0.0894229
X12.109971823.G.A_A	0.00879748
rs548097.75776268.G.T_G	1.34904
rs1760921.20818131.T.C_C	0.033405
rs10152101.45420311.C.A_A	0.0704128
rs3743342.67485667.C.T_T	0.00649057
rs79449045.73463180.G.A_A	0.0104275
rs2959850.76497217.C.T_C	-0.234295
rs12901001.86859476.A.G_G	-0.0182854
rs12438765.93688474.T.G_G	0.0609313
rs6598321.100828865.T.C_C	-0.013538
rs4965637.100866433.A.G_G	-0.0622939
rs886427.3023605.A.G_G	-0.0665098
rs118178660.59329949.A.G_G	-0.0482262
rs7209855.46388803.G.A_A	-0.153009
rs6504172.46407434.T.C_C	-2.45234e-14
rs9303542.46411500.A.G_G	-4.23246e-15
rs77718730.33974664.A.G_G	-0.0522173
rs8083511.60028655.A.C_A	0.253827
rs2137940.24994396.C.T_T	-0.156254
rs914227.46830404.G.A_G	0.486856
